# Supplementary material for: Temporal Quantitative Proteomic and Phosphoproteomic Profiling of SH-SY5Y and IMR-32 Neuroblastoma Cells during All-Trans-Retinoic Acid-Induced Neuronal Differentiation
Source: Int J Mol Sci. 2024 Jan 15;25(2):1047. doi: 10.3390/ijms25021047 (PMC10816102; doi:10.3390/ijms25021047)
Supplement: Supplementary file 1 [file ijms-25-01047-s001.zip]

Archive with 9 entries (7 files):
- ijms-2751594-supplementary/
- ijms-2751594-supplementary/Supplementary Materials/
- ijms-2751594-supplementary/Supplementary Materials/Supplementary Figure S1.jpg
- ijms-2751594-supplementary/Supplementary Materials/Supplementary Figure S2.jpg
- ijms-2751594-supplementary/Supplementary Materials/Supplementary Figure S3.jpg
- ijms-2751594-supplementary/Supplementary Materials/Supplementary Figure S4.jpg
- ijms-2751594-supplementary/Supplementary Materials/Supplementary Figure S5.jpg
- ijms-2751594-supplementary/Supplementary Materials/Supplementary Figure S6.jpg
- ijms-2751594-supplementary/Supplementary Materials/Supplementary Table.xlsx
