# Supplementary material for: Temporal Quantitative Proteomic and Phosphoproteomic Profiling of SH-SY5Y and IMR-32 Neuroblastoma Cells during All-Trans-Retinoic Acid-Induced Neuronal Differentiation
Source: Int J Mol Sci. 2024 Jan 15;25(2):1047. doi: 10.3390/ijms25021047 (PMC10816102; doi:10.3390/ijms25021047)
Supplement: Supplementary file 1 [file ijms-25-01047-s001.zip › ijms-2751594-supplementary/Supplementary Materials/Supplementary Table.xlsx]

## Sheet: Table S1 SH-SY5Y Proteome
Accession	Gene Symbol	Description	Exp. q-value: Combined	Sum PEP Score	Coverage [%]	# Peptides	# PSMs	# Unique Peptides	# Peptides	Abundances Control,Batch1	Abundances Control,Batch2	Abundances Control,Batch3	Abundances Control,Batch4	Abundances 12H,Batch1	Abundances 12H,Batch2	Abundances 12H,Batch3	Abundances 12H,Batch4	Abundances Day1,Batch1	Abundances Day1,Batch2	Abundances Day1,Batch3	Abundances Day1,Batch4	Abundances Day3,Batch1	Abundances Day3,Batch2	Abundances Day3,Batch3	Abundances Day3,Batch4	Abundances Day5,Batch1	Abundances Day5,Batch2	Abundances Day5,Batch3	Abundances Day5,Batch4
P46821	MAP1B	Microtubule-associated protein 1B OS=Homo sapiens OX=9606 GN=MAP1B PE=1 SV=2	0	540.304	35	82	469	81	82	89	86.4	88.1	88.2	86.1	86.2	85	86.8	87.1	91.6	88.2	89.5	110.8	106.5	108.7	107.3	127	129.2	129.9	128.2
P11142	HSPA8	Heat shock cognate 71 kDa protein OS=Homo sapiens OX=9606 GN=HSPA8 PE=1 SV=1	0	513.492	71	55	740	34	55	112.2	112.8	113	114	113.2	110.5	111.7	110.6	103.6	103.1	103	103.2	85.8	87.9	87.3	86.2	85.2	85.8	84.9	85.9
P07900	HSP90AA1	Heat shock protein HSP 90-alpha OS=Homo sapiens OX=9606 GN=HSP90AA1 PE=1 SV=5	0	511.785	62	61	704	38	61	105.3	105.5	105.9	105.2	92.9	93.7	95.6	93.3	100.7	100.9	101	100.5	99.1	99.2	97.8	98.1	102	100.7	99.7	102.9
P08238	HSP90AB1	Heat shock protein HSP 90-beta OS=Homo sapiens OX=9606 GN=HSP90AB1 PE=1 SV=4	0	496.64	63	59	760	34	59	107.8	110	107.6	108.3	96.8	98.7	99.7	98.8	101.8	101.7	103.2	102.2	92.1	93.1	92.7	92.3	101.5	96.5	96.8	98.4
Q9Y490	TLN1	Talin-1 OS=Homo sapiens OX=9606 GN=TLN1 PE=1 SV=3	0	495.303	41	84	388	71	84	97.1	92.8	96.7	93.7	100.2	100.8	99.3	100.7	101.7	101.7	100.4	102.2	103.2	106.6	104.4	106.1	97.8	98.1	99.1	97.3
P06733	ENO1	Alpha-enolase OS=Homo sapiens OX=9606 GN=ENO1 PE=1 SV=2	0	494.113	86	48	570	42	48	100.5	99.8	99.3	99.7	94.4	95.9	94	93.6	103.2	103.5	103.7	102.6	102	106	105	104.5	99.9	94.8	98	99.5
Q14204	DYNC1H1	Cytoplasmic dynein 1 heavy chain 1 OS=Homo sapiens OX=9606 GN=DYNC1H1 PE=1 SV=5	0	485.656	25	104	403	104	104	76.6	74.5	77.1	75.6	79.8	77.7	78.7	80	85.3	88.7	86.6	88.7	117.3	117.5	116.1	118	141	141.5	141.4	137.6
P21333	FLNA	Filamin-A OS=Homo sapiens OX=9606 GN=FLNA PE=1 SV=4	0	454.652	33	70	388	64	70	96.5	99	96.3	97	102.9	102.7	102.9	102.4	105.5	105.2	105.9	105.5	103.5	102.1	102.5	102.7	91.6	91	92.5	92.4
P68371	TUBB4B	Tubulin beta-4B chain OS=Homo sapiens OX=9606 GN=TUBB4B PE=1 SV=1	0	444.382	71	36	828	2	36	127	116.4	120.3	123.1	89.1	89.2	87	88.5	99.8	99.3	97.5	97.1	78.5	90.2	86.6	84.3	105.6	105	108.5	107.1
Q14980	NUMA1	Nuclear mitotic apparatus protein 1 OS=Homo sapiens OX=9606 GN=NUMA1 PE=1 SV=2	0	439.567	44	89	410	89	89	94.3	98.6	97	97	108.4	104	106.8	104.8	106.7	106	106.2	106	107.1	101.7	103.4	104.1	83.5	89.8	86.6	88.1
P35580	MYH10	Myosin-10 OS=Homo sapiens OX=9606 GN=MYH10 PE=1 SV=3	0	436.446	38	85	380	69	85	99.3	94	96	96.1	93.5	91.4	90	91.4	102.2	100.6	98.1	99.5	99.1	105.9	104.2	104.3	105.9	108.2	111.8	108.7
P07437	TUBB	Tubulin beta chain OS=Homo sapiens OX=9606 GN=TUBB PE=1 SV=2	0	431.973	77	36	950	6	36	108	109.5	108.8	108.6	92.9	95	94.8	91.1	98.1	97.3	98.8	96.7	94	95.1	93.2	93.8	107	103.1	104.5	109.8
Q9BVA1	TUBB2B	Tubulin beta-2B chain OS=Homo sapiens OX=9606 GN=TUBB2B PE=1 SV=1	0	425.596	63	35	863	2	35	111.3	108.6	113.6	96	80.7	78.6	82.1	78.6	92.8	88	94.6	88.8	80.6	84.6	80	94.7	134.6	140.1	129.7	141.9
P60709	ACTB	Actin, cytoplasmic 1 OS=Homo sapiens OX=9606 GN=ACTB PE=1 SV=1	0	419.466	77	32	1737	13	32	102	106.1	105.4	103.8	91	95.2	92.3	91.2	103.1	100.9	101.4	100.7	95.3	98	94.9	98.1	108.6	99.8	105.9	106.3
P35579	MYH9	Myosin-9 OS=Homo sapiens OX=9606 GN=MYH9 PE=1 SV=4	0	418.003	39	82	343	66	82	82.4	87	84.7	83.2	83.4	85.9	81.8	84.5	94.2	94.8	92.5	93.7	111.9	109.3	110.8	111.2	128.1	123	130.3	127.4
Q13885	TUBB2A	Tubulin beta-2A chain OS=Homo sapiens OX=9606 GN=TUBB2A PE=1 SV=1	0	412.479	63	35	820	2	35	86	101.1	93.3	91.8	68.2	58.4	67.5	71.6	76.3	65.8	71.3	74.2	91.3	78.6	86.6	80.9	178.3	196	181.2	181.6
P13639	EEF2	Elongation factor 2 OS=Homo sapiens OX=9606 GN=EEF2 PE=1 SV=4	0	410.072	66	54	433	53	54	101.4	106.6	103.9	104.9	114.2	112.2	111.7	113.4	111	106.2	109.4	108.2	92.7	94	93.6	92.7	80.6	81	81.4	80.7
P14618	PKM	Pyruvate kinase PKM OS=Homo sapiens OX=9606 GN=PKM PE=1 SV=4	0	407.72	73	48	495	46	48	97.8	96.4	95.6	94.2	91.3	93.3	93.9	91.4	100.4	100.3	101	100.5	107	107.9	108.3	108.8	103.5	102.2	101.3	105.1
Q13813	SPTAN1	Spectrin alpha chain, non-erythrocytic 1 OS=Homo sapiens OX=9606 GN=SPTAN1 PE=1 SV=3	0	400.211	34	74	326	74	74	96.5	95.7	97.2	96.3	99.1	98	98.4	100	101.5	100.5	100.6	101.6	103.6	103	102.1	102.8	99.4	102.9	101.8	99.4
P04406	GAPDH	Glyceraldehyde-3-phosphate dehydrogenase OS=Homo sapiens OX=9606 GN=GAPDH PE=1 SV=3	0	391.563	73	31	632	31	31	96.2	96.5	96.1	96.5	93.9	93.1	94.4	95	99.8	98.8	99.3	99.6	105.8	106.8	106	106.3	104.4	104.8	104.2	102.5
Q01082	SPTBN1	Spectrin beta chain, non-erythrocytic 1 OS=Homo sapiens OX=9606 GN=SPTBN1 PE=1 SV=2	0	391.063	31	71	365	66	71	86.2	86.6	85.8	85.1	90.5	92.4	91	92.7	98.1	97.2	98.9	98.1	112.2	110.9	111.6	112.4	113	113	112.7	111.7
P10809	HSPD1	60 kDa heat shock protein, mitochondrial OS=Homo sapiens OX=9606 GN=HSPD1 PE=1 SV=2	0	385.351	70	48	437	48	48	105.6	109.2	108.4	110.1	114.5	111.8	113.8	112.9	104.4	102.3	103.5	102.7	89.5	90.7	89.2	89.5	85.9	86	85.1	84.8
P55072	VCP	Transitional endoplasmic reticulum ATPase OS=Homo sapiens OX=9606 GN=VCP PE=1 SV=4	0	382.933	61	53	351	53	53	90.3	88.7	86.8	90.3	89.1	94.3	90.4	92.7	94.3	97.6	95.9	96.9	110.6	109.7	112.3	109.2	115.7	109.8	114.7	110.9
P00558	PGK1	Phosphoglycerate kinase 1 OS=Homo sapiens OX=9606 GN=PGK1 PE=1 SV=3	0	380.801	88	42	494	37	42	90.7	93.4	92.9	93.5	87.1	88.5	86.8	86.8	98.8	97.6	97.8	97.5	113.9	113.3	112.6	112.1	109.5	107.1	109.9	110.1
Q71U36	TUBA1A	Tubulin alpha-1A chain OS=Homo sapiens OX=9606 GN=TUBA1A PE=1 SV=1	0	361.523	69	33	700	16	33	103.6	111.3	110.3	101.3	106	102.2	104.6	102.6	104	97.5	100.9	100.7	92.6	96	92.5	100.6	93.8	92.9	91.7	94.7
P49327	FASN	Fatty acid synthase OS=Homo sapiens OX=9606 GN=FASN PE=1 SV=3	0	349.232	30	58	297	58	58	93.5	93.6	91.8	93.7	107.1	107.7	108	107.5	108.7	111.1	110.5	109.5	101.3	100	102	100.7	89.4	87.6	87.6	88.6
O75369	FLNB	Filamin-B OS=Homo sapiens OX=9606 GN=FLNB PE=1 SV=2	0	342.518	29	65	274	59	65	61.5	61.9	60.7	60.1	60.6	63.7	60.5	60.9	78.6	79.4	77.8	76.7	129.2	127.9	131.1	131.5	170	167.1	169.9	170.8
Q13509	TUBB3	Tubulin beta-3 chain OS=Homo sapiens OX=9606 GN=TUBB3 PE=1 SV=2	0	337.224	58	28	645	8	28	100.7	102.3	102.3	103.6	104.3	102.9	102.9	105.3	103	97.1	100.1	99.5	93.3	99.6	95.4	95.4	98.7	98	99.3	96.2
P09874	PARP1	Poly [ADP-ribose] polymerase 1 OS=Homo sapiens OX=9606 GN=PARP1 PE=1 SV=4	0	335.141	57	59	306	59	59	103.2	85.4	93.6	89.2	109.2	113	112.8	110.5	97.4	106.8	102.2	104.5	94.6	91.3	94.4	95.8	95.5	103.5	97	100
Q00610	CLTC	Clathrin heavy chain 1 OS=Homo sapiens OX=9606 GN=CLTC PE=1 SV=5	0	326.162	40	60	342	60	60	89.1	92.9	92.6	91.4	90.1	94.8	91.7	91.7	95.7	97.4	96.4	96	104.3	103.7	103.6	105.7	120.8	111.2	115.8	115.2
P11021	HSPA5	Endoplasmic reticulum chaperone BiP OS=Homo sapiens OX=9606 GN=HSPA5 PE=1 SV=2	0	321.064	58	44	359	41	44	90	107.4	95.7	102.2	104.7	99.1	100.9	100.8	103.9	93.2	99.2	97.1	106.3	105.6	106.8	104.7	95	94.7	97.4	95.1
P19338	NCL	Nucleolin OS=Homo sapiens OX=9606 GN=NCL PE=1 SV=3	0	320.801	56	65	378	65	65	106.2	102.9	107.9	106.8	106.4	107.1	105.2	103.5	104.7	106	104.3	104.1	97.5	95.5	94.9	95.3	85.1	88.4	87.8	90.4
P68104	EEF1A1	Elongation factor 1-alpha 1 OS=Homo sapiens OX=9606 GN=EEF1A1 PE=1 SV=1	0	316.043	66	37	440	24	37	113.1	116	112.8	110.7	97.1	105.3	92.4	96.7	99.3	98	97.1	99.4	88.3	87.2	91.7	91.9	102.3	93.6	106	101.4
P04350	TUBB4A	Tubulin beta-4A chain OS=Homo sapiens OX=9606 GN=TUBB4A PE=1 SV=2	0	312.36	66	29	598	5	29	85.9	107.7	113.7	107.5	74.7	94	111	111.7	85.2	92	102.3	102.8	105	92.8	83.1	91.3	149.1	113.6	89.9	86.7
P60174	TPI1	Triosephosphate isomerase OS=Homo sapiens OX=9606 GN=TPI1 PE=1 SV=4	0	301.172	92	28	405	28	28	98.2	96.2	95.7	97.6	84.1	85.9	84	83.7	98.6	98.9	98.4	97.7	104.7	108.9	108.7	107.8	114.4	110.1	113.1	113.3
Q09666	AHNAK	Neuroblast differentiation-associated protein AHNAK OS=Homo sapiens OX=9606 GN=AHNAK PE=1 SV=2	0	299.375	27	62	196	62	62	50.6	51.8	54.8	55.5	47.7	48.4	49.4	51.3	56.2	56.1	58.3	59.1	119.2	118	116.4	115.8	226.3	225.8	221.2	218.4
P68133	ACTA1	Actin, alpha skeletal muscle OS=Homo sapiens OX=9606 GN=ACTA1 PE=1 SV=1	0	294.72	36	22	1186	3	22	101.4	90.2	93.7	107.6	85.8	36.7	79.6	61.2	94.9	63.6	97.5	83.6	92.3	74	109.5	89.7	125.6	235.5	119.8	157.8
P52272	HNRNPM	Heterogeneous nuclear ribonucleoprotein M OS=Homo sapiens OX=9606 GN=HNRNPM PE=1 SV=3	0	292.307	73	42	309	42	42	104.5	98	100.2	100.8	105.9	111.5	109.5	108.8	103.4	106.3	105.6	106.5	95.8	99.1	97.4	97	90.4	85	87.2	86.9
P78371	CCT2	T-complex protein 1 subunit beta OS=Homo sapiens OX=9606 GN=CCT2 PE=1 SV=4	0	288.726	75	35	266	35	35	104	106.7	108	107	109.2	106.7	104.5	108	104.1	102.3	103.5	102.6	96	95.1	94.3	94.5	86.7	89.2	89.7	88
P20700	LMNB1	Lamin-B1 OS=Homo sapiens OX=9606 GN=LMNB1 PE=1 SV=2	0	285.127	58	48	305	44	48	107.7	105	105.4	105.2	99.8	101.7	100	100	102.4	101.5	102.5	101.8	92.4	95	93.4	94.2	97.6	96.9	98.7	98.8
P53396	ACLY	ATP-citrate synthase OS=Homo sapiens OX=9606 GN=ACLY PE=1 SV=3	0	281.939	42	49	242	49	49	100.1	106	104.1	102.4	117.4	116.6	115.6	115.4	113.4	111	111.8	112.9	88.6	90.3	89.2	90.7	80.5	76.1	79.4	78.7
P25705	ATP5F1A	ATP synthase subunit alpha, mitochondrial OS=Homo sapiens OX=9606 GN=ATP5F1A PE=1 SV=1	0	280.103	59	40	314	40	40	97.5	99.4	98.2	99.2	104.8	103.8	102.7	104.1	102	98.5	100.1	99.6	99.8	99.3	100.8	100	95.9	98.9	98.2	97.2
P42704	LRPPRC	Leucine-rich PPR motif-containing protein, mitochondrial OS=Homo sapiens OX=9606 GN=LRPPRC PE=1 SV=3	0	277.933	39	50	241	50	50	96.5	109.3	102.7	103.2	111.5	111.2	110.7	109.5	106	102.6	103.1	102.9	89.5	88.6	89.6	89.4	96.5	88.3	93.9	95
Q08211	DHX9	ATP-dependent RNA helicase A OS=Homo sapiens OX=9606 GN=DHX9 PE=1 SV=4	0	274.282	39	49	284	49	49	92.5	95.4	92.9	95	104.2	98.2	100.8	98.1	104.2	103.2	102.7	101.4	101.7	101.7	103.5	102.6	97.5	101.5	100.1	102.9
P14625	HSP90B1	Endoplasmin OS=Homo sapiens OX=9606 GN=HSP90B1 PE=1 SV=1	0	270.962	49	45	300	43	45	94.8	108.2	101.5	101.6	106	101.6	104.5	103	104.2	94.2	99.2	98.3	100.6	103.9	100.2	104.3	94.4	92	94.5	92.8
P38646	HSPA9	Stress-70 protein, mitochondrial OS=Homo sapiens OX=9606 GN=HSPA9 PE=1 SV=2	0	270.233	48	36	249	35	36	108.3	111.7	113.5	112.5	118.5	117.9	118.2	116.9	106.9	103.5	104.9	104.5	85.1	86.3	82.5	84.6	81.1	80.7	80.9	81.5
P50990	CCT8	T-complex protein 1 subunit theta OS=Homo sapiens OX=9606 GN=CCT8 PE=1 SV=4	0	270.055	58	35	299	35	35	102.9	103.8	104.1	103.1	108.4	106.3	104.8	105.5	102.3	102.2	100.7	101.6	97	98.2	96.7	97.8	89.4	89.6	93.7	92
P22626	HNRNPA2B1	Heterogeneous nuclear ribonucleoproteins A2/B1 OS=Homo sapiens OX=9606 GN=HNRNPA2B1 PE=1 SV=2	0	267.397	63	30	469	30	30	117.1	106.3	112.2	105.3	94.2	96.5	95.9	95.8	100.2	101.2	101.6	100.9	89.6	96.3	92.7	97.4	98.9	99.6	97.5	100.6
P07814	EPRS1	Bifunctional glutamate/proline--tRNA ligase OS=Homo sapiens OX=9606 GN=EPRS1 PE=1 SV=5	0	266.88	33	43	194	43	43	96	97	97	95.6	101.2	102.5	100.3	101.3	104.8	105.1	103.8	105.3	102.3	101.6	102.8	101.6	95.8	93.8	96.2	96.3
P04075	ALDOA	Fructose-bisphosphate aldolase A OS=Homo sapiens OX=9606 GN=ALDOA PE=1 SV=2	0	263.936	78	35	326	31	35	105.9	106.8	106.2	102.5	100.4	102.7	98.8	100.9	109	107.5	107.4	108.9	95.9	98.5	98.6	100.6	88.8	84.4	89	87.1
Q16658	FSCN1	Fascin OS=Homo sapiens OX=9606 GN=FSCN1 PE=1 SV=3	0	262.664	54	34	351	34	34	107.5	101.1	107.6	104.4	96.2	96.1	95.8	96.1	96.7	97	96.6	96.8	96.9	100.1	96.8	98.7	102.6	105.7	103.2	104
P07237	P4HB	Protein disulfide-isomerase OS=Homo sapiens OX=9606 GN=P4HB PE=1 SV=3	0	261.51	61	43	293	43	43	86.5	101.1	92.3	95.6	97.3	93.4	94.4	93.7	103.7	94.3	100.2	98.2	111	110.8	111.3	111.4	101.5	100.5	101.9	101.1
Q00839	HNRNPU	Heterogeneous nuclear ribonucleoprotein U OS=Homo sapiens OX=9606 GN=HNRNPU PE=1 SV=6	0	261.374	43	47	328	47	47	102.5	104.2	103.7	104.6	105.5	104.2	104.4	104.7	102.8	100.8	102.9	102.2	101.1	96.7	98.9	96.5	88.1	94.2	90.1	91.9
P22314	UBA1	Ubiquitin-like modifier-activating enzyme 1 OS=Homo sapiens OX=9606 GN=UBA1 PE=1 SV=3	0	260.081	40	37	256	37	37	92.9	92.4	91.1	93	99.7	101.5	98.2	100.7	99.6	98.9	99.3	99.4	106.1	106.9	107.4	107.5	101.8	100.3	103.9	99.4
P34932	HSPA4	Heat shock 70 kDa protein 4 OS=Homo sapiens OX=9606 GN=HSPA4 PE=1 SV=4	0	259.493	48	42	307	39	42	99.4	100.9	101.4	99.6	93.9	94.6	94.3	95.6	94.7	94.7	95.7	94.8	100	97.5	98.5	98.5	112	112.3	110.1	111.4
P0DMV9	HSPA1B	Heat shock 70 kDa protein 1B OS=Homo sapiens OX=9606 GN=HSPA1B PE=1 SV=1	0	256.094	54	37	327	29	37	99.2	96.7	100.4	98.2	100	102.2	100.4	101.9	98.1	99.9	99	99.8	96.9	98.1	96	98.2	105.8	103	104.2	101.9
Q15233	NONO	Non-POU domain-containing octamer-binding protein OS=Homo sapiens OX=9606 GN=NONO PE=1 SV=4	0	250.095	59	39	284	37	39	103.6	99.8	102.3	101	111.1	109.5	110.5	108	106.7	109.2	107.5	107.7	96.9	97.8	97.5	97.5	81.7	83.7	82.2	85.7
P06576	ATP5F1B	ATP synthase subunit beta, mitochondrial OS=Homo sapiens OX=9606 GN=ATP5F1B PE=1 SV=3	0	250.007	63	24	271	24	24	109.8	113.5	109.8	112.4	110	107.6	108.4	107	106.7	100.3	103.4	102.7	84.8	90.5	89.4	87.5	88.7	88	88.9	90.5
P40926	MDH2	Malate dehydrogenase, mitochondrial OS=Homo sapiens OX=9606 GN=MDH2 PE=1 SV=3	0	249.019	72	26	306	26	26	108.8	112.3	109.9	109.8	112	109.5	110.5	111	100.3	98.2	98.7	99.6	87.2	89.3	88.6	89.9	91.7	90.7	92.3	89.7
O15240	VGF	Neurosecretory protein VGF OS=Homo sapiens OX=9606 GN=VGF PE=1 SV=2	0	247.098	59	33	232	33	33	70.2	71.2	71.7	71.7	67.5	74.2	70.2	70.6	72.8	74	73.4	73.5	119.8	126.2	124.3	122.2	169.8	154.4	160.5	162
Q96AE4	FUBP1	Far upstream element-binding protein 1 OS=Homo sapiens OX=9606 GN=FUBP1 PE=1 SV=3	0	245.954	59	36	303	28	36	109.4	106.4	108.9	106.7	111.6	110.1	110	106.7	107.1	106.1	106.6	105.9	88.9	93.7	90.2	93.3	83	83.6	84.3	87.5
Q16555	DPYSL2	Dihydropyrimidinase-related protein 2 OS=Homo sapiens OX=9606 GN=DPYSL2 PE=1 SV=1	0	245.416	67	29	264	25	29	101.2	101.1	101.2	100.5	101.4	103.3	101.9	101.5	100.2	100.1	99.1	100.2	96	99.7	98.7	98.1	101.2	95.8	99.1	99.7
P12270	TPR	Nucleoprotein TPR OS=Homo sapiens OX=9606 GN=TPR PE=1 SV=3	0	245.172	29	54	191	54	54	102.3	99.1	99.8	98.6	100.7	102.1	100.4	101.3	101.2	102.9	102.8	103.3	99.7	100.4	101.8	101.1	96.2	95.5	95.2	95.7
P30101	PDIA3	Protein disulfide-isomerase A3 OS=Homo sapiens OX=9606 GN=PDIA3 PE=1 SV=4	0	242.035	56	35	208	35	35	89.2	98.1	92.1	92.3	96.2	97.7	96.7	95.1	98.9	93.7	96.4	94.1	105.3	108.6	108.9	110.6	110.4	102	105.9	107.9
P61978	HNRNPK	Heterogeneous nuclear ribonucleoprotein K OS=Homo sapiens OX=9606 GN=HNRNPK PE=1 SV=1	0	241.763	54	27	359	27	27	106	104.9	102.1	102.2	98.7	102	101.3	102.3	103.4	103.7	103.9	104.6	96.8	96.1	98.6	97.9	95.1	93.3	94.1	92.9
P68366	TUBA4A	Tubulin alpha-4A chain OS=Homo sapiens OX=9606 GN=TUBA4A PE=1 SV=1	0	239.134	48	22	508	5	22	102.6	96.3	102	97.3	111.9	107.8	116.8	109.5	111.2	107.7	110.1	109.3	94.9	107.9	97.1	104.6	79.5	80.3	74	79.3
Q92598	HSPH1	Heat shock protein 105 kDa OS=Homo sapiens OX=9606 GN=HSPH1 PE=1 SV=1	0	238.873	53	41	215	36	41	114.2	114.1	109.7	110	115.8	115	117.2	115.9	108.7	108.7	110.2	110.2	85.4	86.5	88.4	88.5	75.9	75.6	74.4	75.4
P23246	SFPQ	Splicing factor, proline- and glutamine-rich OS=Homo sapiens OX=9606 GN=SFPQ PE=1 SV=2	0	238.348	46	41	293	40	41	104.6	100.7	101.7	100.6	104.5	105.9	104.1	105.3	103.1	104	102.2	102.7	95.2	97.1	97.3	96.6	92.5	92.2	94.7	94.8
Q7KZF4	SND1	Staphylococcal nuclease domain-containing protein 1 OS=Homo sapiens OX=9606 GN=SND1 PE=1 SV=1	0	236.846	45	40	218	40	40	104.8	107.9	107.3	106.4	110.5	107.6	110.6	110.7	105.3	102.8	104.4	104.8	90.9	92	89.8	90.8	88.6	89.8	87.9	87.3
P49368	CCT3	T-complex protein 1 subunit gamma OS=Homo sapiens OX=9606 GN=CCT3 PE=1 SV=4	0	235.067	62	34	228	34	34	107.9	110.4	104.3	104.2	108.5	107.8	106.6	109.3	103.4	99.8	102.8	102.9	91	93.2	97	96.4	89.2	88.9	89.3	87.2
P40227	CCT6A	T-complex protein 1 subunit zeta OS=Homo sapiens OX=9606 GN=CCT6A PE=1 SV=3	0	230.334	56	35	195	35	35	100.2	105.9	103.5	104.4	104.7	106.5	105.1	103	102	102.6	101	101.7	102.1	96.6	98.9	98.2	91	88.3	91.4	92.7
Q15149	PLEC	Plectin OS=Homo sapiens OX=9606 GN=PLEC PE=1 SV=3	0	230.326	13	54	182	52	54	89	86.9	89.3	89.6	95	98.3	91.1	94.4	94.5	96.9	92.7	97.7	101.8	101.4	105.7	99.8	119.6	116.6	121.2	118.4
Q92945	KHSRP	Far upstream element-binding protein 2 OS=Homo sapiens OX=9606 GN=KHSRP PE=1 SV=4	0	229.428	48	35	224	30	35	101.5	97.7	100.2	99.8	106.2	105.6	104.9	105.6	105.9	105.2	104.8	109.1	97.9	100	98.4	96.8	88.5	91.5	91.7	88.6
P31948	STIP1	Stress-induced-phosphoprotein 1 OS=Homo sapiens OX=9606 GN=STIP1 PE=1 SV=1	0	226.346	62	39	252	39	39	105.3	103.8	105.9	105.2	96.7	94.2	95.4	95.3	100.9	101.8	101.8	100.3	97.9	98.1	95.6	96.4	99.1	102.2	101.3	102.8
Q92841	DDX17	Probable ATP-dependent RNA helicase DDX17 OS=Homo sapiens OX=9606 GN=DDX17 PE=1 SV=2	0	226.028	44	33	219	23	33	98.3	97.9	100	98.8	98.6	105.8	99.3	106.3	100.3	104.6	100.6	103	100.6	98	98.8	99	102.2	93.7	101.3	92.8
Q13263	TRIM28	Transcription intermediary factor 1-beta OS=Homo sapiens OX=9606 GN=TRIM28 PE=1 SV=5	0	223.481	37	34	251	34	34	99.6	99.3	97.9	97.9	104.9	101.7	101.8	101.7	101.2	101.7	102.6	101	98.6	99	99.2	99.9	95.6	98.3	98.5	99.5
P17844	DDX5	Probable ATP-dependent RNA helicase DDX5 OS=Homo sapiens OX=9606 GN=DDX5 PE=1 SV=1	0	219.116	50	36	253	26	36	113.3	113.8	114	114	115.9	119.8	118.4	121.5	107.1	108.9	108.5	109.7	85.8	82	83.1	81.3	77.9	75.5	75.9	73.5
Q13428	TCOF1	Treacle protein OS=Homo sapiens OX=9606 GN=TCOF1 PE=1 SV=3	0	217.685	27	41	179	41	41	101.6	97.5	97.7	101	108.9	107.7	107.1	108.6	104.9	104.2	105.6	104.4	95.3	98.1	98.7	96.8	89.3	92.6	90.9	89.2
Q05639	EEF1A2	Elongation factor 1-alpha 2 OS=Homo sapiens OX=9606 GN=EEF1A2 PE=1 SV=1	0	215.055	56	32	327	19	32	99.8	102.9	101.4	103.1	85.8	89.6	94.4	97.1	87.4	91.4	90.3	90.3	98.9	94.1	96.2	95.8	128.1	122.1	117.6	113.7
P11586	MTHFD1	C-1-tetrahydrofolate synthase, cytoplasmic OS=Homo sapiens OX=9606 GN=MTHFD1 PE=1 SV=4	0	213.939	44	40	186	38	40	102.7	106	109.7	104.8	110.9	109.7	112.1	109.6	108.8	106.5	104	105.8	96.5	94.2	92.6	96.1	81.1	83.7	81.7	83.7
P33176	KIF5B	Kinesin-1 heavy chain OS=Homo sapiens OX=9606 GN=KIF5B PE=1 SV=1	0	213.636	48	39	204	31	39	87.3	84.6	88.4	87.1	92.4	90.2	87.6	90.8	98	99.9	96.2	98	110.7	109.5	110.4	109.2	111.6	115.9	117.3	114.9
P78527	PRKDC	DNA-dependent protein kinase catalytic subunit OS=Homo sapiens OX=9606 GN=PRKDC PE=1 SV=3	0	213.448	14	51	197	51	51	83.1	77.4	81.3	80.3	93.7	90.8	95.4	89.5	92.4	97.3	96.3	95.3	116.7	115.1	116.4	116.1	114.1	119.4	110.6	118.7
Q9Y230	RUVBL2	RuvB-like 2 OS=Homo sapiens OX=9606 GN=RUVBL2 PE=1 SV=3	0	212.77	60	29	220	29	29	109.4	104.9	106.9	106.2	109.5	111.5	111.1	111.2	104.5	104.8	104.2	105.8	91.2	94.9	92.4	93	85.4	83.9	85.5	83.7
O43707	ACTN4	Alpha-actinin-4 OS=Homo sapiens OX=9606 GN=ACTN4 PE=1 SV=2	0	212.345	45	36	197	24	36	90.5	92.5	93.8	88.5	95.2	92	93.5	94.7	101.4	103.6	100.1	100.8	108.4	105.4	107.2	108.7	104.5	106.5	105.4	107.3
P06744	GPI	Glucose-6-phosphate isomerase OS=Homo sapiens OX=9606 GN=GPI PE=1 SV=4	0	209.565	56	31	220	31	31	84	82.4	83.5	82.7	84.6	85.2	84	85.4	97	96.7	97.5	96.9	114	120.9	115.1	119.1	120.4	114.7	119.8	115.9
P09651	HNRNPA1	Heterogeneous nuclear ribonucleoprotein A1 OS=Homo sapiens OX=9606 GN=HNRNPA1 PE=1 SV=5	0	209.459	59	25	248	23	25	111.6	109	115.7	112.7	89.2	97.1	92.6	96.2	100.7	104.7	102.4	102.4	96.1	91.5	89.4	91.1	102.3	97.8	99.9	97.6
Q99832	CCT7	T-complex protein 1 subunit eta OS=Homo sapiens OX=9606 GN=CCT7 PE=1 SV=2	0	209.381	61	32	252	32	32	98.2	100.9	101.6	104	108.4	106	107.5	107	102.9	101.7	102.3	101.5	101.1	99.6	99.2	96.6	89.4	91.8	89.4	90.8
P02545	LMNA	Prelamin-A/C OS=Homo sapiens OX=9606 GN=LMNA PE=1 SV=1	0	209.365	57	40	225	38	40	83.7	84	88.7	88.8	86.7	90.5	88.2	86.9	89.4	91.4	89	89.6	109	107	104.6	104.4	131.2	127.1	129.6	130.3
P48643	CCT5	T-complex protein 1 subunit epsilon OS=Homo sapiens OX=9606 GN=CCT5 PE=1 SV=1	0	208.449	61	37	228	36	37	104.3	106.3	105.7	103.8	104.2	104.8	104.7	104.2	101.5	100.9	101.8	101.5	97.2	96.8	95.7	97.1	92.7	91.2	92.1	93.3
O75643	SNRNP200	U5 small nuclear ribonucleoprotein 200 kDa helicase OS=Homo sapiens OX=9606 GN=SNRNP200 PE=1 SV=2	0	207.593	23	37	163	37	37	103.1	102.5	98.8	100.3	97.4	99.9	101.8	103.7	103.5	105.1	106.7	106.6	95.5	97.2	101.9	98.9	100.5	95.3	90.9	90.6
Q16891	IMMT	MICOS complex subunit MIC60 OS=Homo sapiens OX=9606 GN=IMMT PE=1 SV=1	0	206.817	48	36	178	36	36	94.5	98.3	97.9	96.1	101.1	101.5	103.5	100.5	98.9	97.8	98.6	97.8	100.8	100.7	99	101.7	104.7	101.6	101.1	103.9
P17987	TCP1	T-complex protein 1 subunit alpha OS=Homo sapiens OX=9606 GN=TCP1 PE=1 SV=1	0	206.335	61	31	203	31	31	104.7	103.5	107.9	105.4	109.6	111.4	110.2	109.2	106.6	103.9	103.6	103.2	91.9	97.5	92.9	97.2	87.2	83.7	85.3	85
P50991	CCT4	T-complex protein 1 subunit delta OS=Homo sapiens OX=9606 GN=CCT4 PE=1 SV=4	0	205.038	59	29	194	28	29	106.2	106.2	105.5	102.6	106.4	110.4	111.8	107.2	103.2	102.8	104.6	102.8	95.1	96.4	94.5	99.1	89.1	84.3	83.6	88.2
P40939	HADHA	Trifunctional enzyme subunit alpha, mitochondrial OS=Homo sapiens OX=9606 GN=HADHA PE=1 SV=2	0	201.523	47	34	170	34	34	93.4	93.1	96.4	93	104.3	105.8	101.9	102.1	99.7	97.5	97.1	97.3	102.1	100.2	99.6	102.1	100.5	103.4	105	105.4
P11940	PABPC1	Polyadenylate-binding protein 1 OS=Homo sapiens OX=9606 GN=PABPC1 PE=1 SV=2	0	199.528	42	29	196	20	29	113.9	113.2	112.8	112.5	114.9	114.1	116.7	114.5	110.5	110.3	110.9	110.4	83.4	85.9	84.4	84.3	77.3	76.5	75.2	78.4
Q01518	CAP1	Adenylyl cyclase-associated protein 1 OS=Homo sapiens OX=9606 GN=CAP1 PE=1 SV=5	0	198.465	60	33	184	33	33	90.7	89.8	87.6	88.7	86.5	88.7	87	87.5	92.9	94.9	93.6	94.9	109.2	109.4	111.9	111.7	120.8	117.1	119.9	117.2
P12956	XRCC6	X-ray repair cross-complementing protein 6 OS=Homo sapiens OX=9606 GN=XRCC6 PE=1 SV=2	0	196.292	47	30	176	30	30	99	100.8	96	103.8	103.1	100.9	102.5	100.4	99.3	99.8	102	98.9	101.4	99.3	102.5	98.4	97.2	99.1	97	98.5
Q14194	CRMP1	Dihydropyrimidinase-related protein 1 OS=Homo sapiens OX=9606 GN=CRMP1 PE=1 SV=1	0	195.579	52	23	188	19	23	91.7	93.7	89.8	95.5	87.6	86.8	85.9	89.4	90.5	90.5	91.2	91.8	103.6	103.7	105.5	101.5	126.7	125.3	127.6	121.9
P49321	NASP	Nuclear autoantigenic sperm protein OS=Homo sapiens OX=9606 GN=NASP PE=1 SV=2	0	194.532	32	25	154	25	25	120	119.7	119.8	122.7	116.1	113.2	115	116.5	110.6	110.8	111.7	110.1	85.1	86.1	85	83.9	68.2	70.1	68.5	66.7
P18669	PGAM1	Phosphoglycerate mutase 1 OS=Homo sapiens OX=9606 GN=PGAM1 PE=1 SV=2	0	194.077	76	17	197	17	17	105.9	103.1	102.2	101.1	92.8	94.2	93.2	96.8	100	97.2	97.6	98.4	95.5	102.1	101	101.4	105.9	103.5	106	102.4
O60282	KIF5C	Kinesin heavy chain isoform 5C OS=Homo sapiens OX=9606 GN=KIF5C PE=1 SV=1	0	193.632	38	31	176	22	31	88.3	89.1	92.6	90.5	92	92.2	92.6	89.6	95.9	96.6	96	96.4	110.6	105	105.4	107.2	113.2	117.1	113.5	116.3
Q03252	LMNB2	Lamin-B2 OS=Homo sapiens OX=9606 GN=LMNB2 PE=1 SV=4	0	193.214	53	41	210	37	41	98.9	95.6	96.2	97.5	99.4	99.6	99.9	100.9	100.4	102.4	100.6	101.2	101.9	101.2	103.6	101	99.4	101.3	99.6	99.4
P29401	TKT	Transketolase OS=Homo sapiens OX=9606 GN=TKT PE=1 SV=3	0	193.153	49	25	192	25	25	109.8	109.6	106.6	107.6	105.8	105.2	106.8	107.7	99.9	99.7	100.8	100.6	90.6	92.8	93.2	92.6	93.9	92.7	92.6	91.6
P27348	YWHAQ	14-3-3 protein theta OS=Homo sapiens OX=9606 GN=YWHAQ PE=1 SV=1	0	190.723	63	29	302	22	29	98.7	102.2	102.5	101	95.4	99.5	96.1	96.1	99.9	101.4	99.2	99.4	100.2	98.8	96.5	97.9	105.8	98.2	105.7	105.6
P63104	YWHAZ	14-3-3 protein zeta/delta OS=Homo sapiens OX=9606 GN=YWHAZ PE=1 SV=1	0	190.202	66	24	306	18	24	90.6	90.1	90.4	89.9	77.5	81.8	83.1	81.1	87.4	89.6	88.9	89.9	105.9	107.1	107.8	106.7	138.7	131.4	129.8	132.3
P12277	CKB	Creatine kinase B-type OS=Homo sapiens OX=9606 GN=CKB PE=1 SV=1	0	188.818	69	25	200	24	25	92.4	91.5	93.7	95.2	91.7	97.7	91.5	94.3	95.8	98.8	96.7	98	111.8	107.9	108.9	107.3	108.2	104.2	109.1	105.2
P07195	LDHB	L-lactate dehydrogenase B chain OS=Homo sapiens OX=9606 GN=LDHB PE=1 SV=2	0	188.162	53	20	201	19	20	109.6	109.8	111.8	114.1	106.3	108	107.4	109.9	101.7	101	101.1	101.1	94	94.4	92.2	91	88.4	86.8	87.6	83.8
P11137	MAP2	Microtubule-associated protein 2 OS=Homo sapiens OX=9606 GN=MAP2 PE=1 SV=4	0	188.017	23	35	161	35	35	87.4	86.4	87.3	85.4	92.6	92.9	93.8	92.5	93.8	95.7	95.7	94.5	110.9	110.5	109.3	112.1	115.3	114.5	113.8	115.5
P08670	VIM	Vimentin OS=Homo sapiens OX=9606 GN=VIM PE=1 SV=4	0	184.846	68	35	196	29	35	105.3	102.2	103.7	104.6	91.3	94.3	92.7	92.8	90.9	90.2	91.3	89.7	83.6	86.6	85.6	85.4	129	126.7	126.8	127.4
Q9Y265	RUVBL1	RuvB-like 1 OS=Homo sapiens OX=9606 GN=RUVBL1 PE=1 SV=1	0	184.278	54	23	170	23	23	106.3	105.7	105.9	106.7	107.8	108.2	107.1	104.3	103.8	104.1	103.2	103.3	93.4	93.2	95.6	95.6	88.7	88.8	88.1	90.1
Q14978	NOLC1	Nucleolar and coiled-body phosphoprotein 1 OS=Homo sapiens OX=9606 GN=NOLC1 PE=1 SV=2	0	184.176	37	33	176	33	33	116.8	115.7	121.6	115.7	115.4	116.3	114	115.6	108.3	109.5	106.8	108.9	82.8	82.8	79.2	82.5	76.7	75.7	78.3	77.3
Q14683	SMC1A	Structural maintenance of chromosomes protein 1A OS=Homo sapiens OX=9606 GN=SMC1A PE=1 SV=2	0	184.117	36	44	157	44	44	105.2	99.3	105.9	100.3	109.3	108.8	111.7	108.7	108.7	109.1	108.4	109.3	96.2	98	94	99	80.6	84.8	80	82.7
Q12906	ILF3	Interleukin enhancer-binding factor 3 OS=Homo sapiens OX=9606 GN=ILF3 PE=1 SV=3	0	183.842	29	33	181	33	33	97.7	91.1	93.3	93.9	103.1	101	103.1	102.8	100.4	104.5	102.8	102.3	100.7	99.3	101.9	99.8	98.1	104.2	98.9	101.3
P78347	GTF2I	General transcription factor II-I OS=Homo sapiens OX=9606 GN=GTF2I PE=1 SV=2	0	182.34	35	36	170	36	36	109.6	106.9	107.6	105.1	113.4	117.1	117	117.9	109.4	112.9	110.1	111.7	88.7	88.7	89.8	89.1	78.9	74.3	75.5	76.2
O43175	PHGDH	D-3-phosphoglycerate dehydrogenase OS=Homo sapiens OX=9606 GN=PHGDH PE=1 SV=4	0	182.057	48	22	168	22	22	91.3	90.6	89.6	88.4	93.4	96.2	92.9	94.1	95.5	96.2	95.2	97.5	107.7	109.2	110.1	111.1	112.1	107.8	112.2	108.8
Q15365	PCBP1	Poly(rC)-binding protein 1 OS=Homo sapiens OX=9606 GN=PCBP1 PE=1 SV=2	0	181.19	74	17	225	11	17	99.3	95.4	100	98.8	115.5	117.7	115.5	114.3	109.2	108.2	107.9	107.9	97.6	100	97.6	99.9	78.5	78.7	79	79.2
P36578	RPL4	60S ribosomal protein L4 OS=Homo sapiens OX=9606 GN=RPL4 PE=1 SV=5	0	180.511	51	28	161	28	28	114.9	108.4	112.6	110.6	112.8	107.6	112.2	107.9	95.4	100.3	96.9	97.2	91.7	92.8	90.7	93.4	85.2	91	87.6	90.9
P51659	HSD17B4	Peroxisomal multifunctional enzyme type 2 OS=Homo sapiens OX=9606 GN=HSD17B4 PE=1 SV=3	0	180.113	47	29	139	29	29	97.9	100.3	99.1	100.4	104.7	101.7	102.3	101.3	101	98.9	101.6	99.3	103.2	102.3	102.3	101.5	93.2	96.8	94.8	97.5
P43243	MATR3	Matrin-3 OS=Homo sapiens OX=9606 GN=MATR3 PE=1 SV=2	0	178.597	38	30	179	30	30	110.4	104.5	105.6	101.4	93.9	93.6	94	94.5	101.3	103.1	103.2	103.7	93.6	95.9	97.7	99.5	100.8	103	99.6	100.9
P16949	STMN1	Stathmin OS=Homo sapiens OX=9606 GN=STMN1 PE=1 SV=3	0	174.678	79	27	274	19	27	110.3	108.4	108.5	106.5	104.9	107.5	107.8	106.5	105.3	106.6	105.7	104.5	99.2	96.5	97.2	99.1	80.3	80.9	80.7	83.4
P67936	TPM4	Tropomyosin alpha-4 chain OS=Homo sapiens OX=9606 GN=TPM4 PE=1 SV=3	0	170.539	74	29	183	17	29	91.6	90.9	88.6	87.7	77.5	80	79.9	81.2	91.9	97.9	96.3	97	110.9	106.5	111.3	111.4	128	124.7	123.9	122.7
P49411	TUFM	Elongation factor Tu, mitochondrial OS=Homo sapiens OX=9606 GN=TUFM PE=1 SV=2	0	170.465	52	25	158	25	25	106.1	106.7	106.4	106.8	102.4	101	102.9	102.2	95.6	93.7	96.5	96	90.6	91.5	89.1	90.5	105.2	107.1	105.1	104.6
P06748	NPM1	Nucleophosmin OS=Homo sapiens OX=9606 GN=NPM1 PE=1 SV=2	0	169.96	61	26	224	26	26	111.7	109.2	113.8	115.2	113.6	113.3	116.2	117.6	105.6	105.9	105.7	106.2	88.9	90.8	86.9	85.7	80.1	80.8	77.4	75.3
P54652	HSPA2	Heat shock-related 70 kDa protein 2 OS=Homo sapiens OX=9606 GN=HSPA2 PE=1 SV=1	0	168.766	29	24	290	5	24	90.3	83.9	84.1	81.2	92.5	100	93.3	102.6	98.9	100.6	100.8	101.8	111.1	115.9	105.9	113.2	107.2	99.6	115.8	101.2
P00338	LDHA	L-lactate dehydrogenase A chain OS=Homo sapiens OX=9606 GN=LDHA PE=1 SV=2	0	168.632	60	22	223	21	22	93.8	91.3	90.8	92.1	105.3	97.8	95.7	97.8	105.8	98.1	100.9	99.6	101.7	112.3	112.1	109.6	93.3	100.5	100.6	100.8
P07737	PFN1	Profilin-1 OS=Homo sapiens OX=9606 GN=PFN1 PE=1 SV=2	0	167.8	75	16	206	16	16	96.3	97.9	100.6	100	101.6	100.7	101.1	100.8	101.4	100.4	99.5	100.2	105	105.5	102	103.3	95.7	95.5	96.8	95.7
O95347	SMC2	Structural maintenance of chromosomes protein 2 OS=Homo sapiens OX=9606 GN=SMC2 PE=1 SV=2	0	167.789	24	30	121	30	30	110.2	110.4	108.2	107.8	120.3	116.5	115.7	117	115.4	115.2	112.5	115.9	92.8	94.9	97.1	96.2	61.3	62.9	66.4	63
P13667	PDIA4	Protein disulfide-isomerase A4 OS=Homo sapiens OX=9606 GN=PDIA4 PE=1 SV=2	0	167.517	41	28	185	28	28	96.5	115	103.8	104.4	104.4	97.3	100.5	100.2	103.2	92.2	98.3	96.5	99.9	100.8	101.3	102.4	96	94.7	96.2	96.4
P61981	YWHAG	14-3-3 protein gamma OS=Homo sapiens OX=9606 GN=YWHAG PE=1 SV=2	0	167.415	67	18	322	12	18	107.1	100.8	105.8	102.2	94.9	98.2	97.3	99.7	96.7	98	96.5	98.8	91.1	99.1	93.9	97.3	110.2	103.8	106.5	102
Q9Y5B9	SUPT16H	FACT complex subunit SPT16 OS=Homo sapiens OX=9606 GN=SUPT16H PE=1 SV=1	0	165.639	26	29	148	29	29	101.7	108.1	99.3	106.1	104.2	106.7	106.3	109.8	105.8	106	107.6	106.1	97.1	94.5	98.7	94.4	91.2	84.7	88.1	83.5
Q9UQE7	SMC3	Structural maintenance of chromosomes protein 3 OS=Homo sapiens OX=9606 GN=SMC3 PE=1 SV=2	0	164.93	30	35	151	34	35	111	108.9	109.7	111	107.2	106	110.7	108	110.7	109.2	108.8	109.1	91	93.7	90.6	91.2	80.1	82.2	80.1	80.7
P60842	EIF4A1	Eukaryotic initiation factor 4A-I OS=Homo sapiens OX=9606 GN=EIF4A1 PE=1 SV=1	0	164.27	57	24	152	14	24	108.4	118.6	114.5	111	110.2	111.3	108.7	104.7	113.3	109.2	109.5	111.3	86.9	82.3	87.2	89.2	81.2	78.6	80.1	83.9
Q8N163	CCAR2	Cell cycle and apoptosis regulator protein 2 OS=Homo sapiens OX=9606 GN=CCAR2 PE=1 SV=2	0	164.099	35	26	143	26	26	98.8	97.1	98.5	99.8	105.5	103.3	104.6	104	103.1	101.6	103.6	100.5	97.8	100.4	99.2	99	94.8	97.5	94.2	96.7
P22102	GART	Trifunctional purine biosynthetic protein adenosine-3 OS=Homo sapiens OX=9606 GN=GART PE=1 SV=1	0	163.143	39	28	128	28	28	112.5	106.1	109.7	112.1	113	112.2	113.6	114.7	105.8	108.1	107.9	104.9	88.6	94.2	91.4	89.7	80.1	79.4	77.5	78.6
Q92616	GCN1	eIF-2-alpha kinase activator GCN1 OS=Homo sapiens OX=9606 GN=GCN1 PE=1 SV=7	0	162.365	15	30	108	30	30	86.1	86.3	86.4	88.4	94.9	91.9	93.2	93.1	101.6	101.4	100.2	101.8	112.3	112.1	113.8	110.9	105.1	108.2	106.3	105.8
P31150	GDI1	Rab GDP dissociation inhibitor alpha OS=Homo sapiens OX=9606 GN=GDI1 PE=1 SV=2	0	162.261	49	22	187	14	22	85.3	84.5	89.3	85	91.8	93.4	88.5	90.1	91.5	92.9	89.3	91.6	109.6	110.1	107.6	111.1	121.9	119.1	125.2	122.2
P07197	NEFM	Neurofilament medium polypeptide OS=Homo sapiens OX=9606 GN=NEFM PE=1 SV=3	0	161.589	33	33	144	29	33	48.6	47.8	50	48.6	44.9	49.6	47.7	48.8	71.1	74.1	75.7	74.5	134.7	130.8	131.3	133.9	200.8	197.6	195.4	194.2
P49588	AARS1	Alanine--tRNA ligase, cytoplasmic OS=Homo sapiens OX=9606 GN=AARS1 PE=1 SV=2	0	160.954	33	30	130	30	30	93.3	92.9	91.3	90.8	100.8	99.6	98.6	101.4	102.3	102.4	100.9	102.1	104.4	105.3	105.7	106.8	99.1	99.8	103.4	98.9
O43390	HNRNPR	Heterogeneous nuclear ribonucleoprotein R OS=Homo sapiens OX=9606 GN=HNRNPR PE=1 SV=1	0	160.741	36	28	173	19	28	103.8	94.8	101.8	102.1	89.6	93.8	94.9	94.9	94.5	103.6	97.3	102.2	105.5	96.2	99.6	96.9	106.6	111.6	106.5	103.9
P62805	H4C1; H4C11; H4C12; H4C13; H4C14; H4C15; H4C16; H4C2; H4C3; H4C4; H4C5; H4C6; H4C8; H4C9	Histone H4 OS=Homo sapiens OX=9606 GN=H4-16 PE=1 SV=2	0	159.943	62	17	399	17	17	72.6	119.8	95.7	102.9	123.7	107.7	112	111.9	117.7	87.2	102.8	97.1	118.4	97	109.1	105.5	67.7	88.2	80.5	82.5
P50395	GDI2	Rab GDP dissociation inhibitor beta OS=Homo sapiens OX=9606 GN=GDI2 PE=1 SV=2	0	159.911	58	23	177	15	23	96.9	100.9	93.6	101.5	105.3	106.4	106.9	104.5	102.9	100.7	105.4	102.6	105.3	100	106.3	99.5	89.5	92	87.9	91.9
P23528	CFL1	Cofilin-1 OS=Homo sapiens OX=9606 GN=CFL1 PE=1 SV=3	0	159.049	89	24	305	16	24	102.6	105.1	104.3	101	89.4	89.9	90.1	92.5	96.3	96.9	97.3	97.2	99.4	96.4	96.4	98.8	112.3	111.7	111.9	110.4
P48735	IDH2	Isocitrate dehydrogenase [NADP], mitochondrial OS=Homo sapiens OX=9606 GN=IDH2 PE=1 SV=2	0	156.437	62	27	160	26	27	103.5	102.9	102	103.3	105.8	103.3	105.2	104.9	101.4	100.9	102.2	101.1	96.2	98.8	97.8	96.9	93.2	94.1	92.8	93.7
P07910	HNRNPC	Heterogeneous nuclear ribonucleoproteins C1/C2 OS=Homo sapiens OX=9606 GN=HNRNPC PE=1 SV=4	0	156.116	40	17	192	17	17	106.3	106.9	105.9	103.1	99	101	101.8	100.6	100.2	102.3	100.9	102.3	95.7	92.8	94.4	96.2	98.8	97	96.9	97.8
Q02790	FKBP4	Peptidyl-prolyl cis-trans isomerase FKBP4 OS=Homo sapiens OX=9606 GN=FKBP4 PE=1 SV=3	0	155.8	57	24	151	24	24	102.9	101.5	104.2	104.3	105.2	105.9	105.3	102	100.3	101.9	101.4	100	100.7	95.3	96.1	96.6	90.8	95.3	93.1	97.1
Q14203	DCTN1	Dynactin subunit 1 OS=Homo sapiens OX=9606 GN=DCTN1 PE=1 SV=3	0	155.797	32	33	117	33	33	95.3	92.2	90.3	93.4	92.6	94	95.2	93.9	97	97.8	96.5	95.1	101.3	103.4	106.7	101.7	113.8	112.5	111.2	115.8
P14866	HNRNPL	Heterogeneous nuclear ribonucleoprotein L OS=Homo sapiens OX=9606 GN=HNRNPL PE=1 SV=2	0	155.469	37	20	168	19	20	106.4	99.9	106	107.6	97.5	101	98.7	99.2	100.3	102.4	101.2	99.9	96.4	97.7	96.4	95	99.4	99	97.8	98.3
P09972	ALDOC	Fructose-bisphosphate aldolase C OS=Homo sapiens OX=9606 GN=ALDOC PE=1 SV=2	0	154.843	51	18	152	14	18	83.3	80.8	82.7	83.5	81.1	85.3	83.5	83.9	105.1	106.7	107.1	106.9	122.7	123.5	121	118.7	107.8	103.7	105.8	107
O60506	SYNCRIP	Heterogeneous nuclear ribonucleoprotein Q OS=Homo sapiens OX=9606 GN=SYNCRIP PE=1 SV=2	0	153.407	51	30	150	21	30	110.1	103.2	100.7	96.8	102.5	102.7	103.1	106.7	100.6	108	104.6	106.7	97.9	93.7	99	99.2	88.9	92.5	92.6	90.6
P62258	YWHAE	14-3-3 protein epsilon OS=Homo sapiens OX=9606 GN=YWHAE PE=1 SV=1	0	153.208	62	19	270	16	19	112	108.3	113.4	109.4	88.8	91.3	93	91.6	97.5	98.3	99.5	97.8	90.9	96	90.6	95.1	110.7	106.1	103.6	106.1
O43143	DHX15	ATP-dependent RNA helicase DHX15 OS=Homo sapiens OX=9606 GN=DHX15 PE=1 SV=2	0	152.86	27	22	125	21	22	99.7	100	104	104.2	101	102.8	104.2	105.1	105.2	105	106	105	99.8	100.7	94.5	95.6	94.3	91.4	91.3	90.1
Q02952	AKAP12	A-kinase anchor protein 12 OS=Homo sapiens OX=9606 GN=AKAP12 PE=1 SV=4	0	152.467	20	26	117	26	26	64	65.3	73.5	62.6	59.1	66.5	66.4	66.1	70.9	76.6	75.6	74.5	125.3	119.4	116.3	123.3	180.7	172.2	168.3	173.5
P37802	TAGLN2	Transgelin-2 OS=Homo sapiens OX=9606 GN=TAGLN2 PE=1 SV=3	0	152.302	71	17	189	16	17	83	82.5	86.3	84	85.5	90.2	87.2	87.1	93.7	97.5	95.7	96.6	119.8	115.2	115.9	113.8	117.9	114.5	115	118.5
Q14974	KPNB1	Importin subunit beta-1 OS=Homo sapiens OX=9606 GN=KPNB1 PE=1 SV=2	0	152.134	30	23	178	23	23	97.3	102	100.2	97.2	100.7	100.6	99.4	99.3	104.4	101	102.1	102.4	96.8	99.9	97.8	102.2	100.8	96.5	100.5	98.9
P33993	MCM7	DNA replication licensing factor MCM7 OS=Homo sapiens OX=9606 GN=MCM7 PE=1 SV=4	0	150.593	43	25	125	25	25	109.5	109.7	111.5	108.4	124.1	121.8	127.1	129.3	120.4	119	119.4	119.4	89	88.6	85.5	87.1	57	60.9	56.5	55.8
Q15366	PCBP2	Poly(rC)-binding protein 2 OS=Homo sapiens OX=9606 GN=PCBP2 PE=1 SV=1	0	150.365	55	16	199	8	16	94.3	92.9	95.4	92.8	116	115.1	111.7	109.9	110.8	107.2	106.5	107.7	98.3	103.2	101.3	105.1	80.6	81.6	85.1	84.5
P25205	MCM3	DNA replication licensing factor MCM3 OS=Homo sapiens OX=9606 GN=MCM3 PE=1 SV=3	0	150.182	33	26	131	26	26	109.1	116.2	113.8	109.1	126	122.5	122.2	122.6	120.7	116.9	116.4	119.3	90.2	86.2	88.7	90.4	54.1	58.2	59	58.6
P12814	ACTN1	Alpha-actinin-1 OS=Homo sapiens OX=9606 GN=ACTN1 PE=1 SV=2	0	149.89	37	29	144	17	29	89.1	89.8	91.8	87.3	103.5	95.6	100.5	99.8	101.5	99.6	98.6	99.8	108.7	107.9	107.2	111.6	97.2	107.1	101.9	101.5
Q16352	INA	Alpha-internexin OS=Homo sapiens OX=9606 GN=INA PE=1 SV=2	0	149.431	51	28	204	23	28	73.2	75.8	76.8	74.9	74.6	80.9	78.6	80.6	87.8	89.3	89.8	89	118.4	115.5	113.2	117.6	146	138.5	141.6	138
Q12888	TP53BP1	TP53-binding protein 1 OS=Homo sapiens OX=9606 GN=TP53BP1 PE=1 SV=2	0	147.409	19	26	103	26	26	80.6	77.4	81.3	80.9	79.1	79.4	78.1	78.4	91	88.5	88.1	88.6	109.1	112.8	110.1	111	140.2	141.9	142.4	141.1
P49736	MCM2	DNA replication licensing factor MCM2 OS=Homo sapiens OX=9606 GN=MCM2 PE=1 SV=4	0	146.534	32	27	120	27	27	109.2	111	108.4	108.7	122.1	122.7	122.6	119.8	125.7	117.9	118.5	124.7	87	90.4	91.6	88.9	56	58	59	57.9
Q9UQ80	PA2G4	Proliferation-associated protein 2G4 OS=Homo sapiens OX=9606 GN=PA2G4 PE=1 SV=3	0	146.252	67	27	141	27	27	99	99	99.6	94.9	96.2	99.7	97.1	98	100.2	105	101.4	104.3	106.1	99.7	101.9	103.7	98.5	96.5	100.1	99.2
P31946	YWHAB	14-3-3 protein beta/alpha OS=Homo sapiens OX=9606 GN=YWHAB PE=1 SV=3	0	145.532	51	18	272	9	18	101.3	96.3	91.3	97.3	83.2	87.3	77	87.2	92.4	95.2	90.1	95.6	96.4	98.4	104.8	99.5	126.6	122.7	136.7	120.3
P09936	UCHL1	Ubiquitin carboxyl-terminal hydrolase isozyme L1 OS=Homo sapiens OX=9606 GN=UCHL1 PE=1 SV=2	0	144.778	66	16	220	16	16	90.8	92.9	92.8	91.5	86.8	86.8	87.4	87.6	89.1	89.3	88.6	88.7	105.9	103.9	102.5	104.1	127.4	127.1	128.7	128.1
Q9UHD8	SEPTIN9	Septin-9 OS=Homo sapiens OX=9606 GN=SEPTIN9 PE=1 SV=2	0	144.319	46	23	142	23	23	104.5	103	106.9	104.7	106	105.8	103.3	104.8	104.5	101.7	102.1	101.1	93.4	96.9	93.5	95	91.7	92.5	94.2	94.4
P52701	MSH6	DNA mismatch repair protein Msh6 OS=Homo sapiens OX=9606 GN=MSH6 PE=1 SV=2	0	143.997	24	28	126	28	28	101.1	106.2	101.8	104.1	117.5	117.6	116.2	114.2	116.8	111.6	114.2	114.5	92.3	91.6	93.4	92.9	72.2	73	74.4	74.3
P38159	RBMX	RNA-binding motif protein, X chromosome OS=Homo sapiens OX=9606 GN=RBMX PE=1 SV=3	0	143.61	49	27	194	27	27	103.4	103.3	102.8	103	91.2	96.1	96.2	96.9	97.6	103.7	102.7	103.7	106.6	94.9	99.1	98.1	101.1	102	99.2	98.3
P27816	MAP4	Microtubule-associated protein 4 OS=Homo sapiens OX=9606 GN=MAP4 PE=1 SV=3	0	143.547	34	32	120	32	32	71.8	70.9	68.6	72.4	78.4	76	78.6	77.5	84.8	84.4	85.9	83	125.5	121.5	124.6	119.5	139.5	147.3	142.3	147.5
P55786	NPEPPS	Puromycin-sensitive aminopeptidase OS=Homo sapiens OX=9606 GN=NPEPPS PE=1 SV=2	0	143.078	33	31	138	31	31	85.4	88.3	84.2	84.8	92.2	86.5	86.6	92.1	95.2	93.5	93.3	96.8	106.8	109	110.9	111.3	120.4	122.7	125	115
P36871	PGM1	Phosphoglucomutase-1 OS=Homo sapiens OX=9606 GN=PGM1 PE=1 SV=3	0	143.061	54	25	138	25	25	75.8	76.1	78.5	77.5	73.8	78.6	74.9	76.2	93	93	93.2	94	123	122.5	121.6	120.9	134.4	129.9	131.8	131.2
Q9BUF5	TUBB6	Tubulin beta-6 chain OS=Homo sapiens OX=9606 GN=TUBB6 PE=1 SV=1	0	142.832	30	14	308	3	14		148.8	76.9	109.8		128.4	88.6	107.6		123.3	141	119.7		117.7	172.5	136.6		148.5	187.6	192.9
Q9BPU6	DPYSL5	Dihydropyrimidinase-related protein 5 OS=Homo sapiens OX=9606 GN=DPYSL5 PE=1 SV=1	0	142.78	45	23	128	23	23	101.1	99.4	92.2	95.4	96.4	91.4	94	93.9	98.6	98	100.1	98.6	97.5	99.5	104	102.2	106.4	111.7	109.7	109.8
P09429	HMGB1	High mobility group protein B1 OS=Homo sapiens OX=9606 GN=HMGB1 PE=1 SV=3	0	142.51	67	22	151	17	22	124.4	120	118.8	119.2	106	106.9	110.6	110.3	100	100.1	101.8	100.1	79.9	82.4	82.1	82.7	89.7	90.6	86.7	87.8
Q14103	HNRNPD	Heterogeneous nuclear ribonucleoprotein D0 OS=Homo sapiens OX=9606 GN=HNRNPD PE=1 SV=1	0	142.276	44	24	177	21	24	94.5	88	90.3	90.8	89.7	95.2	92.5	88.9	97.4	104.4	101.8	98.9	108.5	108.1	109.6	106.4	109.9	104.2	105.8	115
Q7L099	RUFY3	Protein RUFY3 OS=Homo sapiens OX=9606 GN=RUFY3 PE=1 SV=1	0	141.77	51	25	149	24	25	74.4	73.6	75.5	75.7	77.9	82.7	78.9	80.2	83	84.5	83.5	82.6	119.9	121	120.3	119.5	144.7	138.2	141.9	141.9
P45974	USP5	Ubiquitin carboxyl-terminal hydrolase 5 OS=Homo sapiens OX=9606 GN=USP5 PE=1 SV=2	0	141.24	35	25	144	24	25	96.2	93.2	95.7	91.3	97.1	103.3	100.3	98.9	99.5	100.2	100.5	98.6	100.6	102.2	100.1	103.5	106.7	101.1	103.3	107.9
P33991	MCM4	DNA replication licensing factor MCM4 OS=Homo sapiens OX=9606 GN=MCM4 PE=1 SV=5	0	141.202	35	30	134	30	30	116.3	114.5	115.9	116.7	123.5	124.2	124.2	122	117.7	116.3	116.3	116.9	85.1	87.7	86.3	85.7	57.4	57.3	57.2	58.7
O00571	DDX3X	ATP-dependent RNA helicase DDX3X OS=Homo sapiens OX=9606 GN=DDX3X PE=1 SV=3	0	141.197	37	24	162	23	24	96.8	97.8	98.9	98.4	112.8	111.1	111.1	109.4	105.9	107.7	108.1	107.3	100.8	98.3	98.4	99.8	83.7	85	83.5	85.1
P13010	XRCC5	X-ray repair cross-complementing protein 5 OS=Homo sapiens OX=9606 GN=XRCC5 PE=1 SV=3	0	140.462	34	24	135	24	24	97.7	98.6	96.9	98.6	104.7	106	102.9	103.3	104.8	103.1	103.9	102.5	98.4	100.1	102.2	101.7	94.4	92.2	94.1	94
P32119	PRDX2	Peroxiredoxin-2 OS=Homo sapiens OX=9606 GN=PRDX2 PE=1 SV=5	0	139.947	55	18	168	17	18	103.4	110.7	102.8	105.2	98.8	103.4	102	102.4	98.4	97.9	98.8	99.6	98.6	94.5	99.5	97.2	100.9	93.5	97	95.7
Q99623	PHB2	Prohibitin-2 OS=Homo sapiens OX=9606 GN=PHB2 PE=1 SV=2	0	139.648	71	23	188	23	23	99.8	103.5	103.2	101.7	110	109.4	106.7	109.3	104.6	98.2	100.9	100.2	89.3	93.1	90.2	92.3	96.3	95.8	99	96.5
P18206	VCL	Vinculin OS=Homo sapiens OX=9606 GN=VCL PE=1 SV=4	0	138.762	28	29	97	29	29	92.1	90.2	92.1	95.5	91.8	90.3	93	92.5	101	98.4	99.1	98.3	103.8	108.8	106.4	103.5	111.3	112.1	109.4	110.1
Q14157	UBAP2L	Ubiquitin-associated protein 2-like OS=Homo sapiens OX=9606 GN=UBAP2L PE=1 SV=2	0	137.976	27	21	111	21	21	103.2	99.8	101.1	98.7	97.9	100.8	100.2	100.9	100.7	100.9	102.1	101.5	94.8	95.8	95.9	97.4	103.5	102.6	100.8	101.5
P62937	PPIA	Peptidyl-prolyl cis-trans isomerase A OS=Homo sapiens OX=9606 GN=PPIA PE=1 SV=2	0	137.846	70	14	372	13	14	104.9	107.3	105.5	108.6	107.9	104.3	105.2	104.2	100.9	99	98.9	98.6	96.7	98.7	96.7	96.7	89.6	90.8	93.6	91.8
P52209	PGD	6-phosphogluconate dehydrogenase, decarboxylating OS=Homo sapiens OX=9606 GN=PGD PE=1 SV=3	0	136.978	44	22	132	22	22	89.4	89.2	88.9	91.2	97.9	97.7	96.3	97.3	93.4	93.3	93.2	93.6	104.6	106.6	107.3	105.3	114.7	113.1	114.2	112.6
P41250	GARS1	Glycine--tRNA ligase OS=Homo sapiens OX=9606 GN=GARS1 PE=1 SV=3	0	136.445	42	29	130	29	29	90.2	92.7	92.9	91.1	96.3	98.4	96.3	93.3	102.9	102.1	102.4	100.6	108	108.9	106.7	109.2	102.6	98	101.8	105.8
Q13561	DCTN2	Dynactin subunit 2 OS=Homo sapiens OX=9606 GN=DCTN2 PE=1 SV=4	0	136.074	46	21	120	21	21	89.6	90.7	89.4	91.2	97.3	100.8	98.8	101.4	102	102.6	101.2	103.1	109.9	108.3	109.2	106.5	101.3	97.6	101.3	97.9
P09104	ENO2	Gamma-enolase OS=Homo sapiens OX=9606 GN=ENO2 PE=1 SV=3	0	136.022	54	16	123	11	16	82.9	77.2	82.7	79.3	78.1	82.2	79.8	82.2	86.6	90.9	89.7	90.8	111.8	118.5	113.6	118.6	140.6	131.3	134.2	129.1
O14531	DPYSL4	Dihydropyrimidinase-related protein 4 OS=Homo sapiens OX=9606 GN=DPYSL4 PE=1 SV=2	0	134.947	42	17	119	17	17	88.9	89.3	90.5	87.9	96.2	92.9	94	93.5	97.5	99.3	98.4	98.3	105.4	108.1	106.1	107.5	112	110.4	111	112.8
P43246	MSH2	DNA mismatch repair protein Msh2 OS=Homo sapiens OX=9606 GN=MSH2 PE=1 SV=1	0	134.444	35	26	115	26	26	106.6	106.8	106.6	107	112.3	109.9	107.9	111.9	113	112.1	109	111.7	89.2	93.8	94.6	93.2	78.9	77.4	82	76.2
Q99497	PARK7	Parkinson disease protein 7 OS=Homo sapiens OX=9606 GN=PARK7 PE=1 SV=2	0	134.116	85	18	152	18	18	101.1	97.9	99.6	101.4	100.5	106.2	101.1	102.5	97.4	101.3	98.4	98.5	99.4	100.5	101.4	100.4	101.5	94.1	99.5	97.2
P05455	SSB	Lupus La protein OS=Homo sapiens OX=9606 GN=SSB PE=1 SV=2	0	133.604	61	29	136	29	29	106.6	107.3	106.1	100.8	104.3	111.8	108.9	108.1	103.5	103.2	104.8	104.7	95.2	92	93.4	98.5	90.4	85.7	86.8	87.9
Q99714	HSD17B10	3-hydroxyacyl-CoA dehydrogenase type-2 OS=Homo sapiens OX=9606 GN=HSD17B10 PE=1 SV=3	0	133.54	84	15	94	15	15	104.5	107	105.9	104.4	106.2	103.7	106.1	105.4	102.1	97.8	100.3	99.4	93.2	93.8	92.6	95.8	94	97.6	95.1	94.9
Q9UJU6	DBNL	Drebrin-like protein OS=Homo sapiens OX=9606 GN=DBNL PE=1 SV=1	0	133.493	44	16	110	16	16	90.1	100.2	91.6	94.8	99.3	95	95.6	102.6	99	99.8	97.4	103.7	105.9	97	106.1	102.3	105.7	107.9	109.3	96.6
Q5SW79	CEP170	Centrosomal protein of 170 kDa OS=Homo sapiens OX=9606 GN=CEP170 PE=1 SV=1	0	133.156	20	26	118	26	26	95.5	93.7	92.9	95.2	99.1	97.8	96.2	95.3	100	100.7	102	99	99.6	102.5	101.6	101.6	105.8	105.3	107.1	109
O00429	DNM1L	Dynamin-1-like protein OS=Homo sapiens OX=9606 GN=DNM1L PE=1 SV=2	0	132.006	48	28	106	28	28	90.4	93.5	89.2	87.1	95.6	99.4	97.9	94.1	97.2	98	99.3	97.1	106.6	106.7	109	111.4	110.3	102.4	104.6	110.3
P54136	RARS1	Arginine--tRNA ligase, cytoplasmic OS=Homo sapiens OX=9606 GN=RARS1 PE=1 SV=2	0	131.665	38	19	91	19	19	90.7	88	92.9	91.2	98.8	96.9	96.1	95.7	99.8	101.8	99.8	101.8	112.2	110.1	107.9	109.4	98.5	103.2	103.3	101.9
P23396	RPS3	40S ribosomal protein S3 OS=Homo sapiens OX=9606 GN=RPS3 PE=1 SV=2	0	131.444	72	21	175	21	21	88.1	92.5	86.4	84.4	104.5	104.9	104.3	101.7	98.1	97.1	98.6	98.9	104.2	101.2	106.7	108.6	105.1	104.3	103.9	106.5
P10412	H1-4	Histone H1.4 OS=Homo sapiens OX=9606 GN=H1-4 PE=1 SV=2	0	131.109	50	22	175	6	22	95.4	92	94.8	94.4	106.5	109.4	114.9	109.6	73.4	67.7	70.5	70.1	133.8	93.5	117	107.8	90.9	137.4	102.8	118.1
P14868	DARS1	Aspartate--tRNA ligase, cytoplasmic OS=Homo sapiens OX=9606 GN=DARS1 PE=1 SV=2	0	130.916	56	27	120	27	27	91.6	96.5	89.4	93.3	95.3	99.7	92	99.1	106.3	104.9	104	108.8	107.3	106.5	111.8	105.3	99.5	92.4	102.9	93.3
P30041	PRDX6	Peroxiredoxin-6 OS=Homo sapiens OX=9606 GN=PRDX6 PE=1 SV=3	0	130.869	71	18	112	18	18	86.6	98.4	87.2	90	103.1	111.8	110.4	105.4	98.4	100.2	102.9	100.8	111.9	98.1	107.4	105.6	99.9	91.5	92.1	98.2
Q8WUM4	PDCD6IP	Programmed cell death 6-interacting protein OS=Homo sapiens OX=9606 GN=PDCD6IP PE=1 SV=1	0	129.485	30	25	102	25	25	100.4	97.3	98	95.7	94	92.4	95.2	93.5	97.9	98.6	98.8	100.1	102	104.1	103.5	105.5	105.7	107.6	104.5	105.2
P12081	HARS1	Histidine--tRNA ligase, cytoplasmic OS=Homo sapiens OX=9606 GN=HARS1 PE=1 SV=2	0	129.323	35	22	117	16	22	96.2	94	93.8	94.3	99.4	96	94.9	96.2	100.8	98.9	99.3	99.1	101.2	104.9	105.8	103.3	102.4	106.2	106.3	107
Q13151	HNRNPA0	Heterogeneous nuclear ribonucleoprotein A0 OS=Homo sapiens OX=9606 GN=HNRNPA0 PE=1 SV=1	0	129.122	50	17	109	16	17	103.5	108.2	105.6	110.7	103.4	104.9	103.5	105.6	106.4	107.8	107	106.6	97.6	93.5	96.7	92.8	89	85.5	87.1	84.2
P16403	H1-2	Histone H1.2 OS=Homo sapiens OX=9606 GN=H1-2 PE=1 SV=2	0	128.943	51	22	169	6	22	109.1	77.2	118.9	103.9	97.6	109	85.2	89.5	75.8	74.2	80	74.1	129.4	106.1	93.7	104.3	88	133.5	122.3	128.2
P51991	HNRNPA3	Heterogeneous nuclear ribonucleoprotein A3 OS=Homo sapiens OX=9606 GN=HNRNPA3 PE=1 SV=2	0	128.264	52	20	157	18	20	109.3	105.6	103.9	114.4	86	87.9	86.1	86	96.4	100.6	99.4	97.4	95.4	97	97.6	88.4	113	109	112.9	113.8
P26583	HMGB2	High mobility group protein B2 OS=Homo sapiens OX=9606 GN=HMGB2 PE=1 SV=2	0	128.144	66	22	157	16	22	124	119.6	121.4	119.7	95.5	95.2	94.8	96.5	94.4	97.2	94.9	95.1	82.1	80	81.2	80.4	104	108	107.7	108.3
Q9NTJ3	SMC4	Structural maintenance of chromosomes protein 4 OS=Homo sapiens OX=9606 GN=SMC4 PE=1 SV=2	0	127.871	24	31	91	31	31	110.5	109.5	111.2	110.1	122	120.8	120.4	118.2	115.7	119.6	116.9	117.8	90.4	90.4	91	91.5	61.4	59.6	60.5	62.4
P31939	ATIC	Bifunctional purine biosynthesis protein ATIC OS=Homo sapiens OX=9606 GN=ATIC PE=1 SV=3	0	127.775	48	25	87	25	25	100.5	112.4	107.4	109.6	106.4	109.7	107.6	109.2	105.1	103.1	106.5	103.2	97.8	90.7	96	92.9	90.1	84.1	82.5	85.1
P16402	H1-3	Histone H1.3 OS=Homo sapiens OX=9606 GN=H1-3 PE=1 SV=2	0	127.589	53	22	170	8	22	99.6	104	104.1	99.9	111.7	100.6	109.5	110.2	77.7	74.1	77.9	79	135.4	88.7	111.5	109.2	75.6	132.6	96.9	101.7
P16401	H1-5	Histone H1.5 OS=Homo sapiens OX=9606 GN=H1-5 PE=1 SV=3	0	127.339	45	19	175	11	19	101.9	97.8	101.7	98.7	99.8	91.9	98	97	75.5	68.8	72.2	70.7	136.9	95.2	117.8	110.3	85.9	146.4	110.2	123.3
Q15459	SF3A1	Splicing factor 3A subunit 1 OS=Homo sapiens OX=9606 GN=SF3A1 PE=1 SV=1	0	127.014	22	17	75	17	17	112.5	107	110.1	109.4	111.4	109.1	110.6	113.2	108.3	107.6	107	107	88.4	94	89.7	89.9	79.4	82.2	82.7	80.5
O00154	ACOT7	Cytosolic acyl coenzyme A thioester hydrolase OS=Homo sapiens OX=9606 GN=ACOT7 PE=1 SV=3	0	126.29	43	18	121	18	18	103.6	100.7	99	98	104	100.6	106.1	99	102.6	99.3	105.1	101.6	95	102.2	100.1	102.9	94.8	97.2	89.7	98.6
Q13310	PABPC4	Polyadenylate-binding protein 4 OS=Homo sapiens OX=9606 GN=PABPC4 PE=1 SV=1	0	125.309	34	19	120	10	19	97.4	100.4	100.3	100.1	108.9	109.5	110.4	111.6	103.4	104.1	102.8	104.1	102.3	96.5	97.5	97	87.9	89.5	89	87.2
P21796	VDAC1	Voltage-dependent anion-selective channel protein 1 OS=Homo sapiens OX=9606 GN=VDAC1 PE=1 SV=2	0	124.202	60	16	110	15	16	94.5	107.2	100.1	103.1	98.5	98.6	100.3	99.6	97.1	92.3	98.1	96.9	97.2	97.4	97.9	96.2	112.7	104.5	103.6	104.3
Q92499	DDX1	ATP-dependent RNA helicase DDX1 OS=Homo sapiens OX=9606 GN=DDX1 PE=1 SV=2	0	124.079	33	22	115	22	22	99.8	98.3	101.1	100.9	96.3	95	92.3	91.4	99.7	99.3	99.1	96.9	98.2	100.3	97.6	98.6	105.9	107.1	110	112.2
Q15393	SF3B3	Splicing factor 3B subunit 3 OS=Homo sapiens OX=9606 GN=SF3B3 PE=1 SV=4	0	123.469	23	23	105	23	23	99.4	101.2	96.7	97.2	104.2	107.3	106.4	109.8	103.7	103.8	107	106.4	99.9	99.1	102.4	100	92.8	88.7	87.5	86.6
P23284	PPIB	Peptidyl-prolyl cis-trans isomerase B OS=Homo sapiens OX=9606 GN=PPIB PE=1 SV=2	0	123.158	65	19	124	18	19	89	104.6	95.3	95.3	99.5	104.8	104.6	101.4	92.6	88.8	91.6	90.2	103.8	98.6	99.7	100.9	115.1	103.3	108.8	112.2
O60814	H2BC12	Histone H2B type 1-K OS=Homo sapiens OX=9606 GN=H2BC12 PE=1 SV=3	0	122.891	69	13	691	1	13		207.8	184.2	191.1		212.9	227.9	214.1		126.4	141.7	133.4		81.9	76.4	85		37.7	36.6	43.1
Q5QNW6	H2BC18	Histone H2B type 2-F OS=Homo sapiens OX=9606 GN=H2BC18 PE=1 SV=3	0	122.788	69	13	701	0	13
Q06830	PRDX1	Peroxiredoxin-1 OS=Homo sapiens OX=9606 GN=PRDX1 PE=1 SV=1	0	122.557	68	18	178	14	18	103.6	106.3	105.4	106.3	99.4	104.2	101.8	104.3	98.6	101.2	99.1	101.3	100.3	94.7	96.8	93.7	98.1	93.6	96.8	94.3
P35232	PHB1	Prohibitin 1 OS=Homo sapiens OX=9606 GN=PHB1 PE=1 SV=1	0	122.273	83	21	140	21	21	99.2	95.6	96	96.9	103.5	102.6	101	102	96.9	95.8	95.9	95.6	95.4	100.2	97.6	98.6	105	105.9	109.4	107
O15355	PPM1G	Protein phosphatase 1G OS=Homo sapiens OX=9606 GN=PPM1G PE=1 SV=1	0	122.176	38	18	113	18	18	105.5	109.3	109.1	109.5	118.3	113.3	112.3	115	106.3	103.5	102.6	103.4	91.2	89.6	88.6	89.4	78.7	84.3	87.5	82.7
Q16643	DBN1	Drebrin OS=Homo sapiens OX=9606 GN=DBN1 PE=1 SV=4	0	122.139	32	21	102	21	21	103.3	98.8	99.3	100.8	94.3	95	97.1	94.4	98.8	100	100.6	97.6	97	99.7	98.4	99.3	106.6	106.5	104.5	107.9
P12268	IMPDH2	Inosine-5'-monophosphate dehydrogenase 2 OS=Homo sapiens OX=9606 GN=IMPDH2 PE=1 SV=2	0	120.696	48	20	110	18	20	101.6	106.7	105.8	103.7	96.9	98.4	99.9	99.2	103.1	101.2	101.9	102.9	101.1	96.1	98.3	98.9	97.3	97.7	94.1	95.3
P17980	PSMC3	26S proteasome regulatory subunit 6A OS=Homo sapiens OX=9606 GN=PSMC3 PE=1 SV=3	0	120.644	47	18	110	18	18	99.9	100.9	96.9	101.2	102.2	99.1	102.1	100.3	101.7	99.8	100.8	101.3	98.8	99.9	102.1	98.6	97.5	100.2	98.1	98.6
Q14008	CKAP5	Cytoskeleton-associated protein 5 OS=Homo sapiens OX=9606 GN=CKAP5 PE=1 SV=3	0	120.268	14	23	81	23	23	94	84.5	93.3	90	83.6	80.9	80.5	84.7	88.5	92.8	89.3	93.1	108.6	113.6	110	109.2	125.3	128.3	126.9	123
Q96CN7	ISOC1	Isochorismatase domain-containing protein 1 OS=Homo sapiens OX=9606 GN=ISOC1 PE=1 SV=3	0	119.385	46	11	105	11	11	121.8	127.7	124.6	125.4	126.8	122.5	122.6	123.4	105.6	103.1	104.5	103.5	79.7	81.1	81	81.1	66.1	65.6	67.4	66.7
O75533	SF3B1	Splicing factor 3B subunit 1 OS=Homo sapiens OX=9606 GN=SF3B1 PE=1 SV=3	0	119.219	18	21	93	21	21	96.8	91.1	91	85	90.5	95.2	88	96	98.3	105.4	98.4	104.4	106.8	107.5	111.5	112.5	107.6	100.9	111	102.2
Q15019	SEPTIN2	Septin-2 OS=Homo sapiens OX=9606 GN=SEPTIN2 PE=1 SV=1	0	119.155	63	17	114	16	17	88.9	91.5	88.9	89.3	93.2	98	93.7	96	100.4	101.5	100.6	100.5	116.9	110.4	113.2	110.5	100.7	98.6	103.6	103.7
Q15084	PDIA6	Protein disulfide-isomerase A6 OS=Homo sapiens OX=9606 GN=PDIA6 PE=1 SV=1	0	118.834	28	14	118	14	14	91.8	102.4	98.9	100.9	119.3	114.9	116.3	115.8	113.2	101.1	106.5	104	101.1	107.1	102.1	103.9	74.6	74.5	76.2	75.4
P61158	ACTR3	Actin-related protein 3 OS=Homo sapiens OX=9606 GN=ACTR3 PE=1 SV=3	0	117.511	54	19	116	19	19	101.2	103	98.3	97.6	85.7	83.3	88.3	83	95.3	92.9	96.3	94.5	96.8	100.7	102.1	101.1	121	120	114.9	123.8
P30153	PPP2R1A	Serine/threonine-protein phosphatase 2A 65 kDa regulatory subunit A alpha isoform OS=Homo sapiens OX=9606 GN=PPP2R1A PE=1 SV=4	0	117.138	34	19	111	19	19	86.7	84	82.4	86.1	87.9	86.2	89.7	91	95.5	98.7	98.1	99.4	116.2	112.6	117.2	112.5	113.7	118.5	112.6	111
Q15417	CNN3	Calponin-3 OS=Homo sapiens OX=9606 GN=CNN3 PE=1 SV=1	0	116.914	49	16	105	14	16	90	91.5	89.4	78.3	87	89.5	90.5	82.8	102	102.1	100.4	102.5	114.3	110.6	113.6	124.2	106.8	106.2	106.1	112.1
P46777	RPL5	60S ribosomal protein L5 OS=Homo sapiens OX=9606 GN=RPL5 PE=1 SV=3	0	116.744	51	18	102	18	18	117.8	110.6	109.7	107.5	84.2	91.6	87.8	81.4	90.4	96.8	95.2	92.5	93.3	91.2	97.6	96.2	114.4	109.8	109.8	122.4
P26641	EEF1G	Elongation factor 1-gamma OS=Homo sapiens OX=9606 GN=EEF1G PE=1 SV=3	0	116.428	41	18	156	18	18	106.4	105.7	103.7	105.2	102.1	102.5	103.5	102	98.7	97.9	98.6	97.3	91.8	95.5	95.4	93.5	101	98.4	98.8	101.8
P61247	RPS3A	40S ribosomal protein S3a OS=Homo sapiens OX=9606 GN=RPS3A PE=1 SV=2	0	116.251	64	22	133	22	22	107.4	99.7	104.9	104.6	99.9	99.7	97.9	97.8	92.6	99.6	94.3	95.4	105.9	97.8	103.2	100.3	94.2	103.1	99.8	102.1
Q9HC35	EML4	Echinoderm microtubule-associated protein-like 4 OS=Homo sapiens OX=9606 GN=EML4 PE=1 SV=3	0	116.216	23	21	111	21	21	96.6	100.5	96.6	99.9	99.4	99.9	102	102.3	99.5	100	101.2	101.7	104.8	100.1	101.9	101	99.7	99.5	98.3	95.1
Q14697	GANAB	Neutral alpha-glucosidase AB OS=Homo sapiens OX=9606 GN=GANAB PE=1 SV=3	0	114.612	26	22	118	22	22	84.9	102.5	90.7	97.4	106.1	100.3	103.3	98.4	106.7	94.8	100.2	97.1	107.5	109.5	110.7	109.3	94.8	92.9	95	97.8
P39019	RPS19	40S ribosomal protein S19 OS=Homo sapiens OX=9606 GN=RPS19 PE=1 SV=2	0	114.529	62	16	173	16	16	105	104.9	107.4	103.3	106.5	105.3	103.1	105.2	103.3	106.7	102.3	105.5	95.7	91.5	93.3	94.4	89.4	91.6	93.8	91.6
Q04637	EIF4G1	Eukaryotic translation initiation factor 4 gamma 1 OS=Homo sapiens OX=9606 GN=EIF4G1 PE=1 SV=4	0	114.528	17	23	88	18	23	96.1	93.8	89.5	92.9	106.5	111.8	107.8	105.7	103.6	103.8	105	105.6	98.9	98.3	101.1	100.9	94.9	92.3	96.5	94.9
P33992	MCM5	DNA replication licensing factor MCM5 OS=Homo sapiens OX=9606 GN=MCM5 PE=1 SV=5	0	114.458	30	20	109	20	20	105.1	95.3	98.3	101.8	123.3	128.2	123.3	121	114.4	119	117.8	117.7	91.7	91	93.6	88.8	65.6	66.6	67	70.7
Q04917	YWHAH	14-3-3 protein eta OS=Homo sapiens OX=9606 GN=YWHAH PE=1 SV=4	0	114.278	54	15	209	11	15	99.8	101.2	98.2	98	87.4	89	88.4	88.2	96.9	97.8	97	97.1	98.3	101.7	101.8	102.7	117.7	110.3	114.5	113.9
P22392	NME2	Nucleoside diphosphate kinase B OS=Homo sapiens OX=9606 GN=NME2 PE=1 SV=1	0	113.696	81	12	191	6	12	118.8	109	109.3	111.6	92.6	97.2	96.6	105.9	98.5	98.1	98	100.6	78.8	90.9	87.9	87.8	111.3	104.8	108.3	94.1
Q15029	EFTUD2	116 kDa U5 small nuclear ribonucleoprotein component OS=Homo sapiens OX=9606 GN=EFTUD2 PE=1 SV=1	0	113.687	27	21	112	20	21	99.1	98	99.8	97.6	104.4	105.2	108.5	106.4	105.9	104.7	104.7	106.3	99.7	101.2	98.4	101.6	91	90.8	88.6	88.1
Q562R1	ACTBL2	Beta-actin-like protein 2 OS=Homo sapiens OX=9606 GN=ACTBL2 PE=1 SV=2	0	113.574	23	10	565	2	10	121.9	119.4	121.7	128.6	88.5	78.5	86.8	117.8	96.7	95.8	92.1	103.8	74.4	105	86.2	68.5	118.5	101.3	113.2	81.3
O75874	IDH1	Isocitrate dehydrogenase [NADP] cytoplasmic OS=Homo sapiens OX=9606 GN=IDH1 PE=1 SV=2	0	113.417	52	23	115	22	23	75.2	75.6	77.1	77.5	75.5	76	75.9	76.4	86.5	86.7	86.5	88.9	114.2	115	114.3	115	148.6	146.7	146.3	142.1
P51610	HCFC1	Host cell factor 1 OS=Homo sapiens OX=9606 GN=HCFC1 PE=1 SV=2	0	113.4	13	22	74	22	22	105.7	99.3	111.9	108.9	97.5	101.8	96.5	99.7	105.2	105	102.1	103.3	96.4	100.8	90.4	91.9	95.2	93	99.1	96.2
Q16181	SEPTIN7	Septin-7 OS=Homo sapiens OX=9606 GN=SEPTIN7 PE=1 SV=2	0	112.64	45	21	136	19	21	99.7	96.7	98.6	97.8	101.2	104.5	103	104.8	99.9	101.1	99.9	101.1	96.9	103.8	102.2	102.3	102.3	94	96.3	94
P19367	HK1	Hexokinase-1 OS=Homo sapiens OX=9606 GN=HK1 PE=1 SV=3	0	112.439	26	25	100	22	25	69.9	79.1	72.7	74.4	93.9	93.4	93.3	93.7	97.2	94	98.5	97.2	116.1	111.6	118	114.4	122.9	121.9	117.6	120.2
P15311	EZR	Ezrin OS=Homo sapiens OX=9606 GN=EZR PE=1 SV=4	0	111.76	40	29	112	21	29	74.5	75.8	80.3	76.7	69.3	78.1	74.5	76.7	87.1	92	91.4	92.4	122.9	118.8	115.8	118.1	146.2	135.4	138	136.1
Q9P258	RCC2	Protein RCC2 OS=Homo sapiens OX=9606 GN=RCC2 PE=1 SV=2	0	111.26	47	23	111	23	23	111.3	113.8	112.1	112.1	112.7	113.2	113.2	113.6	108.5	105.8	108.7	106.9	91.7	90.8	89.6	90	75.8	76.4	76.5	77.5
P06753	TPM3	Tropomyosin alpha-3 chain OS=Homo sapiens OX=9606 GN=TPM3 PE=1 SV=2	0	111.256	48	20	130	7	20	86.7	75	89.5	86.8	95.9	81.1	93.5	95.6	100.2	95.7	99.5	100.3	112.1	113.2	109.4	110.4	105.1	134.9	108.2	106.9
Q9Y4G6	TLN2	Talin-2 OS=Homo sapiens OX=9606 GN=TLN2 PE=1 SV=4	0	111.004	11	23	84	10	23	110.1	112.3	105.4	116.4	129.4	98.1	114.9	112.7	104.2	103.1	106.2	103.7	87.5	89.7	92.7	76.5	68.9	96.8	80.6	90.7
P39023	RPL3	60S ribosomal protein L3 OS=Homo sapiens OX=9606 GN=RPL3 PE=1 SV=2	0	110.82	61	27	130	27	27	111.7	106.2	112.6	111.4	113	109.1	111.1	108.9	98.8	104.6	100.2	101.1	94	96.5	92	94.4	82.5	83.5	84	84.2
P08237	PFKM	ATP-dependent 6-phosphofructokinase, muscle type OS=Homo sapiens OX=9606 GN=PFKM PE=1 SV=2	0	110.677	34	21	95	19	21	85.8	89.2	88	87.5	97.5	93.9	98.8	96.2	99	95.6	98.4	96.7	108.9	106	106.7	106.8	108.8	115.2	108.2	112.8
P08133	ANXA6	Annexin A6 OS=Homo sapiens OX=9606 GN=ANXA6 PE=1 SV=3	0	110.553	35	25	94	25	25	85.6	81.5	83.9	77.8	76.6	75.2	78.5	80.3	81.4	78.3	81.7	84.3	101.4	111.2	106.8	113.2	155	153.7	149.1	144.4
O00410	IPO5	Importin-5 OS=Homo sapiens OX=9606 GN=IPO5 PE=1 SV=4	0	110.47	25	20	101	20	20	90.3	95.3	94.3	91.9	96.9	99.7	97.3	96.9	107.3	106.2	106.9	109.6	109.4	106.9	104.9	108.7	96.1	91.9	96.6	92.8
P05388	RPLP0	60S acidic ribosomal protein P0 OS=Homo sapiens OX=9606 GN=RPLP0 PE=1 SV=1	0	110.127	50	14	92	14	14	105.9	112.2	110.8	111.9	109.1	110.1	109.6	108.4	105.9	101	104	102.4	92.6	92.8	91	92.5	86.5	84	84.6	84.7
P37837	TALDO1	Transaldolase OS=Homo sapiens OX=9606 GN=TALDO1 PE=1 SV=2	0	109.54	43	18	103	18	18	96	96	96.8	96.9	98.5	99.1	98.7	98.1	98.8	100.6	100.5	99.3	103.4	103.3	103.3	102.3	103.3	101	100.7	103.4
Q9UKM9	RALY	RNA-binding protein Raly OS=Homo sapiens OX=9606 GN=RALY PE=1 SV=1	0	109.412	58	17	103	17	17	97.9	96.8	96.3	99.2	97.6	98.9	101.3	99.3	98	99.3	100.2	98.8	101.7	97	99.5	98.2	104.8	108.1	102.7	104.5
Q13200	PSMD2	26S proteasome non-ATPase regulatory subunit 2 OS=Homo sapiens OX=9606 GN=PSMD2 PE=1 SV=3	0	109.332	24	18	79	18	18	89.2	81.2	86.9	88.7	96.2	88.6	91.9	94.1	97.9	97.1	99.8	95.3	108.6	113.9	111.2	110	108.1	119.2	110.2	111.8
P57721	PCBP3	Poly(rC)-binding protein 3 OS=Homo sapiens OX=9606 GN=PCBP3 PE=1 SV=2	0	108.791	43	13	155	5	13	75	73.3	74.2	77.9	83	86.7	84.9	83.5	92.5	91.5	97.4	90.3	123.4	127.3	126.2	122.4	126.2	121.2	117.2	125.8
Q16778	H2BC21	Histone H2B type 2-E OS=Homo sapiens OX=9606 GN=H2BC21 PE=1 SV=3	0	108.492	69	13	674	1	13	158.8	165.1	158.8	162.1	110.2	95.6	105.3	98.7	107.5	91.9	100.9	97.8	57.7	70.9	63	68.4	65.8	76.5	72	73
O00425	IGF2BP3	Insulin-like growth factor 2 mRNA-binding protein 3 OS=Homo sapiens OX=9606 GN=IGF2BP3 PE=1 SV=2	0	108.238	38	17	85	17	17	101.2	100.4	97.7	98.1	104.4	103.8	105.4	102.3	99.7	101	102.9	101.4	97.4	98.9	100.9	101.9	97.2	95.9	93.1	96.3
Q8TAQ2	SMARCC2	SWI/SNF complex subunit SMARCC2 OS=Homo sapiens OX=9606 GN=SMARCC2 PE=1 SV=1	0	107.795	18	19	94	12	19	93.4	96.7	92.8	97.4	99.1	93.2	95.9	96.6	96.7	98.4	97.1	96.8	106	103.4	106.4	99.9	104.8	108.4	107.7	109.3
P40925	MDH1	Malate dehydrogenase, cytoplasmic OS=Homo sapiens OX=9606 GN=MDH1 PE=1 SV=4	0	107.629	48	18	105	18	18	97.3	90.4	97	94.3	97.6	96	94.7	95	96.4	97.6	95	95.3	103.1	110.3	103.7	106.7	105.6	105.6	109.7	108.7
Q96I24	FUBP3	Far upstream element-binding protein 3 OS=Homo sapiens OX=9606 GN=FUBP3 PE=1 SV=2	0	107.282	52	23	98	18	23	102	95.1	97.1	97.1	98.5	102.9	105.8	102.4	103.9	108	107.8	105.8	98.1	103.2	102.1	104.3	97.6	90.8	87.3	90.4
Q13185	CBX3	Chromobox protein homolog 3 OS=Homo sapiens OX=9606 GN=CBX3 PE=1 SV=4	0	107.211	58	14	110	12	14	122.2	124.8	125.2	124.8	119.2	114.8	115.4	116.6	106.5	105.4	106.3	103.8	78.1	80.8	77.5	79.9	74	74.3	75.7	74.8
Q96KP4	CNDP2	Cytosolic non-specific dipeptidase OS=Homo sapiens OX=9606 GN=CNDP2 PE=1 SV=2	0	107.152	39	15	84	15	15	96.1	97.4	93.7	94.4	93	97.1	94.7	94.3	98	97	97.4	99.8	102	99.7	105	100.7	110.9	108.8	109	110.7
Q9Y4L1	HYOU1	Hypoxia up-regulated protein 1 OS=Homo sapiens OX=9606 GN=HYOU1 PE=1 SV=1	0	107.022	28	22	101	22	22	83.1	102.7	93.7	92.6	95.6	94.1	96.2	92.3	99.3	94	96.2	94.1	114.8	106.7	110.4	112	107.1	102.6	103.5	109
P08758	ANXA5	Annexin A5 OS=Homo sapiens OX=9606 GN=ANXA5 PE=1 SV=2	0	106.949	58	23	122	22	23	95.4	94.6	96.2	95	88	94	90.9	89.3	97.7	97.4	97.3	94.5	100.8	107.9	105.5	107	118.2	106.1	110.2	114.1
P15531	NME1	Nucleoside diphosphate kinase A OS=Homo sapiens OX=9606 GN=NME1 PE=1 SV=1	0	106.545	64	10	164	4	10	117.4	129	122.1	125.9	104.3	103.8	101.1	109.4	109.5	102.2	105.3	105.8	83.7	82.4	83.8	81.1	85	82.6	87.8	77.9
Q13435	SF3B2	Splicing factor 3B subunit 2 OS=Homo sapiens OX=9606 GN=SF3B2 PE=1 SV=2	0	105.945	23	22	103	22	22	105.9	102.8	102.5	104.4	108.5	111	106	103.3	103.7	106.5	105.6	102.3	96.6	96.2	97.5	94.3	85.3	83.4	88.5	95.7
P23526	AHCY	Adenosylhomocysteinase OS=Homo sapiens OX=9606 GN=AHCY PE=1 SV=4	0	105.593	36	17	115	16	17	118.6	113.6	113.9	119.6	100	104.1	100.8	102.8	100.7	102.2	100.4	101.6	84.4	90.1	88.4	84.9	96.3	90	96.5	91.2
Q86VP6	CAND1	Cullin-associated NEDD8-dissociated protein 1 OS=Homo sapiens OX=9606 GN=CAND1 PE=1 SV=2	0	105.576	18	21	92	21	21	81.3	82.9	80.8	83.1	76.5	83	79.8	83.7	90.7	94.5	93.5	95.3	126	120.6	121.1	119.4	125.4	119	124.7	118.4
P49748	ACADVL	Very long-chain specific acyl-CoA dehydrogenase, mitochondrial OS=Homo sapiens OX=9606 GN=ACADVL PE=1 SV=1	0	105.502	38	21	83	21	21	79.5	84	82.1	81.5	96.3	92.3	90.5	91.7	89.5	87.1	88.7	87	110.4	114.1	112.2	112.7	124.3	122.4	126.5	127.1
P63244	RACK1	Receptor of activated protein C kinase 1 OS=Homo sapiens OX=9606 GN=RACK1 PE=1 SV=3	0	105.497	66	17	129	17	17	103.5	105.9	99.5	100.6	96	94.8	92.2	97.3	105.4	104.3	103.7	107.1	97.6	100.3	103.4	100.7	97.5	94.8	101.2	94.3
O43795	MYO1B	Unconventional myosin-Ib OS=Homo sapiens OX=9606 GN=MYO1B PE=1 SV=3	0	104.74	21	24	83	23	24	96.4	93.5	96	93.5	88	85.5	86.9	87.2	91.5	97.9	94.1	96.5	113.1	112.7	110.6	112.4	111	110.4	112.3	110.4
P22234	PAICS	Bifunctional phosphoribosylaminoimidazole carboxylase/phosphoribosylaminoimidazole succinocarboxamide synthetase OS=Homo sapiens OX=9606 GN=PAICS PE=1 SV=3	0	104.54	36	17	96	17	17	104.7	103.5	107	107.3	115.5	108	112	110.1	109.3	104.8	103.3	106.4	95	99.9	96.5	96.2	75.4	83.7	81.2	79.9
P55060	CSE1L	Exportin-2 OS=Homo sapiens OX=9606 GN=CSE1L PE=1 SV=3	0	104.199	27	22	96	22	22	84.3	86.3	87.7	85.9	96.8	94.6	94	98.2	102.1	104.7	101.8	102.8	119.7	115.4	118.6	115.7	97.1	98.9	97.8	97.4
Q14152	EIF3A	Eukaryotic translation initiation factor 3 subunit A OS=Homo sapiens OX=9606 GN=EIF3A PE=1 SV=1	0	104.026	21	26	100	26	26	102	102.7	99.8	102.9	106.8	108.8	106.1	109.6	107.6	105.1	106.7	106.7	97.5	95.9	101.7	95.3	86	87.4	85.7	85.4
P09493	TPM1	Tropomyosin alpha-1 chain OS=Homo sapiens OX=9606 GN=TPM1 PE=1 SV=2	0	103.96	40	19	93	8	19	98.3	93.6	87.9	84.8	72.9	77.5	78.6	82.9	82.9	87.2	87.9	88.2	92.3	93.9	105.1	103.3	153.6	147.9	140.5	140.8
Q9Y266	NUDC	Nuclear migration protein nudC OS=Homo sapiens OX=9606 GN=NUDC PE=1 SV=1	0	103.852	46	20	110	20	20	114.6	108.1	111.3	109.1	113.6	113.2	110.7	115.6	105.9	107.4	105.8	106.4	84.7	89.7	87.1	90.4	81.2	81.6	85.2	78.5
Q05682	CALD1	Caldesmon OS=Homo sapiens OX=9606 GN=CALD1 PE=1 SV=3	0	103.809	22	16	74	16	16	98.4	92.2	97.6	89.4	96.3	95.7	95.4	93.5	98.7	100.9	96.6	98.1	104.5	107.3	102.1	108.4	102	103.8	108.3	110.6
Q9UJS0	SLC25A13	Calcium-binding mitochondrial carrier protein Aralar2 OS=Homo sapiens OX=9606 GN=SLC25A13 PE=1 SV=2	0	103.778	41	19	79	19	19	94.5	100.8	87.6	93.7	117.1	114.4	118.1	114.4	106.7	100.5	102.7	103.1	90.6	92.5	100.9	97.3	91.1	91.8	90.6	91.4
P26599	PTBP1	Polypyrimidine tract-binding protein 1 OS=Homo sapiens OX=9606 GN=PTBP1 PE=1 SV=1	0	103.742	50	19	112	18	19	106.8	107	116.2	109.7	100.6	100.6	107.4	104.2	103.2	99.6	102.7	102.1	95.1	96.5	87.9	94.5	94.4	96.4	85.9	89.6
Q9UJZ1	STOML2	Stomatin-like protein 2, mitochondrial OS=Homo sapiens OX=9606 GN=STOML2 PE=1 SV=1	0	103.569	51	15	64	15	15	103.7	103.1	106.5	111.7	113.7	104.8	105.6	109.1	109.5	104.1	103.7	101.7	89.2	95.6	92.3	89.3	83.8	92.4	92	88.2
Q9UKV3	ACIN1	Apoptotic chromatin condensation inducer in the nucleus OS=Homo sapiens OX=9606 GN=ACIN1 PE=1 SV=2	0	103.499	18	20	85	20	20	94.6	93.4	96.2	95.4	99.3	100.4	99.5	97.2	101.9	103.3	102.1	102.6	105.8	105.6	103.9	104.2	98.5	97.4	98.3	100.6
Q9P2J5	LARS1	Leucine--tRNA ligase, cytoplasmic OS=Homo sapiens OX=9606 GN=LARS1 PE=1 SV=2	0	103.375	24	25	88	25	25	98.1	96.6	97.6	96.9	107	103.4	103.8	95.7	106.1	106.6	104.4	106.9	96.8	96.5	98.2	98.5	91.9	96.9	96	102
P27797	CALR	Calreticulin OS=Homo sapiens OX=9606 GN=CALR PE=1 SV=1	0	103.241	49	17	110	17	17	84.1	94.6	90.2	91.8	80.2	78.4	80.8	81.5	91.1	88.4	88.4	90	117.4	111.9	113.9	114.7	127.2	126.7	126.7	122.1
P07954	FH	Fumarate hydratase, mitochondrial OS=Homo sapiens OX=9606 GN=FH PE=1 SV=3	0	102.808	51	17	97	17	17	91.8	94.2	91	93.4	92.1	94.2	90.6	98.4	94.7	96.5	94.4	98.6	107.5	104.1	108.1	102.2	113.9	111	116	107.5
P62081	RPS7	40S ribosomal protein S7 OS=Homo sapiens OX=9606 GN=RPS7 PE=1 SV=1	0	102.381	72	16	102	16	16	104.4	100	104	99.4	110.9	113.5	114.4	118.6	108.7	107.2	109.2	109.9	97.4	97.5	95.5	96.5	78.7	81.8	76.9	75.6
Q8N257	H2BC26	Histone H2B type 3-B OS=Homo sapiens OX=9606 GN=H2BU1 PE=1 SV=3	0	102.307	67	12	637	2	12	78.8	82.5	84.7	83.2	117	123.7	116.6	117.3	109.4	105	105	106	116.9	108.3	112.3	113.1	77.9	80.4	81.5	80.4
P26378	ELAVL4	ELAV-like protein 4 OS=Homo sapiens OX=9606 GN=ELAVL4 PE=1 SV=3	0	101.452	43	17	116	8	17	90.7	91	75.4	101.6	106.2	99	79.4	106.3	109.6	107.7	89.6	107.6	103.5	106.1	121.5	98.2	89.9	96.2	134.1	86.3
P06493	CDK1	Cyclin-dependent kinase 1 OS=Homo sapiens OX=9606 GN=CDK1 PE=1 SV=3	0	100.681	52	14	75	12	14	122.8	120.2	118	120.7	120.5	122.2	123	118.1	118.1	115.5	118.4	119.1	83.4	89.5	88.2	86.4	55.3	52.6	52.3	55.7
Q8WXF1	PSPC1	Paraspeckle component 1 OS=Homo sapiens OX=9606 GN=PSPC1 PE=1 SV=1	0	99.99	36	18	100	17	18	105.6	108.1	107.1	107.5	109.4	110.5	110.7	111.2	106.7	104.5	107.5	105.7	93.9	92.4	92.8	90.1	84.4	84.6	81.9	85.4
Q99460	PSMD1	26S proteasome non-ATPase regulatory subunit 1 OS=Homo sapiens OX=9606 GN=PSMD1 PE=1 SV=2	0	99.895	32	23	69	23	23	92.4	89.2	90.9	90.3	85.3	89.6	89.9	89.4	92.7	97.1	96	95	109.4	112.4	108.8	112	120.2	111.6	114.3	113.3
Q8WZA9	IRGQ	Immunity-related GTPase family Q protein OS=Homo sapiens OX=9606 GN=IRGQ PE=1 SV=1	0	99.78	38	17	75	17	17	93.6	91	96.2	92.1	91.2	92.8	95.6	96	93.4	94.8	97.9	94.5	109.9	105.8	101.5	105.2	111.9	115.6	108.8	112.2
Q01813	PFKP	ATP-dependent 6-phosphofructokinase, platelet type OS=Homo sapiens OX=9606 GN=PFKP PE=1 SV=2	0	99.318	28	21	75	19	21	80.2	92.8	87.1	90.4	96	102.6	97.5	98.4	110.3	104.4	105.7	106.3	115.7	108.4	111.5	108	97.9	91.8	98.3	96.9
P08865	RPSA	40S ribosomal protein SA OS=Homo sapiens OX=9606 GN=RPSA PE=1 SV=4	0	98.749	49	14	112	14	14	114.5	112.8	112.1	112.2	104.8	104.2	104.5	103.8	104.9	106.1	106.8	105.7	85	91	89.8	90	91	85.8	86.9	88.3
Q9BXP5	SRRT	Serrate RNA effector molecule homolog OS=Homo sapiens OX=9606 GN=SRRT PE=1 SV=1	0	98.613	26	22	93	22	22	89.8	88.8	90.9	92.1	92.3	100.5	95.7	97.8	99.7	104.4	103.9	102.8	111.9	107.4	107.8	106.4	106.2	99	101.7	100.8
P31943	HNRNPH1	Heterogeneous nuclear ribonucleoprotein H OS=Homo sapiens OX=9606 GN=HNRNPH1 PE=1 SV=4	0	98.322	32	11	155	5	11	99.1	104.3	103	103.7	108.9	105.5	106.8	106.2	109.4	106.8	107.1	107	97.2	98.8	97.4	96.9	85.3	84.6	85.7	86.3
Q16543	CDC37	Hsp90 co-chaperone Cdc37 OS=Homo sapiens OX=9606 GN=CDC37 PE=1 SV=1	0	98.277	40	15	83	15	15	101.6	91.8	93.2	92.6	98.7	95.1	93.9	101.1	101.9	101.9	101.5	104.7	100.8	104	109.7	103.7	97	107.2	101.7	98
P23588	EIF4B	Eukaryotic translation initiation factor 4B OS=Homo sapiens OX=9606 GN=EIF4B PE=1 SV=2	0	98.27	38	20	99	20	20	111.5	99.6	104.7	98.4	109.1	100.5	102.7	108.4	107.1	107.4	104.8	106.4	92.1	100.2	99.9	101	80.2	92.4	87.8	85.8
P35998	PSMC2	26S proteasome regulatory subunit 7 OS=Homo sapiens OX=9606 GN=PSMC2 PE=1 SV=3	0	97.662	46	19	91	19	19	97.3	95.9	100.8	96.4	106.1	103.9	103.9	102.8	102	103.6	103.7	103.6	97.1	103.3	95.4	101	97.5	93.3	96.3	96.1
P61604	HSPE1	10 kDa heat shock protein, mitochondrial OS=Homo sapiens OX=9606 GN=HSPE1 PE=1 SV=2	0	97.656	88	14	141	14	14	111.2	109.5	111.5	106.9	105.4	102.7	108	104	100.6	100.2	100.1	100.2	87.6	90.7	87.1	92.5	95.2	96.8	93.3	96.4
P07196	NEFL	Neurofilament light polypeptide OS=Homo sapiens OX=9606 GN=NEFL PE=1 SV=3	0	97.626	32	23	110	20	23	47.7	49	52.3	53.3	43.3	51	48.5	50.9	62.8	66	65.8	67.3	124.3	127.9	124.3	122.6	222	206.2	209.1	205.9
P00505	GOT2	Aspartate aminotransferase, mitochondrial OS=Homo sapiens OX=9606 GN=GOT2 PE=1 SV=3	0	97.463	41	17	81	17	17	103.8	108.1	104.4	104.7	115.4	110	112.8	111	104.9	99.9	102.7	101.1	86.3	93.7	91.2	91.6	89.6	88.2	88.9	91.6
Q8WW12	PCNP	PEST proteolytic signal-containing nuclear protein OS=Homo sapiens OX=9606 GN=PCNP PE=1 SV=2	0	96.894	60	14	81	14	14	113.4	113.1	112.7	111.2	105.2	108.3	104.5	108.1	103.5	103	102.1	104.1	90.5	92.8	90.9	92.2	87.3	82.7	89.8	84.3
O75367	H2afy; H2AFY; LOC100466888; LOC101338325; LOC101381952; LOC101564704; LOC102987354; LOC103079324; LOC103663804; LOC105869993; LOC106989149; LOC109250833; LOC110591142; LOC111141291; LOC111182462; LOC112404331; LOC112625777; LOC112815157; LOC112861289; LOC112917035; LOC113261754; LOC113928700; LOC114891795; LOC115516119; LOC116529369; LOC116750637; MACROH2A1	Core histone macro-H2A.1 OS=Homo sapiens OX=9606 GN=MACROH2A1 PE=1 SV=4	0	96.818	45	15	66	13	15	82.4	90.8	89.8	88	93.9	91.6	91.9	92.2	89.7	88.3	86.3	88.7	120	107.1	113	112.9	113.9	122.3	119	118.2
P28838	LAP3	Cytosol aminopeptidase OS=Homo sapiens OX=9606 GN=LAP3 PE=1 SV=3	0	96.329	47	18	76	18	18	97.9	103.8	101.4	101.1	115.9	111.1	109.7	114.3	112.6	107.5	110	111	96.3	96.4	97	95.9	77.4	81.4	81.8	77.8
P39748	FEN1	Flap endonuclease 1 OS=Homo sapiens OX=9606 GN=FEN1 PE=1 SV=1	0	96.025	46	18	99	18	18	94.5	94.6	95.7	94.8	114.3	107.6	107.7	105	105.6	107.2	104.5	105	104.9	98	103.2	102.2	80.7	92.6	88.8	93
Q12905	ILF2	Interleukin enhancer-binding factor 2 OS=Homo sapiens OX=9606 GN=ILF2 PE=1 SV=2	0	95.555	32	12	78	12	12	93.8	94.2	96.3	98.1	101.9	102.9	101.7	102.8	99.6	101.3	100	100.7	105.3	101.9	102.5	101	99.3	99.8	99.5	97.3
O14979	HNRNPDL	Heterogeneous nuclear ribonucleoprotein D-like OS=Homo sapiens OX=9606 GN=HNRNPDL PE=1 SV=3	0	95.149	28	20	121	17	20	102.9	111.7	101.5	102.2	91.7	104.1	98.3	97.3	97.7	105.8	100.7	100.3	105.3	90	101.2	100.1	102.4	88.4	98.3	100.2
Q9UNF1	MAGED2	Melanoma-associated antigen D2 OS=Homo sapiens OX=9606 GN=MAGED2 PE=1 SV=2	0	95.074	36	16	67	15	16	78.6	77.5	78.9	78.3	85.9	81.3	82.7	85.3	87.2	88.2	86.1	86.9	125.2	120.9	125.2	123.3	123.2	132	127	126.2
Q16531	DDB1	DNA damage-binding protein 1 OS=Homo sapiens OX=9606 GN=DDB1 PE=1 SV=1	0	94.71	21	20	72	20	20	102.7	102.3	110.1	100.8	93.9	100.4	98.9	98.2	100	99.6	97.1	102.3	97.9	98.3	88.7	98.8	105.4	99.4	105.2	99.9
P54727	RAD23B	UV excision repair protein RAD23 homolog B OS=Homo sapiens OX=9606 GN=RAD23B PE=1 SV=1	0	94.626	34	15	88	13	15	91.5	91.7	89.3	94.5	90.3	90.4	94.4	90.1	96.6	97.1	97.4	94.9	112.3	108.1	112.5	105.5	109.4	112.6	106.4	114.9
P27694	RPA1	Replication protein A 70 kDa DNA-binding subunit OS=Homo sapiens OX=9606 GN=RPA1 PE=1 SV=2	0	94.613	34	17	83	17	17	110.4	112.2	110.7	113.7	106.7	103	107.4	107.1	105.8	106.4	109	107.3	93	94.6	91.3	91.8	84.1	83.8	81.6	80.1
P30044	PRDX5	Peroxiredoxin-5, mitochondrial OS=Homo sapiens OX=9606 GN=PRDX5 PE=1 SV=4	0	94.233	57	12	69	12	12	91.1	89.8	92.2	91.4	97.5	96.3	99.7	96.7	92.7	95.7	96.4	93.6	103.7	106.2	102.9	106.8	115	112.1	108.9	111.4
Q14195	DPYSL3	Dihydropyrimidinase-related protein 3 OS=Homo sapiens OX=9606 GN=DPYSL3 PE=1 SV=1	0	93.882	24	11	75	7	11	98.7	88.1	89.5	93.5	90.7	87.9	84.2	84.4	99.2	99.4	100.1	96.8	100.6	109.7	111	111.3	110.7	114.9	115.2	114
P24752	ACAT1	Acetyl-CoA acetyltransferase, mitochondrial OS=Homo sapiens OX=9606 GN=ACAT1 PE=1 SV=1	0	93.845	54	19	75	19	19	96.3	86	95.9	100.3	96.6	97.3	106.2	92.2	96.9	100.2	100.6	96.5	103.5	110.5	102.8	103.4	106.7	106	94.5	107.6
Q99729	HNRNPAB	Heterogeneous nuclear ribonucleoprotein A/B OS=Homo sapiens OX=9606 GN=HNRNPAB PE=1 SV=2	0	93.767	31	16	124	15	16	108	108.7	107.1	108.1	102.8	107.3	101.3	107.5	99.8	100.5	101.4	104.5	94.5	92.3	93.2	93.3	94.9	91.2	97	86.6
Q08945	SSRP1	FACT complex subunit SSRP1 OS=Homo sapiens OX=9606 GN=SSRP1 PE=1 SV=1	0	93.625	31	21	92	21	21	98.9	101	102.9	104.1	114.5	110.1	109.3	113.8	112.2	108.7	108.6	108.8	99.3	99.6	99.9	97.4	75.1	80.7	79.3	75.8
P62701	RPS4X	40S ribosomal protein S4, X isoform OS=Homo sapiens OX=9606 GN=RPS4X PE=1 SV=2	0	93.582	51	20	95	20	20	98.8	109.4	99.8	101.4	105.5	103.7	101.2	98.8	97.3	94.6	97.6	95.5	105.9	93.7	103.6	101.3	92.5	98.6	97.8	103
Q9Y3I0	RTCB	RNA-splicing ligase RtcB homolog OS=Homo sapiens OX=9606 GN=RTCB PE=1 SV=1	0	93.413	44	18	91	18	18	97.1	98.4	99.8	97.1	95.5	95.3	95	97.1	99	99.2	98.7	99.6	100.2	99.5	97.8	99.3	108.3	107.6	108.7	106.8
Q99733	NAP1L4	Nucleosome assembly protein 1-like 4 OS=Homo sapiens OX=9606 GN=NAP1L4 PE=1 SV=1	0	93.253	31	14	106	12	14	104.1	98	108.2	95.8	102.8	98.4	101.8	99.1	103.4	115.6	107.3	129.2	101.2	99.5	93.3	90.4	88.5	88.5	89.4	85.5
Q7L014	DDX46	Probable ATP-dependent RNA helicase DDX46 OS=Homo sapiens OX=9606 GN=DDX46 PE=1 SV=2	0	93.165	23	20	94	20	20	118	106.5	108.2	109.8	112.1	117.5	116.1	113.9	111.6	110.5	111.9	109.5	79.1	92.1	90.7	90.5	79.3	73.3	73.1	76.4
Q1KMD3	HNRNPUL2	Heterogeneous nuclear ribonucleoprotein U-like protein 2 OS=Homo sapiens OX=9606 GN=HNRNPUL2 PE=1 SV=1	0	92.414	20	16	90	16	16	95.7	94.7	104.7	96.2	97.6	98.1	97.4	96	99.5	98.8	95.3	97	101.1	103.9	93.4	104.6	106.2	104.5	109.2	106.1
Q13442	PDAP1	28 kDa heat- and acid-stable phosphoprotein OS=Homo sapiens OX=9606 GN=PDAP1 PE=1 SV=1	0	92.346	51	14	91	14	14	112.1	103.1	106.4	105.4	95.7	101.7	103.8	98.9	98.2	103	101.2	99.8	90.6	94.8	92.8	93.5	103.5	97.5	95.8	102.4
P55884	EIF3B	Eukaryotic translation initiation factor 3 subunit B OS=Homo sapiens OX=9606 GN=EIF3B PE=1 SV=3	0	92.248	27	16	67	16	16	107.2	105.4	103.2	105.5	117.4	109.4	112.6	113	112.6	110.6	110.4	112.3	86.8	92.1	93.3	91	76	82.5	80.4	78.2
P62195	PSMC5	26S proteasome regulatory subunit 8 OS=Homo sapiens OX=9606 GN=PSMC5 PE=1 SV=1	0	92.132	46	15	57	14	15	91.4	91.9	90.7	91.3	95	91.9	91.8	92.4	97.3	98.5	97.3	98.2	107.7	107.3	108.1	106.6	108.6	110.4	112.1	111.4
P27695	APEX1	DNA-(apurinic or apyrimidinic site) endonuclease OS=Homo sapiens OX=9606 GN=APEX1 PE=1 SV=2	0	91.382	37	11	81	11	11	95.5	95.8	94.9	93.6	96.1	100.7	97	100.5	96.9	94.5	94.1	95.5	101.1	98.9	101.9	101.6	110.3	110.1	112.1	108.8
P80723	BASP1	Brain acid soluble protein 1 OS=Homo sapiens OX=9606 GN=BASP1 PE=1 SV=2	0	91.343	74	11	54	11	11	71.7	69.1	70.3	74.6	61	64.3	63.1	63.3	81.1	82.6	81.9	79.3	118.5	111.5	110.6	112.2	167.7	172.5	174.1	170.6
Q9Y383	LUC7L2	Putative RNA-binding protein Luc7-like 2 OS=Homo sapiens OX=9606 GN=LUC7L2 PE=1 SV=2	0	91.022	30	13	91	8	13	98.1	94.4	94	97.1	103.5	109.3	105.1	108.2	106.9	109.7	109.1	108.4	102	101.3	104	101.2	89.5	85.2	87.8	85.1
Q13177	PAK2	Serine/threonine-protein kinase PAK 2 OS=Homo sapiens OX=9606 GN=PAK2 PE=1 SV=3	0	90.911	37	16	79	12	16	100.7	97.9	96.4	102	103.3	99.2	104.2	102.3	100	103.1	101.3	99.9	98.2	103	102.2	98.7	97.7	96.7	95.9	97.1
O43602	DCX	Neuronal migration protein doublecortin OS=Homo sapiens OX=9606 GN=DCX PE=1 SV=4	0	90.749	40	16	73	14	16	99.4	92.2	94	94.7	103.2	103.8	107.4	106.5	109.1	114.3	110.2	112.4	105.6	102.3	107.2	102.7	82.7	87.4	81.3	83.7
Q07955	SRSF1	Serine/arginine-rich splicing factor 1 OS=Homo sapiens OX=9606 GN=SRSF1 PE=1 SV=2	0	89.895	54	14	164	14	14	109.6	109.4	109.8	108.2	93.8	95.4	95.1	97.8	102.8	102.5	103.8	102.4	94.7	94.2	93.8	95.5	99.1	98.5	97.5	96.1
O75475	PSIP1	PC4 and SFRS1-interacting protein OS=Homo sapiens OX=9606 GN=PSIP1 PE=1 SV=1	0	89.736	32	20	85	18	20	99.7	91.2	93.4	94.5	97.5	95	98.6	97.2	94.7	102.5	98.1	99.8	104.6	97.8	103.6	100.8	103.5	113.5	106.3	107.7
P28289	TMOD1	Tropomodulin-1 OS=Homo sapiens OX=9606 GN=TMOD1 PE=1 SV=1	0	89.654	47	13	59	12	13	99.8	101.6	97.2	99.6	99.6	97.1	103.3	101.2	110.6	108.5	107.5	109	98.5	100.8	102.4	99.7	91.6	91.9	89.7	90.5
P05387	RPLP2	60S acidic ribosomal protein P2 OS=Homo sapiens OX=9606 GN=RPLP2 PE=1 SV=1	0	89.514	80	8	67	8	8	104.8	107.6	104.2	99.1	89.6	94.1	91.7	95.2	101.3	104.1	102	104.7	104	95.9	99.9	104.5	100.4	98.3	102.2	96.4
P13929	ENO3	Beta-enolase OS=Homo sapiens OX=9606 GN=ENO3 PE=1 SV=5	0	89.511	32	11	69	5	11	70.8	69.2	81.2	72.5	69.4	68.2	78.8	66.4	86.9	87.2	92.8	85.6	126.4	125.9	113.7	126.7	146.6	149.5	133.5	148.9
Q9Y224	RTRAF	RNA transcription, translation and transport factor protein OS=Homo sapiens OX=9606 GN=RTRAF PE=1 SV=1	0	89.436	58	14	79	14	14	96.7	94.5	96.2	92.7	95.3	95.7	95.8	93.9	99.2	100.4	98.9	99.2	102.5	102.7	101.6	106	106.3	106.7	107.6	108.2
Q14240	EIF4A2	Eukaryotic initiation factor 4A-II OS=Homo sapiens OX=9606 GN=EIF4A2 PE=1 SV=2	0	89.348	35	14	91	4	14	88	84	83.6	93.4	84.1	90.2	87.9	101.6	88	85.4	86.5	96.1	103	109.4	111.3	101.1	136.9	131	130.7	107.7
Q9H910	JPT2	Jupiter microtubule associated homolog 2 OS=Homo sapiens OX=9606 GN=JPT2 PE=1 SV=1	0	89.259	83	13	86	13	13	93.5	92.6	98.4	98.7	100.9	100.5	103.8	106.6	101.7	103.4	103.6	103.5	108.1	105.9	100.8	100.4	95.7	97.7	93.4	90.7
P39687	ANP32A	Acidic leucine-rich nuclear phosphoprotein 32 family member A OS=Homo sapiens OX=9606 GN=ANP32A PE=1 SV=1	0	89.22	39	15	93	12	15	103.5	111.7	99.4	105.6	92.5	103.4	93.3	94.7	96.8	101.4	99.1	99.6	105	95.1	103.8	100.9	102.2	88.4	104.4	99.1
P26368	U2AF2	Splicing factor U2AF 65 kDa subunit OS=Homo sapiens OX=9606 GN=U2AF2 PE=1 SV=4	0	88.984	43	13	74	13	13	114.1	110.8	110.7	110.5	109.3	106.5	103.4	108.1	105.9	105	104.1	108.1	85.9	92	91.8	90	84.7	85.8	90	83.2
P14314	PRKCSH	Glucosidase 2 subunit beta OS=Homo sapiens OX=9606 GN=PRKCSH PE=1 SV=2	0	88.798	20	14	100	14	14	85.9	86.8	87.8	88.1	104.1	101.3	103.2	100.9	101.2	97.1	100.8	101.3	111.4	118.2	111.5	118.1	97.4	96.6	96.7	91.6
P62333	PSMC6	26S proteasome regulatory subunit 10B OS=Homo sapiens OX=9606 GN=PSMC6 PE=1 SV=1	0	88.662	51	15	73	15	15	96.1	98.5	94.5	94.7	99.9	96.2	99.1	97	100.8	100.6	100.3	99.8	105.2	103.5	105.6	104.4	98	101.1	100.5	104.1
P05141	SLC25A5	ADP/ATP translocase 2 OS=Homo sapiens OX=9606 GN=SLC25A5 PE=1 SV=7	0	88.418	50	18	85	6	18	88.2	79.2	83.5	84.2	97.5	94.4	99.3	97.2	95.4	104.4	103.5	102.2	114.7	112.4	113.9	113.8	104.2	109.7	99.8	102.6
Q9UNZ2	NSFL1C	NSFL1 cofactor p47 OS=Homo sapiens OX=9606 GN=NSFL1C PE=1 SV=2	0	88.358	36	11	75	11	11	99.2	89.8	101.2	94.6	88.7	92.4	91	90.7	103.1	102.9	99.3	101	99.9	106.8	99.5	102.9	109.1	108.2	109	110.8
O43684	BUB3	Mitotic checkpoint protein BUB3 OS=Homo sapiens OX=9606 GN=BUB3 PE=1 SV=1	0	88.341	40	13	84	13	13	103.6	103.3	102.3	104.7	114.6	109.3	109.6	108.1	108.2	107.2	106.9	108.9	93.3	95.4	99.3	95.9	80.3	84.8	81.8	82.4
Q86XP3	DDX42	ATP-dependent RNA helicase DDX42 OS=Homo sapiens OX=9606 GN=DDX42 PE=1 SV=1	0	88.279	24	17	72	17	17	93.2	101.3	100.3	100.6	113.1	107	107.9	107.8	105.6	104.1	105.1	102.8	99.5	98	96.4	96.6	88.6	89.7	90.3	92.3
P34897	SHMT2	Serine hydroxymethyltransferase, mitochondrial OS=Homo sapiens OX=9606 GN=SHMT2 PE=1 SV=3	0	88.069	41	19	100	19	19	107.7	110.2	109.1	109.9	112.3	109.2	109.4	107.7	104.4	99.7	102.4	101	89.7	92.1	91	92.9	86	88.8	88.1	88.5
P29373	CRABP2	Cellular retinoic acid-binding protein 2 OS=Homo sapiens OX=9606 GN=CRABP2 PE=1 SV=2	0	87.822	67	13	132	12	13	11.1	14.9	12.2	13.7	8.4	13.7	10.1	11.1	77	80.5	76.1	80.1	205.3	210.8	205	205.5	198.2	180.1	196.6	189.7
Q9Y2W1	THRAP3	Thyroid hormone receptor-associated protein 3 OS=Homo sapiens OX=9606 GN=THRAP3 PE=1 SV=2	0	87.816	17	16	86	16	16	104.3	101.6	101.7	100.8	94	95.9	99.1	98.1	100.7	103.3	104.2	103	97.6	100	99.1	98.6	103.5	99.1	96	99.5
O15372	EIF3H	Eukaryotic translation initiation factor 3 subunit H OS=Homo sapiens OX=9606 GN=EIF3H PE=1 SV=1	0	87.737	42	14	73	14	14	111.4	115	108.3	114	104	105	106.9	103.1	107.1	105.8	107.5	104.5	87.8	89.4	90.3	89.3	89.6	84.8	87.1	89.2
P31942	HNRNPH3	Heterogeneous nuclear ribonucleoprotein H3 OS=Homo sapiens OX=9606 GN=HNRNPH3 PE=1 SV=2	0	87.664	43	12	118	12	12	108.9	99.5	104.3	97.5	101.6	103.7	100.7	102.9	101.4	104	103.3	106.2	94.1	101.5	99.5	104	93.8	91.2	92.2	89.4
Q9Y3F4	STRAP	Serine-threonine kinase receptor-associated protein OS=Homo sapiens OX=9606 GN=STRAP PE=1 SV=1	0	87.313	42	11	73	11	11	117.2	115.5	114.5	112.9	108.3	106.5	106.9	107.3	106.4	106.4	106.4	106.7	85.1	88.6	88.3	89.2	83	83	83.8	83.9
Q14247	CTTN	Src substrate cortactin OS=Homo sapiens OX=9606 GN=CTTN PE=1 SV=2	0	87.16	32	18	85	18	18	109.6	103.6	109.8	105.4	84	82	84.1	83.9	91	89.3	91.2	90.7	86.4	92.9	89.2	93.3	128.9	132.1	125.7	126.7
P27708	CAD	CAD protein OS=Homo sapiens OX=9606 GN=CAD PE=1 SV=3	0	87.122	13	21	68	21	21	100.3	92.4	94.8	99.5	108.9	120.6	116	115.2	109.9	112	108.9	111.8	98.1	103	102	97.5	82.7	72	78.3	76
P30086	PEBP1	Phosphatidylethanolamine-binding protein 1 OS=Homo sapiens OX=9606 GN=PEBP1 PE=1 SV=3	0	86.692	64	13	93	13	13	113.2	107.2	112.2	106.8	85.6	87.2	85.2	89.4	95.2	98.4	93.7	97.1	87.1	92	90.6	94.2	118.9	115.3	118.3	112.4
P15121	AKR1B1	Aldo-keto reductase family 1 member B1 OS=Homo sapiens OX=9606 GN=AKR1B1 PE=1 SV=3	0	86.538	49	16	101	15	16	110.4	114.7	112.8	114.7	100.9	98.4	98.7	102	102.1	98.2	100.9	101.5	90.7	93.8	90.7	90.2	95.9	94.9	96.9	91.5
Q9UNM6	PSMD13	26S proteasome non-ATPase regulatory subunit 13 OS=Homo sapiens OX=9606 GN=PSMD13 PE=1 SV=2	0	86.261	49	18	88	18	18	102.5	106.7	105	101.3	104.1	105.6	102.8	106.5	99.4	97.7	97.9	101	90.1	94.4	93.3	95.5	103.9	95.7	101	95.6
Q00341	HDLBP	Vigilin OS=Homo sapiens OX=9606 GN=HDLBP PE=1 SV=2	0	86.186	17	21	77	21	21	90.2	88.9	90.6	85.4	91.9	93.4	90.8	93.4	96.3	97.6	95.1	99.2	111.9	108.9	107.9	111.4	109.8	111.2	115.6	110.6
Q9UHV9	PFDN2	Prefoldin subunit 2 OS=Homo sapiens OX=9606 GN=PFDN2 PE=1 SV=1	0	86.124	59	9	59	9	9	115.3	102.5	100.8	98	114.9	115.4	113	113.7	102.8	106	105.5	107.9	88	97.4	96.6	99.4	79	78.7	84.2	80.9
P62826	RAN	GTP-binding nuclear protein Ran OS=Homo sapiens OX=9606 GN=RAN PE=1 SV=3	0	86.017	43	11	74	11	11	121.7	119.7	121.8	128.6	91.4	91.6	94.8	92.6	97.7	95.7	96.8	96.5	86.5	90.1	88.3	83.9	102.7	102.8	98.2	98.4
P05091	ALDH2	Aldehyde dehydrogenase, mitochondrial OS=Homo sapiens OX=9606 GN=ALDH2 PE=1 SV=2	0	85.298	34	16	69	16	16	97.3	101.7	97.4	101.1	98.7	95	97.2	93.7	97.7	91.7	95.4	91.9	93	96	95.9	95.4	113.4	115.7	114.1	117.8
O95865	DDAH2	N(G),N(G)-dimethylarginine dimethylaminohydrolase 2 OS=Homo sapiens OX=9606 GN=DDAH2 PE=1 SV=1	0	85.21	49	11	72	10	11	89.3	84	86.5	85	86.9	86	90.4	85.5	91.5	90.2	92.4	90.9	103.1	109.8	107.8	110.8	129.1	129.9	123	127.7
Q9NYF8	BCLAF1	Bcl-2-associated transcription factor 1 OS=Homo sapiens OX=9606 GN=BCLAF1 PE=1 SV=2	0	85.203	18	19	90	19	19	116.5	110.4	117	113.3	95.6	95.7	96.4	97.1	101.6	102.2	102.2	103.8	87.3	94.2	86.2	90.2	99	97.5	98.1	95.6
Q14566	MCM6	DNA replication licensing factor MCM6 OS=Homo sapiens OX=9606 GN=MCM6 PE=1 SV=1	0	85.045	21	17	93	17	17	117.9	117.6	120.6	119.7	121.9	119.3	118.7	122.4	119.3	115.5	115.9	116.3	84	87.7	84.4	82.8	57	59.9	60.4	58.7
Q92922	SMARCC1	SWI/SNF complex subunit SMARCC1 OS=Homo sapiens OX=9606 GN=SMARCC1 PE=1 SV=3	0	84.873	21	21	60	14	21	107.5	99	107.4	104.5	116	114	115.9	118.4	107.3	115.9	113.9	112.1	96	98.8	90.6	95	73.2	72.3	72.2	70
Q9H9B4	SFXN1	Sideroflexin-1 OS=Homo sapiens OX=9606 GN=SFXN1 PE=1 SV=4	0	84.852	52	11	70	10	11	86	86.1	91.6	87.6	83.5	97.6	97.5	94.8	95.7	88.9	92.4	92.3	113.3	107.8	104.5	105.6	121.5	119.6	114	119.7
Q9UBE0	SAE1	SUMO-activating enzyme subunit 1 OS=Homo sapiens OX=9606 GN=SAE1 PE=1 SV=1	0	84.797	47	17	78	17	17	104.3	109.1	103.6	101.7	110.1	109.5	107.6	110.3	103.9	101.1	103.9	104.9	92.1	95.3	94.5	97	89.6	84.9	90.4	86.1
O95336	PGLS	6-phosphogluconolactonase OS=Homo sapiens OX=9606 GN=PGLS PE=1 SV=2	0	84.794	47	10	71	10	10	93.6	90.4	93.4	95.3	100.4	102.4	104.2	102.6	100.1	98.6	100.8	97.8	108	108.7	103.1	105.1	97.8	99.9	98.5	99.2
P17252	PRKCA	Protein kinase C alpha type OS=Homo sapiens OX=9606 GN=PRKCA PE=1 SV=4	0	84.57	28	19	73	19	19	105	101.9	104.2	100.1	114.9	102.6	102.4	105.8	104.2	100.3	98.3	102.9	94.1	97.6	96.8	98	81.8	97.6	98.4	93.3
Q9UBT2	UBA2	SUMO-activating enzyme subunit 2 OS=Homo sapiens OX=9606 GN=UBA2 PE=1 SV=2	0	84.195	25	15	72	15	15	110.5	118	112.6	113.5	100.5	103	102.8	105.1	101.9	97.5	99.7	102.6	86.4	91.1	89.4	90.2	100.6	90.5	95.5	88.6
O75083	WDR1	WD repeat-containing protein 1 OS=Homo sapiens OX=9606 GN=WDR1 PE=1 SV=4	0	84.132	32	17	92	17	17	98.9	96.5	100	100.7	81.7	79.5	81.9	82.2	92.9	93.5	92.5	94.7	101.4	102.5	98.1	98	125.1	128	127.5	124.4
P05023	ATP1A1	Sodium/potassium-transporting ATPase subunit alpha-1 OS=Homo sapiens OX=9606 GN=ATP1A1 PE=1 SV=1	0	84.12	18	14	65	6	14	63.9	74.7	66	71.3	85.1	80.9	85	86.6	91.2	100.2	100.7	90.4	135.1	124.1	128	128.7	124.7	120.1	120.3	123
P52565	ARHGDIA	Rho GDP-dissociation inhibitor 1 OS=Homo sapiens OX=9606 GN=ARHGDIA PE=1 SV=3	0	83.946	62	14	122	14	14	112.2	113.2	108.7	115.2	98.9	93.9	99.8	94	97.5	95.7	99	94.7	86.3	91	91.1	87.2	105.2	106.1	101.4	109
Q9UMS4	PRPF19	Pre-mRNA-processing factor 19 OS=Homo sapiens OX=9606 GN=PRPF19 PE=1 SV=1	0	83.852	37	17	82	17	17	108.2	100.6	108.5	98.9	108.7	103	106.2	110.2	108.2	106.9	107.5	107.6	95	98.3	93.9	99.6	79.9	91.3	83.9	83.7
Q02880	TOP2B	DNA topoisomerase 2-beta OS=Homo sapiens OX=9606 GN=TOP2B PE=1 SV=3	0	83.755	13	19	61	15	19	79.4	79.1	79.2	81.3	95.6	103.3	100.6	101.9	101.8	105.5	107.6	102.6	108.9	100.9	108.6	100	114.3	111.2	104	114.2
P78344	EIF4G2	Eukaryotic translation initiation factor 4 gamma 2 OS=Homo sapiens OX=9606 GN=EIF4G2 PE=1 SV=1	0	83.664	22	18	76	18	18	88.2	88.2	89.1	86.3	95.6	98.8	96.4	95.3	102.8	102.9	99.7	106.9	110.8	110.6	111.2	109.8	102.6	99.6	103.6	101.7
Q6P2E9	EDC4	Enhancer of mRNA-decapping protein 4 OS=Homo sapiens OX=9606 GN=EDC4 PE=1 SV=1	0	83.582	17	18	53	18	18	94.6	90	90.1	88.3	98	96.8	99.7	94.8	102.4	101.1	102.3	102.1	102.7	111	109.8	114.9	102.3	101	98	99.8
P25786	PSMA1	Proteasome subunit alpha type-1 OS=Homo sapiens OX=9606 GN=PSMA1 PE=1 SV=1	0	83.308	43	12	99	12	12	103.7	101.7	105.9	101.3	102.7	100.1	100.5	102	100	99.4	99.6	100.1	96.1	99.4	96.9	100.5	97.5	99.4	97.1	96.2
P55084	HADHB	Trifunctional enzyme subunit beta, mitochondrial OS=Homo sapiens OX=9606 GN=HADHB PE=1 SV=3	0	82.9	41	19	58	19	19	95.8	94.9	99.9	92.4	103.8	106.4	106.9	103.6	96.6	98.6	100.8	98.2	96.1	99.3	94.7	103.6	107.7	100.9	97.7	102.2
P30040	ERP29	Endoplasmic reticulum resident protein 29 OS=Homo sapiens OX=9606 GN=ERP29 PE=1 SV=4	0	82.87	49	11	75	11	11	99.7	109.8	105.7	103.8	103.7	107.2	101.8	104.5	100.1	93.3	97.4	98.9	96.5	97.2	95.3	97.9	100.1	92.5	99.9	94.9
P13637	ATP1A3	Sodium/potassium-transporting ATPase subunit alpha-3 OS=Homo sapiens OX=9606 GN=ATP1A3 PE=1 SV=3	0	82.082	16	13	75	5	13	70	78.8	71.6	79.5	82.5	78.7	79	77	82.9	84.7	85.1	84.1	127.6	116.8	127	118.5	137	141.1	137.3	140.8
P53004	BLVRA	Biliverdin reductase A OS=Homo sapiens OX=9606 GN=BLVRA PE=1 SV=2	0	81.924	59	16	63	16	16	85	91.4	89.9	92.7	86.6	90	89.3	89.1	92.1	93.3	94.3	92.8	108.4	107.6	106.6	104.3	127.8	117.7	119.9	121.1
P62424	RPL7A	60S ribosomal protein L7a OS=Homo sapiens OX=9606 GN=RPL7A PE=1 SV=2	0	81.815	41	13	92	13	13	119.6	105.3	114.3	109.8	106.2	104.9	106.7	107.6	85.9	96.7	90.5	93.3	100.8	95.7	97.3	97.8	87.4	97.4	91.2	91.6
Q7Z4S6	KIF21A	Kinesin-like protein KIF21A OS=Homo sapiens OX=9606 GN=KIF21A PE=1 SV=2	0	81.639	16	20	54	20	20	92.1	92	85.8	91.2	100.4	100.5	99.2	94	100.3	103.4	101.3	99.8	109.4	104.4	113.2	109.3	97.9	99.6	100.5	105.8
Q9NTK5	OLA1	Obg-like ATPase 1 OS=Homo sapiens OX=9606 GN=OLA1 PE=1 SV=2	0	80.809	42	14	67	14	14	95.5	98	97	98.7	103.6	105.4	104.5	106	103.5	103.5	102.2	101.9	108	102.1	103.5	102.3	89.4	91.1	92.8	91.1
P62979	RPS27A	Ubiquitin-40S ribosomal protein S27a OS=Homo sapiens OX=9606 GN=RPS27A PE=1 SV=2	0	80.735	44	12	168	12	12	109.6	112	110.8	113.7	120.5	114.4	115	116.3	120.4	107.3	114.9	112.9	79.4	88.4	85	84.9	70.1	77.9	74.2	72.2
Q9Y281	CFL2	Cofilin-2 OS=Homo sapiens OX=9606 GN=CFL2 PE=1 SV=1	0	80.4	58	12	205	4	12	88.7	87.3	89	91.2	89.7	91.8	91.7	92.7	99	99.6	96.3	94.4	108.3	114.3	111.7	110.2	114.3	106.9	111.2	111.6
O00231	PSMD11	26S proteasome non-ATPase regulatory subunit 11 OS=Homo sapiens OX=9606 GN=PSMD11 PE=1 SV=3	0	80.322	30	12	82	12	12	94.8	100.7	95.5	98.6	107.5	101	101.1	101.8	101	97.6	97.8	100.9	97.2	101.6	102.2	99	99.5	99.1	103.3	99.7
P36776	LONP1	Lon protease homolog, mitochondrial OS=Homo sapiens OX=9606 GN=LONP1 PE=1 SV=2	0	80.295	20	18	64	18	18	111.2	116.1	108.7	111.3	111.5	107.2	109.1	111.8	104	99.1	102	103	84.5	88.6	91.2	88.4	88.8	89	89	85.4
P49419	ALDH7A1	Alpha-aminoadipic semialdehyde dehydrogenase OS=Homo sapiens OX=9606 GN=ALDH7A1 PE=1 SV=5	0	80.15	32	14	61	14	14	92.9	95.9	96.9	96.2	106.1	104.3	102.1	104.2	105.5	103.3	103.3	105.2	105.1	103.7	103.9	103.5	90.3	92.8	93.8	90.9
P63010	AP2B1	AP-2 complex subunit beta OS=Homo sapiens OX=9606 GN=AP2B1 PE=1 SV=1	0	80.133	21	15	74	9	15	73.2	72.8	72.8	75.7	70.8	73.9	72.4	75.6	87.7	89.8	86	90.4	124.4	119.8	124	117.8	143.9	143.8	144.8	140.5
Q14839	CHD4	Chromodomain-helicase-DNA-binding protein 4 OS=Homo sapiens OX=9606 GN=CHD4 PE=1 SV=2	0	80.129	11	19	66	15	19	86.2	90.2	90.8	89.2	96	103	97.8	102.1	109.4	111	107.2	105.7	110.8	99.1	108	102.8	97.5	96.8	96.2	100.2
O75390	CS	Citrate synthase, mitochondrial OS=Homo sapiens OX=9606 GN=CS PE=1 SV=2	0	80.122	31	13	69	13	13	92.1	94.9	95.2	92.8	108.8	106.3	106.2	108.2	99	94	93.1	96.8	96.1	103.9	99.4	100.4	104	100.9	106.1	101.8
Q16630	CPSF6	Cleavage and polyadenylation specificity factor subunit 6 OS=Homo sapiens OX=9606 GN=CPSF6 PE=1 SV=2	0	79.632	26	15	59	15	15	109.4	105.7	111.7	106.9	102.6	102.9	107.7	102.9	102.5	104.1	102.3	103.1	91.7	96.1	89	96	93.8	91.2	89.3	91.1
Q6SZW1	SARM1	NAD(+) hydrolase SARM1 OS=Homo sapiens OX=9606 GN=SARM1 PE=1 SV=1	0	79.328	29	15	51	15	15	86	82.7	91.3	91.7	106.1	102.5	102.6	104.6	102.9	104.8	103	100.4	110.6	112.2	106.5	107.8	94.3	97.7	96.6	95.5
P12236	SLC25A6	ADP/ATP translocase 3 OS=Homo sapiens OX=9606 GN=SLC25A6 PE=1 SV=4	0	79.174	63	18	87	6	18	85	74.3	81.9	81.2	91.5	90	88.9	88	95.4	101.6	101.3	100.5	114	116.7	117.9	116.2	114.1	117.4	109.9	114.1
P49792	RANBP2	E3 SUMO-protein ligase RanBP2 OS=Homo sapiens OX=9606 GN=RANBP2 PE=1 SV=2	0	79.062	9	23	69	22	23	98.8	90.1	93.2	95.9	103.9	93	102.1	94	104.2	103.4	99.9	103.2	99.2	109.2	105.5	106.9	93.9	104.3	99.3	100
P26373	RPL13	60S ribosomal protein L13 OS=Homo sapiens OX=9606 GN=RPL13 PE=1 SV=4	0	78.953	50	15	114	15	15	100.6	100.8	103.3	100.1	101.2	105.8	110.7	103	94.6	100.6	98.2	98.6	108	95.5	98.5	99.7	95.6	97.3	89.3	98.6
P61163	ACTR1A	Alpha-centractin OS=Homo sapiens OX=9606 GN=ACTR1A PE=1 SV=1	0	78.869	48	13	55	7	13	87	93.6	88	80.3	94.9	94.1	93.3	111.6	101.9	96.8	99.2	111.8	105.9	104.8	107.3	113	110.4	110.6	112.2	83.3
P35637	FUS	RNA-binding protein FUS OS=Homo sapiens OX=9606 GN=FUS PE=1 SV=1	0	78.738	14	8	94	6	8	105	97.2	98.6	102.4	85.1	86.5	87.2	87.3	98.8	103.6	101.7	101.7	102.1	101.2	105.1	101.9	108.9	111.6	107.4	106.7
Q16777	H2AC20	Histone H2A type 2-C OS=Homo sapiens OX=9606 GN=H2AC20 PE=1 SV=4	0	78.705	36	9	172	4	9	90.6	100.8	87.2	94.3	92.5	91.1	95.6	94.3	93.1	91.2	97.6	97	122.7	103.2	117.4	111.4	101.2	113.8	102.2	103
Q13148	TARDBP	TAR DNA-binding protein 43 OS=Homo sapiens OX=9606 GN=TARDBP PE=1 SV=1	0	78.538	34	10	63	10	10	110.8	103.8	110.5	112.5	105.5	107.1	106.9	106.5	102.5	101.7	102.1	100.1	87.8	95.9	88.7	88.5	93.5	91.5	91.9	92.3
Q9UI15	TAGLN3	Transgelin-3 OS=Homo sapiens OX=9606 GN=TAGLN3 PE=1 SV=2	0	78.268	57	11	81	10	11	102.7	98.1	96.7	98.2	93.6	98.4	97	98.9	98.9	102.9	98.9	98.6	94.3	98.7	101.5	101.5	110.5	101.9	105.9	102.7
O60716	CTNND1	Catenin delta-1 OS=Homo sapiens OX=9606 GN=CTNND1 PE=1 SV=1	0	78.249	18	17	52	17	17	81	76.9	74.4	74.8	87	90.3	85.7	90	94.4	96.2	94.5	95.8	117.6	116.1	115.8	118.9	119.9	120.5	129.6	120.6
Q9HB71	CACYBP	Calcyclin-binding protein OS=Homo sapiens OX=9606 GN=CACYBP PE=1 SV=2	0	77.858	56	13	76	13	13	115.4	115	112.8	112.9	103.1	102.4	106.9	101.1	102.3	102	103.3	102.4	86.3	92.2	91	91.3	93	88.4	86	92.4
P09455	RBP1	Retinol-binding protein 1 OS=Homo sapiens OX=9606 GN=RBP1 PE=1 SV=2	0	77.806	66	11	65	11	11	50	52.4	50	54.3	46.9	53.1	49.6	52.6	71.1	74.7	73.1	72.9	142.4	143.9	144.4	139.3	189.6	176	182.9	180.8
O00299	CLIC1	Chloride intracellular channel protein 1 OS=Homo sapiens OX=9606 GN=CLIC1 PE=1 SV=4	0	77.802	49	12	65	12	12	95.3	96.3	96.2	92.9	94.5	92.3	92.9	95.3	97.2	94.9	95.4	97.3	100.7	106.5	103.6	108.1	112.3	110	111.9	106.5
P46783	RPS10	40S ribosomal protein S10 OS=Homo sapiens OX=9606 GN=RPS10 PE=1 SV=1	0	77.666	62	15	99	14	15	98.7	97.9	95	99.2	111	106.7	107.6	104.6	107.1	105.8	107.1	105.1	97.8	99.3	101.8	100.9	85.3	90.4	88.5	90.2
P62753	RPS6	40S ribosomal protein S6 OS=Homo sapiens OX=9606 GN=RPS6 PE=1 SV=1	0	77.606	45	13	93	13	13	113.7	98.7	109.4	106.3	105.9	104.1	106.8	105	87.4	97.5	92.5	93.5	103.6	99.2	99.8	98.7	89.3	100.5	91.5	96.6
Q14444	CAPRIN1	Caprin-1 OS=Homo sapiens OX=9606 GN=CAPRIN1 PE=1 SV=2	0	77.393	22	14	81	14	14	109.5	117.3	111.5	115.3	108.7	106.2	107.2	107.2	105.8	105.1	104	105.9	90.6	83.8	88.2	84.9	85.4	87.6	89.1	86.6
Q09028	RBBP4	Histone-binding protein RBBP4 OS=Homo sapiens OX=9606 GN=RBBP4 PE=1 SV=3	0	77.122	36	14	98	5	14	111.5	133.9	127.6	107.9	115.5	115.8	109.2	118.3	111.8	105.7	109.2	110.1	91.3	76.7	76.8	95.5	69.9	68	77.3	68.3
Q13409	DYNC1I2	Cytoplasmic dynein 1 intermediate chain 2 OS=Homo sapiens OX=9606 GN=DYNC1I2 PE=1 SV=3	0	77.065	15	10	56	10	10	81.4	77.3	86	82.9	77.5	81.4	78.3	81.4	91.5	96.3	89.9	94	122.4	112.3	113.6	110.6	127.2	132.6	132.2	131.2
P55795	HNRNPH2	Heterogeneous nuclear ribonucleoprotein H2 OS=Homo sapiens OX=9606 GN=HNRNPH2 PE=1 SV=1	0	77.037	25	10	101	5	10	110.7	109.5	108.6	105.9	91.5	89.9	89.1	90.1	93.3	92.8	94.1	95	84.6	93.2	88.2	93.1	119.9	114.5	120	115.9
P12004	PCNA	Proliferating cell nuclear antigen OS=Homo sapiens OX=9606 GN=PCNA PE=1 SV=1	0	76.902	54	13	107	13	13	120.1	123.1	119.8	121	122.1	120.7	119	120.3	116.5	114.1	113.4	114.4	82.7	84	87.3	84.8	58.7	58.1	60.4	59.5
P62263	RPS14	40S ribosomal protein S14 OS=Homo sapiens OX=9606 GN=RPS14 PE=1 SV=3	0	76.875	43	10	98	10	10	102.6	101.1	108	105	114.1	110.1	109.1	110.5	100.4	106.5	101.4	104.1	99.2	88.4	89.8	88.5	83.7	93.9	91.7	91.9
P00367	GLUD1	Glutamate dehydrogenase 1, mitochondrial OS=Homo sapiens OX=9606 GN=GLUD1 PE=1 SV=2	0	76.724	30	13	71	13	13	103.7	104.5	108.8	107.8	97.6	96.9	98.2	96.5	99	96.4	97.3	98.8	93.1	94.9	90.1	90.3	106.6	107.3	105.7	106.7
P30050	RPL12	60S ribosomal protein L12 OS=Homo sapiens OX=9606 GN=RPL12 PE=1 SV=1	0	76.639	71	13	99	13	13	109.7	113.2	110.2	104	108.1	107.8	106.2	105.6	100.4	99.6	98.6	100.4	90.4	88.5	89.6	93	91.5	90.8	95.4	97
P21281	ATP6V1B2	V-type proton ATPase subunit B, brain isoform OS=Homo sapiens OX=9606 GN=ATP6V1B2 PE=1 SV=3	0	76.621	40	15	63	15	15	98.2	100.2	97	100.9	101.8	99.8	102.7	99.3	99.8	97.7	98.9	99.4	97.6	101	102.7	99.1	102.6	101.3	98.6	101.3
P07339	CTSD	Cathepsin D OS=Homo sapiens OX=9606 GN=CTSD PE=1 SV=1	0	76.075	25	8	59	8	8	90.6	89.4	83.4	87.1	85.7	88.6	83.3	86.6	92.6	91.4	93.1	91.3	105	110.5	111.1	111.2	126.1	120.2	129.1	123.9
P09211	GSTP1	Glutathione S-transferase P OS=Homo sapiens OX=9606 GN=GSTP1 PE=1 SV=2	0	76.036	64	8	83	8	8	120.2	126.7	124.3	124.7	100.4	91.9	100.2	97	98.6	93.2	99	94.4	79.9	85.6	82	82.5	101	102.6	94.5	101.4
P45880	VDAC2	Voltage-dependent anion-selective channel protein 2 OS=Homo sapiens OX=9606 GN=VDAC2 PE=1 SV=2	0	76.029	39	11	80	11	11	100.3	113.7	112.7	113.2	113.6	109.4	113.2	108.3	104.1	95.6	99.4	97.3	89.9	88.5	84.2	85.3	92.2	92.9	90.5	95.9
Q9P0M6	MACROH2A2	Core histone macro-H2A.2 OS=Homo sapiens OX=9606 GN=MACROH2A2 PE=1 SV=3	0	75.958	38	12	68	10	12	79.4	82.4	82.1	80.7	99.9	91	88.4	90	93.4	90	88.4	88.8	117	113.8	116.1	116.3	110.3	122.8	125	124.2
Q99798	ACO2	Aconitate hydratase, mitochondrial OS=Homo sapiens OX=9606 GN=ACO2 PE=1 SV=2	0	75.929	27	14	57	14	14	104.5	104.4	102.8	102.5	104.2	100.4	97.8	97.2	98.2	96.8	97.6	98.1	88.1	95.9	96	94.6	105	102.5	105.8	107.5
Q12931	TRAP1	Heat shock protein 75 kDa, mitochondrial OS=Homo sapiens OX=9606 GN=TRAP1 PE=1 SV=3	0	75.553	24	14	83	13	14	105.1	115.7	109.7	111.2	127.1	124.1	128.1	125.7	107.7	102.9	106	107.5	83.1	83.3	83	82.1	76.9	74	73.2	73.4
P42765	ACAA2	3-ketoacyl-CoA thiolase, mitochondrial OS=Homo sapiens OX=9606 GN=ACAA2 PE=1 SV=2	0	75.535	41	14	66	14	14	89.5	83.2	85.3	88.2	89.9	93.8	93.9	97.9	92.5	95.1	94.2	96.2	104.1	111.6	112.2	109.2	124	116.2	114.4	108.4
P67809	YBX1	Y-box-binding protein 1 OS=Homo sapiens OX=9606 GN=YBX1 PE=1 SV=3	0	75.507	55	12	56	9	12	118.3	104.5	101.7	100.7	99.1	90	94.7	98.1	97.4	100.9	100	102	94.1	97.4	101.2	101.8	91	107.2	102.3	97.2
P10092	CALCB	Calcitonin gene-related peptide 2 OS=Homo sapiens OX=9606 GN=CALCB PE=1 SV=1	0	75.132	50	7	57	6	7	13.9	17.1	12.5	13.5	9.5	16.9	8.6	10.3	49.1	50.9	50.2	49.7	176.1	172.9	172.7	175.2	251.4	242.3	256	251.2
P49915	GMPS	GMP synthase [glutamine-hydrolyzing] OS=Homo sapiens OX=9606 GN=GMPS PE=1 SV=1	0	75.099	29	16	77	16	16	107.8	104.1	105.6	111.3	105.1	106.4	106.5	109.6	104.2	105.6	104.6	103.2	95.5	96.1	96.5	88.5	87.4	87.7	86.8	87.4
P61011	SRP54	Signal recognition particle 54 kDa protein OS=Homo sapiens OX=9606 GN=SRP54 PE=1 SV=1	0	75.052	36	13	67	13	13	92.2	97.8	93.5	94.6	110.4	108.4	108.2	106.1	96.5	97.4	95	91.9	102.3	99.9	102.7	103.9	98.6	96.5	100.7	103.6
O75534	CSDE1	Cold shock domain-containing protein E1 OS=Homo sapiens OX=9606 GN=CSDE1 PE=1 SV=2	0	74.961	22	19	72	19	19	106.8	110.3	106.3	110.7	120.6	116.8	117.8	118.2	111.1	111.3	113.8	110.8	88.6	85.7	87.3	85	72.8	76	74.8	75.2
Q9HC38	GLOD4	Glyoxalase domain-containing protein 4 OS=Homo sapiens OX=9606 GN=GLOD4 PE=1 SV=1	0	74.898	44	12	65	12	12	94.1	93.8	92.5	92.5	100.4	97.6	96.8	97.5	96.7	96.3	97.7	97.5	104.5	107.2	107.4	105.5	104.2	105	105.5	107
P48047	ATP5PO	ATP synthase subunit O, mitochondrial OS=Homo sapiens OX=9606 GN=ATP5PO PE=1 SV=1	0	74.721	65	12	88	12	12	106.3	119.7	109.2	108.9	100.7	102.7	101.6	104.6	98.1	95	97	97.4	89.9	86.8	91.4	90.3	105.1	95.9	100.8	98.8
Q9P2K5	MYEF2	Myelin expression factor 2 OS=Homo sapiens OX=9606 GN=MYEF2 PE=1 SV=3	0	74.448	27	11	67	11	11	97.8	96.2	96	95.4	98.7	96.3	98.9	98.9	98.4	100.7	100.2	99.9	97.6	102.1	100.1	102.6	107.5	104.7	104.8	103.1
Q13011	ECH1	Delta(3,5)-Delta(2,4)-dienoyl-CoA isomerase, mitochondrial OS=Homo sapiens OX=9606 GN=ECH1 PE=1 SV=2	0	74.297	37	11	70	11	11	91	93.7	96.2	90.8	105.8	108.8	115.9	107.5	91	86.3	90	94.7	99.5	100.8	97.7	103	112.8	110.4	100.2	104
P13521	SCG2	Secretogranin-2 OS=Homo sapiens OX=9606 GN=SCG2 PE=1 SV=2	0	74.143	25	16	88	16	16	43.1	39.2	36.6	43.2	43.3	40.2	39.9	43.2	57.3	53.2	53.4	57.3	133.2	140	143.7	139	223.1	227.4	226.3	217.2
O95433	AHSA1	Activator of 90 kDa heat shock protein ATPase homolog 1 OS=Homo sapiens OX=9606 GN=AHSA1 PE=1 SV=1	0	74.021	34	13	82	13	13	107.2	107.7	103.9	103.1	110.2	109.6	114.1	108.2	106.7	103.4	105.7	105.2	92.1	93.6	93	95.8	83.8	85.7	83.3	87.7
P00441	SOD1	Superoxide dismutase [Cu-Zn] OS=Homo sapiens OX=9606 GN=SOD1 PE=1 SV=2	0	74.013	53	10	70	10	10	86	84.3	87.2	87	80.1	84.5	85.4	81.9	87.4	92.1	89.9	90.7	115	110	111.7	108	131.5	129.1	125.8	132.3
P52597	HNRNPF	Heterogeneous nuclear ribonucleoprotein F OS=Homo sapiens OX=9606 GN=HNRNPF PE=1 SV=3	0	73.923	23	8	105	6	8	110.9	108.7	113.3	108.5	103.6	104.1	105.1	102.9	105.6	106.2	104.2	105.4	90.9	92.4	90.1	93.1	89	88.7	87.3	90
P13591	NCAM1	Neural cell adhesion molecule 1 OS=Homo sapiens OX=9606 GN=NCAM1 PE=1 SV=3	0	73.921	21	15	53	15	15	70.8	77.6	78.8	76.1	76.3	73.3	73.6	70.2	83.5	86.6	84.6	84.9	122.2	112.7	110.3	115	147.3	149.9	152.7	153.8
P55265	ADAR	Double-stranded RNA-specific adenosine deaminase OS=Homo sapiens OX=9606 GN=ADAR PE=1 SV=4	0	73.907	17	21	86	21	21	80.1	82.9	81.5	83.9	102.5	103.6	102.4	103.1	97.3	96.6	96.8	96.1	112.3	107.1	109.6	108.8	107.8	109.8	109.6	108.1
Q8NC51	SERBP1	Plasminogen activator inhibitor 1 RNA-binding protein OS=Homo sapiens OX=9606 GN=SERBP1 PE=1 SV=2	0	73.904	20	9	71	9	9	105.1	99.6	102.5	106.2	117.6	114.2	115.3	116	101.2	109.6	106.9	107.2	99.1	89.6	93.1	87.7	77	86.9	82.3	82.9
Q9H0U4	RAB1B	Ras-related protein Rab-1B OS=Homo sapiens OX=9606 GN=RAB1B PE=1 SV=1	0	73.748	55	10	59	4	10	79	91.2	81.4	94.8	112.4	116.5	121	113.7	109.1	106.8	106.8	111.1	114.7	106.1	108.2	97.3	84.7	79.4	82.6	83
O43290	SART1	U4/U6.U5 tri-snRNP-associated protein 1 OS=Homo sapiens OX=9606 GN=SART1 PE=1 SV=1	0	73.612	19	11	44	11	11	96	86.6	91.3	87.6	102	101.4	105.6	106.5	101.7	108.8	104.5	108.5	108.1	101.9	106.3	102.8	92.1	101.3	92.2	94.6
Q9UHX1	PUF60	Poly(U)-binding-splicing factor PUF60 OS=Homo sapiens OX=9606 GN=PUF60 PE=1 SV=1	0	73.498	34	12	40	12	12	106.3	102.3	106.1	108.5	110.6	113.3	110	111.2	109.3	107.8	109.4	106.1	94.3	96.9	91.7	90.9	79.5	79.8	82.8	83.3
P09960	LTA4H	Leukotriene A-4 hydrolase OS=Homo sapiens OX=9606 GN=LTA4H PE=1 SV=2	0	73.483	25	13	40	13	13	95.9	101.8	95.3	99.1	104	109.8	107.8	107.1	100.1	105.2	104	102.3	101.6	99.8	105.6	100.3	98.5	83.5	87.3	91.2
Q15637	SF1	Splicing factor 1 OS=Homo sapiens OX=9606 GN=SF1 PE=1 SV=4	0	73.479	18	11	69	11	11	108.2	109.4	104.6	106.5	105	100.7	103.1	105.4	105.2	103.4	104.5	103.6	93.1	91.3	96.6	93.9	88.4	95.2	91.1	90.6
Q9H0B6	KLC2	Kinesin light chain 2 OS=Homo sapiens OX=9606 GN=KLC2 PE=1 SV=1	0	73.36	22	11	51	8	11	85	81.1	93.4	83.4	99	96.6	84	98.1	101.1	100.9	93.9	98.5	110.5	112.6	105.8	115.1	104.4	108.8	122.8	104.9
Q01484	ANK2	Ankyrin-2 OS=Homo sapiens OX=9606 GN=ANK2 PE=1 SV=4	0	73.196	6	17	41	17	17	76.3	71.4	70.9	78.2	84.3	77.4	76.2	78.3	91.2	85.4	83.4	91.1	116.2	114.3	127.1	108.5	131.9	151.5	142.4	144
Q07866	KLC1	Kinesin light chain 1 OS=Homo sapiens OX=9606 GN=KLC1 PE=1 SV=2	0	72.752	24	14	73	11	14	94.5	91.9	92.8	93.4	94.7	92.8	92.2	92.3	94.6	95.7	95.5	96.7	103.5	106.9	104.4	106.4	112.7	112.7	115.1	111.1
P48681	NES	Nestin OS=Homo sapiens OX=9606 GN=NES PE=1 SV=2	0	72.736	12	16	47	16	16	74.4	76.3	75.5	78	75.4	81.4	77.8	79.6	123.7	128.2	128.9	127.4	117.8	112	112.7	108.7	108.7	102.2	105.1	106.3
P48444	ARCN1	Coatomer subunit delta OS=Homo sapiens OX=9606 GN=ARCN1 PE=1 SV=1	0	72.731	27	13	58	13	13	96.3	97.6	101.8	102.4	102.2	107.7	108.1	108.9	100	101.6	101.9	101.3	106.4	101	97.4	97.6	95.2	92.1	90.8	89.9
P11216	PYGB	Glycogen phosphorylase, brain form OS=Homo sapiens OX=9606 GN=PYGB PE=1 SV=5	0	72.595	19	15	46	15	15	79.3	86.3	83.4	85.5	96	99.9	93.8	96.6	95.7	95.5	92.6	96	111.5	109	112	108.2	117.5	109.1	118.2	113.7
P62820	RAB1A	Ras-related protein Rab-1A OS=Homo sapiens OX=9606 GN=RAB1A PE=1 SV=3	0	72.568	44	8	62	2	8	67.4	78.2	81	83.5	107.6	110.6	102.4	106	96.7	101.6	102.4	102.4	134.5	111.2	113.6	112.4	93.8	98.4	100.5	95.7
P52907	CAPZA1	F-actin-capping protein subunit alpha-1 OS=Homo sapiens OX=9606 GN=CAPZA1 PE=1 SV=3	0	72.55	31	8	53	7	8	86.1	88.5	91.1	83.4	93.8	89.6	97.3	94	101.1	101.5	103.2	104.6	117	112.9	110.8	116.4	102	107.5	97.8	101.6
P45973	CBX5	Chromobox protein homolog 5 OS=Homo sapiens OX=9606 GN=CBX5 PE=1 SV=1	0	72.546	46	11	76	10	11	110.5	104.5	111.2	111.4	113.8	107.6	111.7	111.8	106.7	109.8	107.5	106.7	91.5	96.3	91.7	92	77.5	81.9	77.8	78.1
Q04837	SSBP1	Single-stranded DNA-binding protein, mitochondrial OS=Homo sapiens OX=9606 GN=SSBP1 PE=1 SV=1	0	72.415	57	8	74	8	8	124.6	130.4	121.9	118.1	109.7	107	111.7	113.6	103.4	96.8	102.5	103	75.5	77.7	78.8	83.3	86.9	88.1	85.1	81.9
Q5VTR2	RNF20	E3 ubiquitin-protein ligase BRE1A OS=Homo sapiens OX=9606 GN=RNF20 PE=1 SV=2	0	72.373	21	20	53	17	20	102.9	101	104.7	97.8	109.7	112.3	111.3	114.3	107.5	107.3	110.3	111.5	95.2	94.9	94.4	94.2	84.7	84.6	79.3	82.3
P22087	FBL	rRNA 2'-O-methyltransferase fibrillarin OS=Homo sapiens OX=9606 GN=FBL PE=1 SV=2	0	72.184	40	12	67	10	12	111.4	116.6	115.6	108.8	119.4	115.5	117.2	115.2	105.5	106.3	108.2	106.6	88.6	84.4	82.3	90.2	75.1	77.2	76.7	79.2
P08243	ASNS	Asparagine synthetase [glutamine-hydrolyzing] OS=Homo sapiens OX=9606 GN=ASNS PE=1 SV=4	0	72.181	37	17	75	17	17	106.2	108.1	105.5	106.6	113.3	107	112.4	112.7	120	117.9	115.6	117.8	88.7	90.4	91.3	89.2	71.7	76.6	75.2	73.8
P18124	RPL7	60S ribosomal protein L7 OS=Homo sapiens OX=9606 GN=RPL7 PE=1 SV=1	0	72.043	46	11	74	11	11	104.1	95.1	103.7	99.1	84.3	83	80	82	87.5	95.1	89.8	92.1	119.9	115.5	114.5	118.5	104.2	111.2	111.9	108.2
P35659	DEK	Protein DEK OS=Homo sapiens OX=9606 GN=DEK PE=1 SV=1	0	71.938	29	13	70	13	13	96.6	100.3	100.6	96.4	111.9	110.6	108.3	110.9	107.5	106.6	106.2	106.3	105.8	99.2	100.8	103.8	78.2	83.3	84.1	82.7
P62280	RPS11	40S ribosomal protein S11 OS=Homo sapiens OX=9606 GN=RPS11 PE=1 SV=3	0	71.849	48	11	92	11	11	107.2	109.5	110.4	107.8	99.4	102.8	102.2	96.3	97.2	98	97.6	97	102.9	93.5	97	99.4	93.3	96.2	92.7	99.5
P50502	ST13	Hsc70-interacting protein OS=Homo sapiens OX=9606 GN=ST13 PE=1 SV=2	0	71.686	32	12	61	12	12	91.7	92.2	92	92.3	82.2	87	86.9	85.6	95.2	96.8	97.9	98	112	106.4	110.3	107.3	118.9	117.6	112.9	116.8
P60660	MYL6	Myosin light polypeptide 6 OS=Homo sapiens OX=9606 GN=MYL6 PE=1 SV=2	0	71.634	67	9	96	7	9	90.7	93.9	91.5	92.7	90.4	87.9	89.1	89.1	99	100.2	98.3	100.3	109.7	103.3	109	107.7	110.2	114.7	112.1	110.2
P46459	NSF	Vesicle-fusing ATPase OS=Homo sapiens OX=9606 GN=NSF PE=1 SV=3	0	71.547	23	15	74	15	15	84.8	80.2	86.1	87.3	100.3	100.3	98.4	100.3	91.5	92.3	94	91.9	110.1	115.7	108.6	111.3	113.3	111.5	112.9	109.1
P09622	DLD	Dihydrolipoyl dehydrogenase, mitochondrial OS=Homo sapiens OX=9606 GN=DLD PE=1 SV=2	0	71.535	17	10	71	10	10	98.3	96.4	94	92.7	93	93.9	96	95.3	90.8	88.7	90.2	90.5	89.5	95.7	94.6	96.1	128.3	125.2	125.1	125.4
P26640	VARS1	Valine--tRNA ligase OS=Homo sapiens OX=9606 GN=VARS1 PE=1 SV=4	0	71.408	15	15	54	15	15	87.5	88.9	93.1	88.6	103.1	105.9	103.2	105.4	107.2	103.3	101.6	105.6	106.5	105.8	99.5	106.4	95.8	96.1	102.5	93.9
P83916	CBX1	Chromobox protein homolog 1 OS=Homo sapiens OX=9606 GN=CBX1 PE=1 SV=1	0	71.272	32	8	61	7	8	104.3	103.9	111.1	107.3	96.6	103.9	105.4	97.8	97.1	102.9	100.2	102.6	96.1	95	90.2	95.4	105.9	94.2	93.2	96.9
P51858	HDGF	Hepatoma-derived growth factor OS=Homo sapiens OX=9606 GN=HDGF PE=1 SV=1	0	71.041	33	12	119	10	12	105.2	99	106.4	105.9	98.2	102	96.3	97.9	99.5	101.1	99.9	98.2	94	98.3	93.5	93.3	103	99.6	103.9	104.8
P17174	GOT1	Aspartate aminotransferase, cytoplasmic OS=Homo sapiens OX=9606 GN=GOT1 PE=1 SV=3	0	71.002	34	11	63	11	11	93.3	91.7	88.8	91.5	82.3	82.9	83.7	82	91.7	96.2	93	95.7	105.7	108.9	110.9	107.5	127.1	120.3	123.6	123.3
P16104	H2AX	Histone H2AX OS=Homo sapiens OX=9606 GN=H2AX PE=1 SV=2	0	70.865	38	8	89	3	8	99.6	110.3	104	109	99	94.9	100.4	96.1	95	89.8	95.6	92.4	103.4	94.1	97.8	94.1	103	111	102.2	108.4
P00568	AK1	Adenylate kinase isoenzyme 1 OS=Homo sapiens OX=9606 GN=AK1 PE=1 SV=3	0	70.821	58	14	52	13	14	93.4	95.9	89.2	88.3	93	93.8	90.9	95.6	94.2	95.5	97.9	99.8	105.5	103.7	104.1	108.1	113.8	111.2	118	108.3
P49750	YLPM1	YLP motif-containing protein 1 OS=Homo sapiens OX=9606 GN=YLPM1 PE=1 SV=4	0	70.737	11	17	50	17	17	95.7	91.8	95.9	101.5	97.5	93.5	100.7	94.3	100.1	99	99.6	97.7	105.9	105.6	102.2	103	100.8	110.1	101.7	103.6
Q9UPQ0	LIMCH1	LIM and calponin homology domains-containing protein 1 OS=Homo sapiens OX=9606 GN=LIMCH1 PE=1 SV=4	0	70.685	21	18	61	18	18	91.5	90.1	85.3	92.6	99.7	95.6	95.1	97	93.7	94.8	93	91.7	108.9	112.7	116.8	111.6	106.2	106.9	109.7	107.1
P54577	YARS1	Tyrosine--tRNA ligase, cytoplasmic OS=Homo sapiens OX=9606 GN=YARS1 PE=1 SV=4	0	70.664	37	20	66	20	20	93.7	99.1	100.7	97.7	88.7	101.2	98.8	100.7	98.2	105.7	102.4	103.7	109.8	101.2	99.7	104.5	109.6	92.7	98.3	93.4
Q9NY33	DPP3	Dipeptidyl peptidase 3 OS=Homo sapiens OX=9606 GN=DPP3 PE=1 SV=2	0	70.624	23	12	57	12	12	93.9	92	91.5	94.1	92	95.4	91.8	94.4	100.9	99.8	102	101.3	106.6	103	104.3	101.1	106.6	109.7	110.5	109.2
P55209	NAP1L1	Nucleosome assembly protein 1-like 1 OS=Homo sapiens OX=9606 GN=NAP1L1 PE=1 SV=1	0	70.565	26	10	66	8	10	102.6	105.5	102.8	103.1	101.2	104.2	99.8	101.2	106.5	109.6	109.4	108.4	103	102.1	104.9	105.8	86.7	78.5	83	81.5
Q9BY44	EIF2A	Eukaryotic translation initiation factor 2A OS=Homo sapiens OX=9606 GN=EIF2A PE=1 SV=3	0	70.554	31	13	55	13	13	113.4	110.9	114.9	106.9	112	111.8	111.7	115.6	114.9	109.4	110.6	110.2	84.9	91.2	85.4	90.8	74.9	76.8	77.3	76.5
P04843	RPN1	Dolichyl-diphosphooligosaccharide--protein glycosyltransferase subunit 1 OS=Homo sapiens OX=9606 GN=RPN1 PE=1 SV=1	0	70.445	23	14	61	14	14	74	99.8	87.1	96.9	115.2	101.7	109.2	107.1	110.2	95.3	104.8	99.7	114	102.7	108.1	99.7	86.6	100.6	90.9	96.5
P41091	EIF2S3	Eukaryotic translation initiation factor 2 subunit 3 OS=Homo sapiens OX=9606 GN=EIF2S3 PE=1 SV=3	0	70.314	44	13	58	3	13	94.9	103.4	97.1	106	88.1	101.1	98.2	103.2	95.1	97.8	98.1	96	101.5	97.7	99	96.6	120.5	100.1	107.6	98.1
Q15046	KARS1	Lysine--tRNA ligase OS=Homo sapiens OX=9606 GN=KARS1 PE=1 SV=3	0	70.289	21	13	74	13	13	109.5	110	108	108.7	102.6	102.8	100.9	98.4	103.2	102	101.8	101.6	91.2	92.5	93	93.5	93.5	92.6	96.3	97.7
Q08J23	NSUN2	RNA cytosine C(5)-methyltransferase NSUN2 OS=Homo sapiens OX=9606 GN=NSUN2 PE=1 SV=2	0	70.081	26	18	71	18	18	100	99.9	100.6	97.8	109.6	109.4	110	108.4	104.1	105.8	104.9	105.7	99	96.5	97.6	97.7	87.3	88.4	86.9	90.5
Q13838	DDX39B	Spliceosome RNA helicase DDX39B OS=Homo sapiens OX=9606 GN=DDX39B PE=1 SV=1	0	70.043	26	14	79	6	14	91.8	96	95	96.1	103.6	100.8	102.7	103.7	107.9	100.9	104.7	101.6	100.9	103.6	101.5	101.1	95.7	98.7	96.1	97.5
Q9H4A4	RNPEP	Aminopeptidase B OS=Homo sapiens OX=9606 GN=RNPEP PE=1 SV=2	0	69.73	23	13	47	13	13	85.8	81.5	82.8	79.6	85.6	81.6	84.5	85.5	93.8	93.8	96.7	97.2	114.1	119.5	118.3	118.3	120.6	123.6	117.7	119.4
P56192	MARS1	Methionine--tRNA ligase, cytoplasmic OS=Homo sapiens OX=9606 GN=MARS1 PE=1 SV=2	0	69.695	23	16	67	16	16	91.7	95.8	94.9	91.3	111.8	107.9	109.1	108.2	104.6	104.1	103.4	104.4	98.7	100.3	99.6	101.7	93.2	92	93.1	94.5
P47897	QARS1	Glutamine--tRNA ligase OS=Homo sapiens OX=9606 GN=QARS1 PE=1 SV=1	0	69.518	26	17	48	17	17	80.9	75.9	76	83.8	94	94.8	84.3	96	97.8	99.7	97.5	103.6	120.4	116.1	124	111.5	106.9	113.4	118.2	105.1
Q9NQ29	LUC7L	Putative RNA-binding protein Luc7-like 1 OS=Homo sapiens OX=9606 GN=LUC7L PE=1 SV=1	0	69.507	25	10	66	5	10	103.5	91	92.8	87	120.9	101	103.5	107.3	108.9	113.5	111.2	111.6	98.1	106.4	112.9	111.6	68.5	88	79.6	82.5
Q9BUJ2	HNRNPUL1	Heterogeneous nuclear ribonucleoprotein U-like protein 1 OS=Homo sapiens OX=9606 GN=HNRNPUL1 PE=1 SV=2	0	69.332	24	15	61	15	15	96.6	98.9	99	96.4	99.7	92.6	96.1	96.2	100.6	98.7	101.8	99.6	102.3	99.3	97.6	102.2	100.8	110.4	105.6	105.5
P05556	ITGB1	Integrin beta-1 OS=Homo sapiens OX=9606 GN=ITGB1 PE=1 SV=2	0	69.185	14	10	60	10	10	61.8	77.5	70	72.5	69	65.2	71	68.4	78.7	77.5	80.2	78.2	130.5	120.4	125.8	124.4	160	159.4	152.9	156.5
Q93045	STMN2	Stathmin-2 OS=Homo sapiens OX=9606 GN=STMN2 PE=1 SV=3	0	69.073	44	12	115	4	12	104.4	109.7	109.1	109	113.6	109.6	110.4	113	105.7	104	105.6	103.9	88	87.6	85.4	83.8	88.3	89	89.5	90.3
Q14847	LASP1	LIM and SH3 domain protein 1 OS=Homo sapiens OX=9606 GN=LASP1 PE=1 SV=2	0	69.041	40	11	77	11	11	88.2	88.9	86.4	83.8	86.9	88.9	87.1	88.9	94.4	97.7	97.3	96.6	111	112.5	112.4	113	119.5	112	116.8	117.8
P61088	UBE2N	Ubiquitin-conjugating enzyme E2 N OS=Homo sapiens OX=9606 GN=UBE2N PE=1 SV=1	0	68.787	61	10	76	10	10	96.3	99.7	88.3	101.1	97.6	98.9	90.3	95.9	98.1	100.5	98.3	100.1	102.6	100.8	111	100.8	105.4	100	112.2	102.1
P26639	TARS1	Threonine--tRNA ligase 1, cytoplasmic OS=Homo sapiens OX=9606 GN=TARS1 PE=1 SV=3	0	68.764	33	20	85	20	20	96.3	93.1	97.3	99.9	87.9	93.5	91.3	90.1	100.9	103.7	102.1	100.6	108.6	105.3	102.5	102.8	106.4	104.4	106.9	106.6
O75531	BANF1	Barrier-to-autointegration factor OS=Homo sapiens OX=9606 GN=BANF1 PE=1 SV=1	0	68.704	69	11	54	11	11	101.9	100.5	97.7	104.7	87.5	93.5	88.4	88.7	99.7	100.8	97.8	100.1	100.2	101.6	104.4	100.4	110.7	103.5	111.6	106
O75347	TBCA	Tubulin-specific chaperone A OS=Homo sapiens OX=9606 GN=TBCA PE=1 SV=3	0	68.696	85	15	80	15	15	104.2	104.8	106.9	106.8	112.7	109.1	110.9	112.4	107.5	107.7	104.1	106	96.7	97.3	94.8	94.2	78.8	81.1	83.2	80.6
P38606	ATP6V1A	V-type proton ATPase catalytic subunit A OS=Homo sapiens OX=9606 GN=ATP6V1A PE=1 SV=2	0	68.534	25	11	55	11	11	108.5	107.5	102.7	105	97.1	95.9	95.9	95.9	96.7	94.8	97.3	94.3	89.4	98.2	97.6	97.6	108.2	103.5	106.5	107.1
Q9Y6G9	DYNC1LI1	Cytoplasmic dynein 1 light intermediate chain 1 OS=Homo sapiens OX=9606 GN=DYNC1LI1 PE=1 SV=3	0	68.342	28	10	46	9	10	96	93.5	90	94.3	92.1	90.5	91	92.9	93.7	94.7	94.4	94.9	95.9	99.3	100.1	101	122.4	122.1	124.5	116.9
Q10567	AP1B1	AP-1 complex subunit beta-1 OS=Homo sapiens OX=9606 GN=AP1B1 PE=1 SV=3	0	68.314	13	11	61	5	11	86.2	87.1	88.8	89.4	90.9	85.5	87.9	91.4	101.8	99.7	98.6	99.2	109.6	109.7	110	108.8	111.5	117.9	114.8	111.1
P46100	ATRX	Transcriptional regulator ATRX OS=Homo sapiens OX=9606 GN=ATRX PE=1 SV=6	0	68.26	7	14	51	14	14	93.3	96.3	94.5	100.6	104.8	103.5	94.7	100.7	105.2	100.4	100.4	99.2	102.6	100.7	103.9	97.1	94.1	99	106.4	102.4
P23381	WARS1	Tryptophan--tRNA ligase, cytoplasmic OS=Homo sapiens OX=9606 GN=WARS1 PE=1 SV=2	0	67.953	29	10	54	10	10	93	90.8	93.3	94.6	89.4	90	90.6	88.5	101.4	100.8	101.8	97.6	102.4	109.9	105	104.6	113.8	108.6	109.3	114.8
Q8N1G4	LRRC47	Leucine-rich repeat-containing protein 47 OS=Homo sapiens OX=9606 GN=LRRC47 PE=1 SV=1	0	67.823	29	15	75	15	15	85.4	85.5	87.5	85.9	98.2	108.7	104.2	106.8	97	107	101.5	106.9	116.9	101.4	109.9	103.7	102.5	97.4	96.8	96.7
Q9UQ35	SRRM2	Serine/arginine repetitive matrix protein 2 OS=Homo sapiens OX=9606 GN=SRRM2 PE=1 SV=2	0	67.601	8	15	47	15	15	104.4	99.7	105.1	94.5	97.5	109.2	98.8	108.8	105.4	104.1	110.6	111.9	99.2	100	96.3	103.4	93.6	87.1	89.2	81.4
Q15020	SART3	Squamous cell carcinoma antigen recognized by T-cells 3 OS=Homo sapiens OX=9606 GN=SART3 PE=1 SV=1	0	67.481	17	15	52	15	15	99.6	102.9	104.6	105.8	99.2	98	99.4	94.8	105	102.2	101.9	99.8	99.1	96.7	92.3	93.8	97.1	100.3	101.8	105.8
P33316	DUT	Deoxyuridine 5'-triphosphate nucleotidohydrolase, mitochondrial OS=Homo sapiens OX=9606 GN=DUT PE=1 SV=4	0	67.46	52	12	69	12	12	130.6	107.7	110.9	112.2	100.7	101.5	104.6	106	102	108.1	106.7	108.3	85.5	94.8	96.5	93.5	81.1	87.9	81.3	80
P52292	KPNA2	Importin subunit alpha-1 OS=Homo sapiens OX=9606 GN=KPNA2 PE=1 SV=1	0	67.247	30	10	59	10	10	123.8	120.8	117.1	115.7	132.2	132	133.8	133.6	112.6	114.5	112.9	113.2	73.1	76.9	77.9	78.7	58.3	55.8	58.2	58.9
Q15717	ELAVL1	ELAV-like protein 1 OS=Homo sapiens OX=9606 GN=ELAVL1 PE=1 SV=2	0	67.237	41	12	75	10	12	96.3	96.7	97.3	97.5	105.6	105.5	103.4	102.6	102.9	104.8	103.2	102.5	102	99.6	102.6	100.8	93.2	93.5	93.6	96.6
P04792	HSPB1	Heat shock protein beta-1 OS=Homo sapiens OX=9606 GN=HSPB1 PE=1 SV=2	0	67.144	64	9	76	9	9	83.3	80.3	76	76.5	73.8	76	76	78.8	83	84.2	84.9	85	105.7	115	117.7	119.7	154.2	144.6	145.5	140.1
Q8N684	CPSF7	Cleavage and polyadenylation specificity factor subunit 7 OS=Homo sapiens OX=9606 GN=CPSF7 PE=1 SV=1	0	67.057	27	9	56	9	9	100.2	99.7	98.8	98.6	114.6	110	110.6	110	109.4	109.6	110.3	108.6	95.4	97.2	97.9	98.4	80.4	83.5	82.4	84.5
O76094	SRP72	Signal recognition particle subunit SRP72 OS=Homo sapiens OX=9606 GN=SRP72 PE=1 SV=3	0	67.01	24	12	42	12	12	100	94.3	100.4	103.4	105.4	109.4	105.8	108.1	103.2	104	104.2	103.7	96.2	100.3	98.5	95.3	95.2	92	91	89.5
Q9BWD1	ACAT2	Acetyl-CoA acetyltransferase, cytosolic OS=Homo sapiens OX=9606 GN=ACAT2 PE=1 SV=2	0	66.814	53	13	51	13	13	109.9	111.4	101.9	108.1	99.5	101.7	103.1	102.7	105.6	104.8	108.1	105	89.6	94	99.2	95.2	95.4	88	87.6	89
P04264	KRT1	Keratin, type II cytoskeletal 1 OS=Homo sapiens OX=9606 GN=KRT1 PE=1 SV=6	0	66.754	35	18	32	17	18	138.9	123.2	132.4	136.3	125	126.3	131.3	116.7	146.5	54.1	93	73	38.1	69	58.4	65.5	51.5	127.4	84.9	108.4
P38919	EIF4A3	Eukaryotic initiation factor 4A-III OS=Homo sapiens OX=9606 GN=EIF4A3 PE=1 SV=4	0	66.594	33	12	62	9	12	114.1	119.9	116.4	117.6	112	108.1	112.1	111.7	111.7	106.9	109.8	107.1	78.4	83.1	79.6	83	83.7	82	81.9	80.7
O00148	DDX39A	ATP-dependent RNA helicase DDX39A OS=Homo sapiens OX=9606 GN=DDX39A PE=1 SV=2	0	66.579	24	13	82	5	13	100.9	103.8	101.8	97.4	113.9	112.5	110	118.6	110.3	105.4	107.7	106.5	95.3	99.2	99.9	99.5	79.6	79.1	80.6	78
Q01105	SET	Protein SET OS=Homo sapiens OX=9606 GN=SET PE=1 SV=3	0	66.529	37	11	93	11	11	110.8	106.8	114.7	114.4	85.3	84	80.9	80.9	98.1	101.6	97.1	99.9	98.7	96.7	97.7	94.8	107.1	110.9	109.7	110.1
P53621	COPA	Coatomer subunit alpha OS=Homo sapiens OX=9606 GN=COPA PE=1 SV=2	0	66.249	17	15	52	15	15	82.8	76.4	84.3	82	88.2	85.8	91.7	97.6	93.4	89.7	91.3	92	115.2	119.5	114.7	119.9	120.3	128.5	117.9	108.5
Q13283	G3BP1	Ras GTPase-activating protein-binding protein 1 OS=Homo sapiens OX=9606 GN=G3BP1 PE=1 SV=1	0	65.872	33	12	69	11	12	115.9	112.3	107.2	106.6	111.5	109.5	109.4	107.4	104.4	108.6	108.5	108.5	86.3	88.5	92.7	90.8	81.9	81.1	82.3	86.7
P15880	RPS2	40S ribosomal protein S2 OS=Homo sapiens OX=9606 GN=RPS2 PE=1 SV=2	0	65.804	39	12	78	12	12	94.2	111.1	102.2	100.3	95.6	90.3	92.6	90.1	91.7	89.3	90.7	91	116.2	97.8	106.4	106.6	102.3	111.4	108.1	112
Q15691	MAPRE1	Microtubule-associated protein RP/EB family member 1 OS=Homo sapiens OX=9606 GN=MAPRE1 PE=1 SV=3	0	65.592	53	14	64	14	14	104.6	101.7	109.7	95.4	107	107.5	114.8	106.1	105	102.7	105.7	104.2	96.4	98.8	90.8	104.1	87.1	89.3	79	90.2
O43242	PSMD3	26S proteasome non-ATPase regulatory subunit 3 OS=Homo sapiens OX=9606 GN=PSMD3 PE=1 SV=2	0	65.406	25	12	50	12	12	71.2	70	77.8	68.8	81.2	82.2	90.3	81.3	93.6	95.1	96.9	94.2	127.8	121	115.2	122	126.2	131.6	119.8	133.8
Q12874	SF3A3	Splicing factor 3A subunit 3 OS=Homo sapiens OX=9606 GN=SF3A3 PE=1 SV=1	0	65.393	27	12	72	12	12	104.4	114.2	106.1	108.2	108.6	107.4	112.3	105	108.6	105.3	106.6	106.3	93.9	90.3	92.1	93.1	84.6	82.8	83	87.4
Q13423	NNT	NAD(P) transhydrogenase, mitochondrial OS=Homo sapiens OX=9606 GN=NNT PE=1 SV=3	0	65.356	15	14	43	14	14	87.3	88.8	97	96	97.6	100.2	96.8	93.8	97.5	96.6	95.7	95.9	104.3	104.2	100.9	98	113.2	110.3	109.6	116.3
Q9NVA2	SEPTIN11	Septin-11 OS=Homo sapiens OX=9606 GN=SEPTIN11 PE=1 SV=3	0	65.328	28	11	71	7	11	103.8	104.2	101.4	102.1	104.6	103.8	107.3	106.2	103.5	103	104.6	106.9	102.2	101.4	102.5	97.4	86	87.6	84.2	87.4
P18621	RPL17	60S ribosomal protein L17 OS=Homo sapiens OX=9606 GN=RPL17 PE=1 SV=3	0	65.315	47	10	48	9	10	111.5	100.6	103.5	104.1	90.8	90	94.7	91	84.7	93	90.5	90	110.5	100.3	107.8	104	102.6	116.1	103.5	111
Q14498	RBM39	RNA-binding protein 39 OS=Homo sapiens OX=9606 GN=RBM39 PE=1 SV=2	0	65.151	27	10	52	10	10	103.4	102.1	102.2	107	111	109.7	111.7	110	108.2	107.4	107.4	104.7	97.9	98.2	98.2	95.4	79.6	82.5	80.6	82.9
P49189	ALDH9A1	4-trimethylaminobutyraldehyde dehydrogenase OS=Homo sapiens OX=9606 GN=ALDH9A1 PE=1 SV=3	0	64.798	20	10	58	10	10	84.2	87.6	86.8	86.8	87.2	91.9	85.7	88.3	99.9	98.3	97.1	97.8	115.4	112.5	113.4	114.2	113.3	109.7	116.9	112.8
O60763	USO1	General vesicular transport factor p115 OS=Homo sapiens OX=9606 GN=USO1 PE=1 SV=2	0	64.78	17	13	53	13	13	95.8	89.4	93.5	90.2	90	85.3	91.3	89.9	92	97.7	92.1	93.1	104.3	107.7	104.1	107.4	118	119.9	119.1	119.4
Q07065	CKAP4	Cytoskeleton-associated protein 4 OS=Homo sapiens OX=9606 GN=CKAP4 PE=1 SV=2	0	64.765	32	15	41	15	15	85.1	107.2	92.1	96.4	109.8	93.4	103.3	91.7	103.5	86.8	96.2	96.4	101.1	91.8	102.3	99.7	100.5	120.9	106.1	115.7
P62241	RPS8	40S ribosomal protein S8 OS=Homo sapiens OX=9606 GN=RPS8 PE=1 SV=2	0	64.701	39	11	80	11	11	111.7	98.4	103.3	104.2	102.7	102.1	109.1	103.7	96.5	102.1	101.7	100.1	95.8	97.5	96.9	96.7	93.3	99.9	89	95.3
Q8WWM7	ATXN2L	Ataxin-2-like protein OS=Homo sapiens OX=9606 GN=ATXN2L PE=1 SV=2	0	64.585	15	13	51	12	13	105.8	94.8	102.4	100.3	104.8	110.1	98.1	99.2	106	111.4	99.9	107.4	95.8	99.1	95	99.2	87.7	84.7	104.7	93.8
P31689	DNAJA1	DnaJ homolog subfamily A member 1 OS=Homo sapiens OX=9606 GN=DNAJA1 PE=1 SV=2	0	64.234	30	11	47	11	11	108.8	95.8	96.7	102.2	112.7	108.8	108.9	111.8	113.1	109.2	109.6	113.6	84.6	97.2	99.4	91.7	80.8	89	85.3	80.6
P60981	DSTN	Destrin OS=Homo sapiens OX=9606 GN=DSTN PE=1 SV=3	0	64.161	52	10	102	7	10	113.9	107.4	116.8	112.9	96.6	97.3	89.6	91.6	97.3	97.5	92.4	95.1	81.5	96.7	90	91	110.8	101.1	111.2	109.4
P13804	ETFA	Electron transfer flavoprotein subunit alpha, mitochondrial OS=Homo sapiens OX=9606 GN=ETFA PE=1 SV=1	0	64.137	43	9	37	9	9	99.6	99.9	97.7	100.8	92.8	99.8	99.7	98	100.1	99	100.6	100.8	102.7	98.9	100.9	97.3	104.8	102.4	101.1	103
P35527	KRT9	Keratin, type I cytoskeletal 9 OS=Homo sapiens OX=9606 GN=KRT9 PE=1 SV=3	0	64.089	40	14	36	14	14
Q16576	RBBP7	Histone-binding protein RBBP7 OS=Homo sapiens OX=9606 GN=RBBP7 PE=1 SV=1	0	64.054	25	12	84	3	12	107.8	109.8	114.2	107.2	98.4	95.4	97.8	104.1	104.2	105.4	104.4	104.1	96.3	95.8	90.7	94.5	93.3	93.7	92.9	90.1
Q92878	RAD50	DNA repair protein RAD50 OS=Homo sapiens OX=9606 GN=RAD50 PE=1 SV=1	0	63.652	12	15	51	15	15	100.6	98.8	100.3	96.3	102.9	107.6	107.9	106.6	104.9	106.6	104	108.6	103	99.3	101.3	102.1	88.7	87.6	86.5	86.5
O60841	EIF5B	Eukaryotic translation initiation factor 5B OS=Homo sapiens OX=9606 GN=EIF5B PE=1 SV=4	0	63.652	15	14	45	14	14	97.7	97.2	99.4	97	113	105.6	103.9	111.6	105.5	105.7	107.3	104.8	98.2	100	99.5	102	85.5	91.4	89.9	84.7
P16152	CBR1	Carbonyl reductase [NADPH] 1 OS=Homo sapiens OX=9606 GN=CBR1 PE=1 SV=3	0	63.612	43	10	47	10	10	93.8	89.8	94.1	97.6	95.5	95.8	91.8	98.7	92	98.9	95.5	96.2	103.1	105.9	105	100.2	115.5	109.6	113.7	107.4
P08621	SNRNP70	U1 small nuclear ribonucleoprotein 70 kDa OS=Homo sapiens OX=9606 GN=SNRNP70 PE=1 SV=2	0	63.498	32	12	67	12	12	93.9	87.2	94.4	90.1	89.8	98.2	92.8	95.6	95.3	106.8	98.9	101.5	108	100.5	101	104.5	113	107.3	112.9	108.3
P53999	SUB1	Activated RNA polymerase II transcriptional coactivator p15 OS=Homo sapiens OX=9606 GN=SUB1 PE=1 SV=3	0	63.466	51	10	69	10	10	102.4	103	100.7	103.2	92.1	93.5	95.5	94.3	97.5	100.8	97.4	98.8	101	96.8	99.3	99.4	107.1	105.8	107	104.3
Q8N8S7	ENAH	Protein enabled homolog OS=Homo sapiens OX=9606 GN=ENAH PE=1 SV=2	0	63.455	25	14	55	14	14	100.8	91.7	95.8	94.2	107.2	100.7	106.1	97.4	106.8	105.6	105.6	106.3	97.5	104.4	102.8	102.5	87.8	97.7	89.7	99.5
P51149	RAB7A	Ras-related protein Rab-7a OS=Homo sapiens OX=9606 GN=RAB7A PE=1 SV=1	0	63.399	42	9	50	9	9	75.5	91.4	82.3	86.1	91.1	98.2	92.9	98.9	93.9	98.6	94.1	98.8	120.1	102.8	112.3	108.2	119.4	108.9	118.5	108
P36542	ATP5F1C	ATP synthase subunit gamma, mitochondrial OS=Homo sapiens OX=9606 GN=ATP5F1C PE=1 SV=1	0	63.363	34	11	65	10	11	101.1	101.8	101	101.1	95.8	102.9	101.8	97.5	95.6	100.1	98.4	98.8	95.8	90.5	92.8	92.5	111.8	104.7	106	110.1
P13693	TPT1	Translationally-controlled tumor protein OS=Homo sapiens OX=9606 GN=TPT1 PE=1 SV=1	0	63.287	39	9	62	9	9	98.8	92.2	97.5	100.9	98.4	94.9	96	103.6	105	107.9	105.2	106.7	104.6	107.1	103.6	99.7	93.1	97.9	97.7	89.2
P25398	RPS12	40S ribosomal protein S12 OS=Homo sapiens OX=9606 GN=RPS12 PE=1 SV=3	0	62.942	43	9	80	9	9	109.8	110.3	113.6	105.5	102.8	99.9	100.6	101.9	104	105.1	103.7	107.5	91.1	93.2	89.6	95	92.3	91.4	92.4	90.2
P54578	USP14	Ubiquitin carboxyl-terminal hydrolase 14 OS=Homo sapiens OX=9606 GN=USP14 PE=1 SV=3	0	62.868	28	12	48	12	12	98.4	109	103.3	104.5	113.9	103.6	107.3	92.1	105.7	96.1	101.4	98.9	96.6	95.9	94	96.6	85.3	95.5	94	107.8
Q07666	KHDRBS1	KH domain-containing, RNA-binding, signal transduction-associated protein 1 OS=Homo sapiens OX=9606 GN=KHDRBS1 PE=1 SV=1	0	62.81	25	9	84	9	9	97.8	101.2	104.1	100.5	101.3	99.4	104.6	100.6	101.1	101.4	103.4	100.9	101.9	100.3	96.4	100.1	97.8	97.7	91.5	97.9
Q92522	H1-10	Histone H1.10 OS=Homo sapiens OX=9606 GN=H1-10 PE=1 SV=1	0	62.698	40	11	67	11	11	87.8	79.2	82.8	80.5	90.2	90.2	90	88.3	81.4	83	83.3	83.7	132	116.9	124.5	121.5	108.6	130.6	119.3	126.1
P30048	PRDX3	Thioredoxin-dependent peroxide reductase, mitochondrial OS=Homo sapiens OX=9606 GN=PRDX3 PE=1 SV=3	0	62.618	41	8	47	8	8	108.6	103.1	105.6	108.8	105.8	101.4	106.2	106.3	102.6	103.9	103.1	102.7	88.4	97.3	94.1	93.1	94.5	94.4	91.1	89.1
O15347	HMGB3	High mobility group protein B3 OS=Homo sapiens OX=9606 GN=HMGB3 PE=1 SV=4	0	62.359	44	13	55	12	13	112.5	99	102.1	101.6	116.4	111.5	116	111.2	101.1	104.7	104.8	102.5	87.9	93	92.3	93	82.1	91.7	84.8	91.8
Q9Y617	PSAT1	Phosphoserine aminotransferase OS=Homo sapiens OX=9606 GN=PSAT1 PE=1 SV=2	0	62.333	40	14	54	14	14	109.6	113.4	106.9	116.9	109.8	111.6	110.6	114.3	111.7	110.9	112.1	113.4	93	91.2	96	87	75.9	72.9	74.4	68.5
Q15428	SF3A2	Splicing factor 3A subunit 2 OS=Homo sapiens OX=9606 GN=SF3A2 PE=1 SV=2	0	62.328	18	9	37	9	9	111	105.1	106.4	108.6	111.2	105.1	105.5	106.2	107	108.8	108.2	106.8	86.8	96	95.6	93.4	84	85	84.4	85.1
Q9ULV4	CORO1C	Coronin-1C OS=Homo sapiens OX=9606 GN=CORO1C PE=1 SV=1	0	62.273	25	12	64	11	12	84.7	88.3	85.3	89.8	93.7	94.1	89.4	93.2	95.8	97.2	94.9	97	113.2	107.3	112.3	107.3	112.7	113.2	118.1	112.8
P0DP25	CALM3	Calmodulin-3 OS=Homo sapiens OX=9606 GN=CALM3 PE=1 SV=1	0	62.233	38	7	80	7	7	91.5	83.2	84	87.1	69	72.3	68.7	72.4	87	93.1	89	89.5	112.8	108.1	113.7	109.2	139.7	143.2	144.6	141.8
Q9NSE4	IARS2	Isoleucine--tRNA ligase, mitochondrial OS=Homo sapiens OX=9606 GN=IARS2 PE=1 SV=2	0	62.19	12	10	44	10	10	89.5	93.4	85.6	85.4	114.7	97.6	97.6	101.4	107.5	98.2	98.3	94.3	96.8	98.2	101.5	103	91.6	112.5	117	115.9
P23193	TCEA1	Transcription elongation factor A protein 1 OS=Homo sapiens OX=9606 GN=TCEA1 PE=1 SV=2	0	62.146	44	13	61	13	13	115.4	111.5	117.3	110.4	117	108.5	112.6	104.8	104.3	106.1	104.5	103.1	84.1	91.5	85.1	91.8	79.2	82.4	80.6	89.9
Q9H1E3	NUCKS1	Nuclear ubiquitous casein and cyclin-dependent kinase substrate 1 OS=Homo sapiens OX=9606 GN=NUCKS1 PE=1 SV=1	0	62.099	24	9	53	9	9	82	82.9	77.7	81.4	81.1	78.8	73.7	79.1	96.6	97.5	94.5	96.9	119.6	121.6	122.8	120.1	120.8	119.2	131.2	122.6
P15170	GSPT1	Eukaryotic peptide chain release factor GTP-binding subunit ERF3A OS=Homo sapiens OX=9606 GN=GSPT1 PE=1 SV=1	0	62.048	38	16	55	9	16	86.7	88.3	89.5	91.4	90.9	97	94.3	101	95.9	100.9	100.7	101.2	113.6	107.8	107.1	109.7	112.9	105.9	108.3	96.7
P55010	EIF5	Eukaryotic translation initiation factor 5 OS=Homo sapiens OX=9606 GN=EIF5 PE=1 SV=2	0	61.984	27	14	65	14	14	104.8	100.6	99.7	99.8	110.3	104.6	103.4	105	107.2	107.6	105.7	104.3	96.5	100.4	101.2	101.4	81.3	86.7	90	89.5
O14818	PSMA7	Proteasome subunit alpha type-7 OS=Homo sapiens OX=9606 GN=PSMA7 PE=1 SV=1	0	61.875	43	12	56	12	12	101.2	100.6	103	103.6	100.2	98	101.6	100.3	99.8	100.7	99.5	98.5	98.8	98.9	98.5	98	100	101.8	97.4	99.7
Q12765	SCRN1	Secernin-1 OS=Homo sapiens OX=9606 GN=SCRN1 PE=1 SV=2	0	61.862	26	12	62	12	12	87.6	87.9	87.5	90.8	80.4	92.8	89.1	93.4	85.9	92.2	88	91.6	109.2	109.2	108.9	107.6	136.8	117.9	126.5	116.6
Q99426	TBCB	Tubulin-folding cofactor B OS=Homo sapiens OX=9606 GN=TBCB PE=1 SV=2	0	61.823	48	12	68	12	12	100.3	104	105.3	106.8	102.5	97.9	100.6	95	100.3	98.4	98.5	96.4	92.9	95.3	93	93.6	104	104.4	102.6	108.2
O75223	GGCT	Gamma-glutamylcyclotransferase OS=Homo sapiens OX=9606 GN=GGCT PE=1 SV=1	0	61.767	52	10	52	10	10	81.1	84.1	87.6	84.7	76.1	79	78.5	79.6	99.8	103	103.1	101.4	120.1	118.9	117.6	118.1	122.8	114.9	113.2	116.2
P26196	DDX6	Probable ATP-dependent RNA helicase DDX6 OS=Homo sapiens OX=9606 GN=DDX6 PE=1 SV=2	0	61.75	29	8	39	8	8	100.6	78.6	94	84	78.6	74.9	97.5	78	93.1	92.5	105.8	91.2	103.8	108.4	100.1	111.2	123.9	145.7	102.5	135.6
Q9BZZ5	API5	Apoptosis inhibitor 5 OS=Homo sapiens OX=9606 GN=API5 PE=1 SV=3	0	61.571	19	11	37	11	11	88.9	82.3	83.9	81.2	105.6	97.1	105	86.4	96.4	97.9	98.5	97	106	110.5	108.9	111.5	103.1	112.1	103.7	123.9
P35241	RDX	Radixin OS=Homo sapiens OX=9606 GN=RDX PE=1 SV=1	0	61.461	27	17	59	10	17	123.3	120	115.1	124.1	109.4	109	106.3	108.8	108.5	107	106.2	108.7	89.1	86.5	95.8	86.3	69.7	77.5	76.6	72
Q7Z2K8	GPRIN1	G protein-regulated inducer of neurite outgrowth 1 OS=Homo sapiens OX=9606 GN=GPRIN1 PE=1 SV=2	0	61.251	21	17	39	17	17	85.6	85.5	81.7	82.6	108	102.1	89.2	92.3	101.5	97.8	90.2	95.4	108	103.6	108.2	107.9	97	111	130.7	121.8
P43686	PSMC4	26S proteasome regulatory subunit 6B OS=Homo sapiens OX=9606 GN=PSMC4 PE=1 SV=2	0	61.197	34	12	52	12	12	94.4	98.4	95.5	97.2	100	99.1	99.9	100.1	103.3	99.6	100.3	101	104.6	103.4	103.4	105	97.7	99.4	100.8	96.6
Q14576	ELAVL3	ELAV-like protein 3 OS=Homo sapiens OX=9606 GN=ELAVL3 PE=2 SV=3	0	60.973	23	9	84	2	9	83.3	73.4	81.2	86.8	91.2	94.1	87.2	91.6	99.1	110.3	98.7	107.7	127.5	116.3	123.3	112.5	98.9	106	109.6	101.5
P46060	RANGAP1	Ran GTPase-activating protein 1 OS=Homo sapiens OX=9606 GN=RANGAP1 PE=1 SV=1	0	60.939	25	10	43	10	10	113.7	109.3	100.9	117.7	108.6	109	105.5	107.6	110.5	107.5	109.1	109.9	82.2	89.8	96.5	85.5	85	84.5	88	79.3
P00492	HPRT1	Hypoxanthine-guanine phosphoribosyltransferase OS=Homo sapiens OX=9606 GN=HPRT1 PE=1 SV=2	0	60.838	44	9	56	9	9	91.6	93	96.1	97	88.3	92	93.1	91	97.6	100.8	100.3	97.6	115.4	108.1	108.2	107.5	107.1	106	102.3	106.8
P04181	OAT	Ornithine aminotransferase, mitochondrial OS=Homo sapiens OX=9606 GN=OAT PE=1 SV=1	0	60.775	29	11	50	11	11	93.7	94.2	96.6	98.4	110.6	109.2	114.2	109.7	97.8	99	101.8	100.6	103.7	100.7	93.5	97.9	94.2	96.9	94	93.4
P11177	PDHB	Pyruvate dehydrogenase E1 component subunit beta, mitochondrial OS=Homo sapiens OX=9606 GN=PDHB PE=1 SV=3	0	60.678	27	10	58	10	10	84.4	85.8	88.4	91.1	99.6	98.7	103.9	100.2	99.7	97.1	98.7	98.6	115.1	105.8	104.5	101.9	101.1	112.6	104.5	108.3
Q8NE71	ABCF1	ATP-binding cassette sub-family F member 1 OS=Homo sapiens OX=9606 GN=ABCF1 PE=1 SV=2	0	60.627	19	12	42	12	12	97.3	73.6	90.2	84.7	93.7	97.2	86.6	94.9	93.1	100.3	89.3	102.5	113.7	111.7	113.1	106.1	102.2	117.2	120.7	111.8
Q2TAY7	SMU1	WD40 repeat-containing protein SMU1 OS=Homo sapiens OX=9606 GN=SMU1 PE=1 SV=2	0	60.247	24	11	39	11	11	102.4	98.9	99.9	101.8	104.9	108.2	108.8	106.9	108.6	107.1	104.8	103.9	94	97.9	95.7	96.8	90.1	87.8	90.9	90.6
O60264	SMARCA5	SWI/SNF-related matrix-associated actin-dependent regulator of chromatin subfamily A member 5 OS=Homo sapiens OX=9606 GN=SMARCA5 PE=1 SV=1	0	60.235	16	18	49	14	18	92.8	84.4	85.5	86.9	96	97.4	88.6	93.5	100.1	105.3	101.5	101.3	111.2	103.2	110.7	109.5	100	109.6	113.7	108.7
Q2VIR3	EIF2S3B	Eukaryotic translation initiation factor 2 subunit 3B OS=Homo sapiens OX=9606 GN=EIF2S3B PE=2 SV=2	0	60.219	39	11	48	1	11			456.8				403.3				385.1				356				398.8
Q9NQW7	XPNPEP1	Xaa-Pro aminopeptidase 1 OS=Homo sapiens OX=9606 GN=XPNPEP1 PE=1 SV=3	0	60.174	20	11	50	11	11	65.3	64.8	65.9	66.1	67.1	69.8	68	67.7	83.5	83.7	82.9	83.9	127.8	128.8	129.5	128	156.3	152.9	153.6	154.3
O43765	SGTA	Small glutamine-rich tetratricopeptide repeat-containing protein alpha OS=Homo sapiens OX=9606 GN=SGTA PE=1 SV=1	0	60.106	35	10	50	10	10	107.1	100	104.6	105.2	101.6	102.2	100.6	104.9	102.7	101.9	105.3	105	91	102.5	94.1	97.6	97.6	93.4	95.4	87.2
P25787	PSMA2	Proteasome subunit alpha type-2 OS=Homo sapiens OX=9606 GN=PSMA2 PE=1 SV=2	0	60.102	37	8	36	8	8	112.5	121.6	113.7	119.2	101.2	98.3	101.1	97.6	103.1	95.8	99.2	97.9	86.3	84.3	89.1	83.9	97	100	96.9	101.5
Q86UP2	KTN1	Kinectin OS=Homo sapiens OX=9606 GN=KTN1 PE=1 SV=1	0	59.893	11	13	51	13	13	79.4	95.1	84.3	88.9	101.3	96.4	99.4	98.6	98.6	91.6	98.1	95	122.3	97.8	115.9	108.5	98.4	119	102.5	109
P52306	RAP1GDS1	Rap1 GTPase-GDP dissociation stimulator 1 OS=Homo sapiens OX=9606 GN=RAP1GDS1 PE=1 SV=3	0	59.701	22	11	37	11	11	96.8	87.8	87.9	97.4	99	107.5	103.5	95.9	99.6	109.7	98.1	98.6	101.2	104.6	109.1	105.8	103.3	90.4	101.5	102.3
P61313	RPL15	60S ribosomal protein L15 OS=Homo sapiens OX=9606 GN=RPL15 PE=1 SV=2	0	59.145	39	8	55	8	8	99.1	99.5	96.6	106.5	99.3	102.8	108.1	100.7	98	103	102.9	102.4	106.4	99.9	103	98.7	97.3	94.8	89.3	91.7
P62873	GNB1	Guanine nucleotide-binding protein G(I)/G(S)/G(T) subunit beta-1 OS=Homo sapiens OX=9606 GN=GNB1 PE=1 SV=3	0	59.111	34	10	64	5	10	91.2	91.1	88.1	91.1	93.5	93.7	94.6	91.4	99.8	102.2	101.2	100.3	104.2	109.5	107.8	109	111.4	103.4	108.2	108.1
P53041	PPP5C	Serine/threonine-protein phosphatase 5 OS=Homo sapiens OX=9606 GN=PPP5C PE=1 SV=1	0	59.099	23	12	57	12	12	103.7	99.9	104.8	104.9	103.4	105	100.7	95.6	101.5	101.9	102.5	105.1	101.5	103.5	101	98	90	89.8	91	96.3
P62857	RPS28	40S ribosomal protein S28 OS=Homo sapiens OX=9606 GN=RPS28 PE=1 SV=1	0	59.035	61	8	74	8	8	82.4	80.5	86.7	93.1	94.8	102.9	98.9	98.6	105.6	108.5	107.3	107.6	117.8	110.5	112.8	104.1	99.4	97.7	94.3	96.6
P22695	UQCRC2	Cytochrome b-c1 complex subunit 2, mitochondrial OS=Homo sapiens OX=9606 GN=UQCRC2 PE=1 SV=3	0	58.977	30	12	64	12	12	98.4	101.8	101.7	101.5	108.6	111.4	108.6	107.6	103.4	99.5	100.6	101.6	96.5	96.8	94.7	96.1	93.1	90.6	94.4	93.2
O75947	ATP5PD	ATP synthase subunit d, mitochondrial OS=Homo sapiens OX=9606 GN=ATP5PD PE=1 SV=3	0	58.958	60	8	56	8	8	103.9	111.2	104.4	107.4	107.5	101.6	107.6	106.9	103	97.9	103.3	100.7	91.9	92.1	93.8	91.9	93.6	97.2	90.9	93.1
O14776	TCERG1	Transcription elongation regulator 1 OS=Homo sapiens OX=9606 GN=TCERG1 PE=1 SV=2	0	58.945	17	15	58	15	15	103.2	99.3	102.2	101.8	103.2	101.7	108	104.4	105.4	105.7	109.3	105	97.6	99.3	94.6	96.9	90.6	94	85.8	91.9
O43776	NARS1	Asparagine--tRNA ligase, cytoplasmic OS=Homo sapiens OX=9606 GN=NARS1 PE=1 SV=1	0	58.925	20	10	61	10	10	118.1	112.8	107.3	112.4	104	98.8	99	97.8	98	95.7	103.7	97	82.9	90.7	91.9	90.8	97	102	98	101.9
P55036	PSMD4	26S proteasome non-ATPase regulatory subunit 4 OS=Homo sapiens OX=9606 GN=PSMD4 PE=1 SV=1	0	58.892	27	8	46	8	8	93.3	99.9	93.7	94.6	107.3	105.1	108.9	106.2	103.6	103	105.7	104.9	103.4	98.6	102.4	101	92.4	93.4	89.4	93.3
Q9H0D6	XRN2	5'-3' exoribonuclease 2 OS=Homo sapiens OX=9606 GN=XRN2 PE=1 SV=1	0	58.865	19	14	32	14	14	98.4	91.1	95.4	90.2	101.4	100.4	102.3	100.5	94.8	97.1	95.1	99.2	99.4	102.4	102.7	104.1	106	109.1	104.5	105.9
O43172	PRPF4	U4/U6 small nuclear ribonucleoprotein Prp4 OS=Homo sapiens OX=9606 GN=PRPF4 PE=1 SV=2	0	58.848	23	10	35	10	10	101.6	97.8	102	101.7	101.6	104.7	99.3	103.7	106.4	106.9	103.5	107.4	96.9	102.4	96.9	98.1	93.5	88.1	98.2	89.1
P78417	GSTO1	Glutathione S-transferase omega-1 OS=Homo sapiens OX=9606 GN=GSTO1 PE=1 SV=2	0	58.813	37	12	68	12	12	98.9	103	100.5	100.4	95.2	97.3	94.5	96.4	99.4	96.8	97.5	97.9	100.7	102.2	102.4	100.7	105.7	100.6	105	104.7
O60341	KDM1A	Lysine-specific histone demethylase 1A OS=Homo sapiens OX=9606 GN=KDM1A PE=1 SV=2	0	58.812	23	14	37	14	14	111.7	95.5	95.9	99.9	104.6	105	111.8	107.4	100.7	104.6	105.8	105.6	92.4	102.9	100.4	97.5	90.6	92	86	89.6
P33240	CSTF2	Cleavage stimulation factor subunit 2 OS=Homo sapiens OX=9606 GN=CSTF2 PE=1 SV=1	0	58.792	24	11	47	4	11	91.5	99.3	100	103.4	122.6	115.9	116.8	116.1	115.3	114.4	111.7	111	98.9	95.3	98.1	97.1	71.7	75.2	73.4	72.4
P49006	MARCKSL1	MARCKS-related protein OS=Homo sapiens OX=9606 GN=MARCKSL1 PE=1 SV=2	0	58.74	82	8	47	8	8	101.1	110.4	108.5	109.4	97.6	91.5	93.3	94.5	99.5	100.2	98.9	98.7	101.3	92.3	93.4	91.8	100.5	105.5	106	105.5
P17677	GAP43	Neuromodulin OS=Homo sapiens OX=9606 GN=GAP43 PE=1 SV=1	0	58.48	53	8	44	8	8	70.2	71.4	70.4	69.5	70.1	68.9	69.9	70.8	82.4	83.1	84	84.3	132.2	111.7	124	123.6	145.1	164.9	151.8	151.7
P06454	PTMA	Prothymosin alpha OS=Homo sapiens OX=9606 GN=PTMA PE=1 SV=2	0	58.318	24	6	40	6	6	109.1	109.6	110.1	113.2	83.7	83.8	84.1	85.9	98.2	101.3	100.6	100.4	110.4	98.3	103.2	99.1	98.6	106.9	102	101.4
P49589	CARS1	Cysteine--tRNA ligase, cytoplasmic OS=Homo sapiens OX=9606 GN=CARS1 PE=1 SV=3	0	58.31	18	12	36	12	12	84.7	81.5	86	84.5	93.3	89.9	88.2	93.5	98.3	95.9	97.8	96.6	111.2	112.2	114.7	114.5	112.5	120.5	113.4	110.9
Q02878	RPL6	60S ribosomal protein L6 OS=Homo sapiens OX=9606 GN=RPL6 PE=1 SV=3	0	58.195	38	13	73	13	13	118.4	108	116.3	113.2	106.5	105.3	109.5	106.9	82.9	95	89.5	90.2	98.3	95.9	92.7	93.6	94	95.8	91.9	96.1
P62995	TRA2B	Transformer-2 protein homolog beta OS=Homo sapiens OX=9606 GN=TRA2B PE=1 SV=1	0	58.146	28	10	62	8	10	110.8	115.4	113.7	110.9	95.8	91.6	96.8	93.6	106.8	99.8	103.9	103.5	91.7	89.7	89.7	92.6	94.9	103.5	96	99.4
P42166	TMPO	Lamina-associated polypeptide 2, isoform alpha OS=Homo sapiens OX=9606 GN=TMPO PE=1 SV=2	0	58.126	19	10	42	10	10	95.9	102.3	101.6	103.6	110.9	105.8	99.2	107.2	109	110	110	113.9	114.1	100.6	109.7	103.3	70.2	81.2	79.5	72
P20618	PSMB1	Proteasome subunit beta type-1 OS=Homo sapiens OX=9606 GN=PSMB1 PE=1 SV=2	0	58.124	35	7	43	7	7	93	87.1	94.7	92.4	102.4	100.5	104.8	98.1	106	103	104.6	104.5	103.7	109.8	102.7	106.1	94.8	99.7	93.2	98.9
Q15102	PAFAH1B3	Platelet-activating factor acetylhydrolase IB subunit alpha1 OS=Homo sapiens OX=9606 GN=PAFAH1B3 PE=1 SV=1	0	58.093	68	13	74	13	13	105.3	97.5	102.2	101.9	112.2	101.9	106.2	106.1	103.5	99	100	99.5	91.5	103.7	97.5	98	87.5	97.9	94.1	94.5
P29218	IMPA1	Inositol monophosphatase 1 OS=Homo sapiens OX=9606 GN=IMPA1 PE=1 SV=1	0	58.065	39	8	55	8	8	90.1	92.1	87.8	94.5	100.2	95.7	99.1	98.6	103.7	100.7	100	99	107.7	108	108.2	103.3	98.3	103.5	104.8	104.7
Q9Y262	EIF3L	Eukaryotic translation initiation factor 3 subunit L OS=Homo sapiens OX=9606 GN=EIF3L PE=1 SV=1	0	57.974	20	11	40	11	11	96.9	95	95.8	99.7	72.4	79.4	76.1	82.4	88.2	93.9	88.8	91	104.1	107.7	102	100.1	138.4	124	137.4	126.8
O43237	DYNC1LI2	Cytoplasmic dynein 1 light intermediate chain 2 OS=Homo sapiens OX=9606 GN=DYNC1LI2 PE=1 SV=1	0	57.945	26	13	57	12	13	98.8	95.5	100	97.5	92.6	88.2	89.4	89.6	90.8	91.4	93.7	90.6	98.9	102.7	95.9	99.4	119	122.2	121.1	123
P35237	SERPINB6	Serpin B6 OS=Homo sapiens OX=9606 GN=SERPINB6 PE=1 SV=3	0	57.938	41	12	48	12	12	80.8	83.4	76.9	84.4	91.5	90.3	91.4	92.5	96.2	93.3	93.4	91.8	111.9	113.9	119.3	113.5	119.6	119.1	119	117.8
P54819	AK2	Adenylate kinase 2, mitochondrial OS=Homo sapiens OX=9606 GN=AK2 PE=1 SV=2	0	57.828	45	9	46	9	9	113.1	109.5	109.9	108	112.1	112.8	110.4	111.4	101.6	100.5	101.9	102.3	83.2	93.5	90.9	89.8	90	83.6	86.9	88.5
P51148	RAB5C	Ras-related protein Rab-5C OS=Homo sapiens OX=9606 GN=RAB5C PE=1 SV=2	0	57.677	38	7	41	6	7	79.5	107.5	87.7	90.8	93.4	99.9	99.1	97.5	97.6	93.2	97.6	96.2	121.5	93.6	109.5	103.8	108	105.8	106.2	111.7
Q9UK76	JPT1	Jupiter microtubule associated homolog 1 OS=Homo sapiens OX=9606 GN=JPT1 PE=1 SV=3	0	57.561	47	7	58	7	7	97.3	105	100.1	108	107.2	109.7	111.4	105.2	106.7	110.3	111.6	112	105	95.2	99.2	94.5	83.7	79.8	77.7	80.3
Q14011	CIRBP	Cold-inducible RNA-binding protein OS=Homo sapiens OX=9606 GN=CIRBP PE=1 SV=1	0	57.237	56	10	63	10	10	98.5	90.7	97.4	98.7	92.1	86.6	84.9	79	95.3	95.9	96.5	91.8	96.1	96.5	91.6	91.8	118	130.3	129.6	138.7
Q99613	EIF3C	Eukaryotic translation initiation factor 3 subunit C OS=Homo sapiens OX=9606 GN=EIF3C PE=1 SV=1	0	57.229	17	15	55	15	15	101.4	108.4	107.7	107.7	100.7	97.4	97.7	95.2	105.3	103.2	104.5	103.2	97.8	98.2	93.4	94.1	94.8	92.9	96.6	99.8
P61160	ACTR2	Actin-related protein 2 OS=Homo sapiens OX=9606 GN=ACTR2 PE=1 SV=1	0	57.201	26	11	51	11	11	87.3	88.8	91.5	87.5	91.8	87.6	88.1	89.1	92.9	91	92.1	93.6	109.5	107.3	104.8	108.5	118.5	125.3	123.6	121.4
P28074	PSMB5	Proteasome subunit beta type-5 OS=Homo sapiens OX=9606 GN=PSMB5 PE=1 SV=3	0	57.097	36	10	45	10	10	93.9	90.3	91.3	93.4	96.2	95.1	100.4	98.1	101.7	99.4	103.4	101.6	103.3	106	104.8	104.3	105	109.2	100.1	102.6
Q5SSJ5	HP1BP3	Heterochromatin protein 1-binding protein 3 OS=Homo sapiens OX=9606 GN=HP1BP3 PE=1 SV=1	0	57.042	21	12	40	12	12	89.5	80.9	90.3	85.6	97.8	95.7	93.9	93	76.4	80.7	77.9	79.7	138.6	108.8	121.1	116.3	97.6	133.8	116.7	125.4
P60900	PSMA6	Proteasome subunit alpha type-6 OS=Homo sapiens OX=9606 GN=PSMA6 PE=1 SV=1	0	57.021	39	12	67	12	12	109.1	113.5	107.8	108.9	103.4	97.7	102.3	100.8	101.1	96.4	102.4	99.6	89.9	92.1	91.4	92.9	96.5	100.4	96.2	97.8
Q9UHB9	SRP68	Signal recognition particle subunit SRP68 OS=Homo sapiens OX=9606 GN=SRP68 PE=1 SV=2	0	56.977	27	11	49	11	11	98.4	92.1	89.9	94.3	99.1	100.6	94.8	103.1	101	97.5	100.9	99.1	96.6	105.1	107.5	99.4	104.9	104.7	106.8	103.9
P25325	MPST	3-mercaptopyruvate sulfurtransferase OS=Homo sapiens OX=9606 GN=MPST PE=1 SV=3	0	56.823	39	10	42	10	10	113.2	100.3	110.1	108.5	117.9	116.4	121	120.3	108.3	106.4	105.4	107	83.6	94.7	87.8	86	77.1	82.3	75.6	78.2
P46779	RPL28	60S ribosomal protein L28 OS=Homo sapiens OX=9606 GN=RPL28 PE=1 SV=3	0	56.8	36	9	62	9	9	108.8	99.7	104	102.3	99.5	101.9	108	104.1	90.3	98.9	95.5	96.5	105.8	99.3	102.2	101.6	95.6	100.2	90.3	95.5
Q02543	RPL18A	60S ribosomal protein L18a OS=Homo sapiens OX=9606 GN=RPL18A PE=1 SV=2	0	56.627	34	7	52	7	7	102.8	100.4	110.3	108.5	97	96.6	100.4	96.5	94.1	92.6	92.6	92.5	114.5	107.2	103.3	102.5	91.6	103.2	93.4	100
Q06323	PSME1	Proteasome activator complex subunit 1 OS=Homo sapiens OX=9606 GN=PSME1 PE=1 SV=1	0	56.625	43	10	55	10	10	92.8	93.2	100.2	94.9	93.3	96	95.8	94.9	90.8	91.7	93.4	89.9	97.5	102.1	90.9	97.8	125.7	117.1	119.7	122.6
O76038	SCGN	Secretagogin OS=Homo sapiens OX=9606 GN=SCGN PE=1 SV=2	0	56.621	46	10	44	10	10	65.4	67.2	66.2	63.8	78.3	77.7	76.4	73.4	80.9	83.1	86	83.4	142.2	132	137.4	132.3	133.3	140	133.9	147.2
O76021	RSL1D1	Ribosomal L1 domain-containing protein 1 OS=Homo sapiens OX=9606 GN=RSL1D1 PE=1 SV=3	0	56.594	30	10	41	10	10	100.4	88	100.6	99.3	105.9	101.4	106.2	105.5	93.3	100.3	92.7	93.6	110	104.8	104.8	102.8	90.4	105.5	95.6	98.8
O00232	PSMD12	26S proteasome non-ATPase regulatory subunit 12 OS=Homo sapiens OX=9606 GN=PSMD12 PE=1 SV=3	0	56.581	34	14	49	14	14	90.7	89.4	93.4	101.2	101.8	96.1	100.3	93.3	101	101.5	99.8	96	103	106	105.5	97.9	103.5	107	101.1	111.6
Q92688	ANP32B	Acidic leucine-rich nuclear phosphoprotein 32 family member B OS=Homo sapiens OX=9606 GN=ANP32B PE=1 SV=1	0	56.38	29	10	54	6	10	100.5	104.1	104.6	105	84.4	88.5	84.1	86.6	90.6	92.6	87.5	90.2	103.4	98.3	97.8	97.2	121.1	116.6	126	121
P05198	EIF2S1	Eukaryotic translation initiation factor 2 subunit 1 OS=Homo sapiens OX=9606 GN=EIF2S1 PE=1 SV=3	0	56.335	40	13	59	13	13	104.1	101	99.1	92.9	107.4	101.6	103.7	103	104.4	104.2	104.9	103	96.8	101.1	100.3	104.3	87.2	92.1	92	96.8
P27635	RPL10	60S ribosomal protein L10 OS=Homo sapiens OX=9606 GN=RPL10 PE=1 SV=5	0	56.199	39	9	50	9	9	98	95.1	104.6	111.4	97.8	98.9	95.1	99.2	93.9	99.1	93.7	95.5	114.8	111.2	107.6	103.1	95.5	95.8	99	90.8
Q7Z6Z7	HUWE1	E3 ubiquitin-protein ligase HUWE1 OS=Homo sapiens OX=9606 GN=HUWE1 PE=1 SV=3	0	56.06	4	14	34	14	14	83.7	87.9	74.1	90.7	83.5	90.4	91.6	81.4	93.9	100.7	98.7	95.9	110.3	114.4	115.7	107.2	128.6	106.5	120	124.8
P36957	DLST	Dihydrolipoyllysine-residue succinyltransferase component of 2-oxoglutarate dehydrogenase complex, mitochondrial OS=Homo sapiens OX=9606 GN=DLST PE=1 SV=4	0	55.995	28	11	65	11	11	92.5	92.3	91.3	91.1	101.3	99.6	99.8	101.7	96.6	94.3	95.4	93.6	97.8	103.2	102.2	102.6	111.7	110.5	111.2	111
O75400	PRPF40A	Pre-mRNA-processing factor 40 homolog A OS=Homo sapiens OX=9606 GN=PRPF40A PE=1 SV=2	0	55.941	13	12	62	12	12	114.8	111.5	111.9	107.9	98.6	100.6	101.2	98.4	103.2	100.6	102.4	101.8	88.4	92	89.9	93.5	95	95.2	94.6	98.4
Q8N1F7	NUP93	Nuclear pore complex protein Nup93 OS=Homo sapiens OX=9606 GN=NUP93 PE=1 SV=2	0	55.93	16	12	51	12	12	85.9	81	83.3	82.7	97.9	107.6	97.6	88.8	99.4	99	101.4	100.7	115.1	108.2	116.1	112.9	101.7	104.2	101.6	115
Q9UNW9	NOVA2	RNA-binding protein Nova-2 OS=Homo sapiens OX=9606 GN=NOVA2 PE=1 SV=1	0	55.912	29	12	39	7	12	82.3	96.8	90.8	92.8	106.6	102.3	110.3	102.6	99.9	95.6	98.2	101.2	113.4	100.2	99	101.8	97.8	105.2	101.8	101.6
Q9UHB6	LIMA1	LIM domain and actin-binding protein 1 OS=Homo sapiens OX=9606 GN=LIMA1 PE=1 SV=1	0	55.887	20	11	43	11	11	112.6	98.3	97.5	107	103.1	100.7	100.9	102.2	106.4	110.5	111.3	107.2	89	98.8	100.8	96.3	88.9	91.7	89.5	87.4
O43809	NUDT21	Cleavage and polyadenylation specificity factor subunit 5 OS=Homo sapiens OX=9606 GN=NUDT21 PE=1 SV=1	0	55.69	58	11	41	11	11	91.5	88.9	98.5	92.9	105.9	95.1	107.7	102.4	102	101.7	102.2	103.3	109.9	108.2	102.9	107.4	90.6	106.3	88.6	94.1
O94906	PRPF6	Pre-mRNA-processing factor 6 OS=Homo sapiens OX=9606 GN=PRPF6 PE=1 SV=1	0	55.646	14	14	52	14	14	81.8	90.5	87	83.5	107.2	105.7	111.2	108.6	97.9	95.7	98	97.7	110.5	102.6	100.5	105.5	102.6	105.6	103.3	104.6
Q00688	FKBP3	Peptidyl-prolyl cis-trans isomerase FKBP3 OS=Homo sapiens OX=9606 GN=FKBP3 PE=1 SV=1	0	55.505	35	12	55	12	12	93.2	90.9	96	90.3	92.5	91.7	88.6	90.1	95.6	94.9	93.4	95.5	104	102.7	102.4	103.1	114.6	119.8	119.6	120.9
Q00796	SORD	Sorbitol dehydrogenase OS=Homo sapiens OX=9606 GN=SORD PE=1 SV=4	0	55.425	30	11	39	11	11	95.4	85.1	90.2	77	82.6	94.1	89.3	91.2	93.5	94.5	96.4	102.3	103.7	113.6	111.7	119.6	124.8	112.7	112.5	109.9
P41252	IARS1	Isoleucine--tRNA ligase, cytoplasmic OS=Homo sapiens OX=9606 GN=IARS1 PE=1 SV=2	0	55.326	12	13	44	13	13	83.1	92.2	93	89.6	104	86.6	91	94.6	107.7	99.1	101.2	102	113.1	108.8	105.9	114.3	92.1	113.2	108.9	99.5
P84243	H3-3A; H3-3B	Histone H3.3 OS=Homo sapiens OX=9606 GN=H3-3B PE=1 SV=2	0	55.051	58	10	131	3	10	89.5	104.7	92.6	94.9	107	102	110.5	110.8	97.1	89.9	98.1	96.5	121.5	93	106.9	100.9	84.9	110.5	91.8	96.8
P35221	CTNNA1	Catenin alpha-1 OS=Homo sapiens OX=9606 GN=CTNNA1 PE=1 SV=1	0	54.965	17	11	40	10	11	68.3	70.5	70.6	71.7	81.5	87.2	82.4	81.7	85.5	91.5	91	92.2	122.6	113.7	117.8	116.3	142.2	137	138.1	138
O60664	PLIN3	Perilipin-3 OS=Homo sapiens OX=9606 GN=PLIN3 PE=1 SV=3	0	54.927	39	12	39	12	12	83.6	82.6	86	79.2	74.7	78.5	80.3	81.1	94.1	89.3	87.7	88.6	112.9	116.6	112	114.1	134.8	132.9	134	137
Q92900	UPF1	Regulator of nonsense transcripts 1 OS=Homo sapiens OX=9606 GN=UPF1 PE=1 SV=2	0	54.868	12	13	49	13	13	101.1	98.2	95.8	100.1	112.9	112.5	105.5	111.2	110.6	111.9	109.4	110.8	96.2	96.2	101.6	95.5	79.2	81.2	87.7	82.5
Q86VM9	ZC3H18	Zinc finger CCCH domain-containing protein 18 OS=Homo sapiens OX=9606 GN=ZC3H18 PE=1 SV=2	0	54.802	14	12	47	12	12	102.4	93.7	100.3	97.9	111.4	110.1	113.9	113.9	108.4	104.8	109.1	106.1	96.3	101	101.3	96.6	81.5	90.5	75.4	85.4
P35658	NUP214	Nuclear pore complex protein Nup214 OS=Homo sapiens OX=9606 GN=NUP214 PE=1 SV=2	0	54.802	8	12	36	12	12	100.7	99.8	97.5	97	106	104.5	107.3	106.4	103	106.8	107.5	105.4	97.1	98.7	100.9	100.4	93.1	90.1	86.8	90.8
Q13347	EIF3I	Eukaryotic translation initiation factor 3 subunit I OS=Homo sapiens OX=9606 GN=EIF3I PE=1 SV=1	0	54.776	34	12	60	12	12	114.9	111	111	106.5	109.9	113.2	116.2	113.1	104.8	110.4	108.1	110.1	86.5	85.2	88.8	91	83.8	80.2	76	79.2
P54886	ALDH18A1	Delta-1-pyrroline-5-carboxylate synthase OS=Homo sapiens OX=9606 GN=ALDH18A1 PE=1 SV=2	0	54.64	18	14	42	14	14	103	108.7	109.5	107.7	130.5	121.4	123.9	122	114.4	106.6	108.6	106.5	83.7	92.6	86	92.7	68.3	70.7	72	71.2
Q99961	SH3GL1	Endophilin-A2 OS=Homo sapiens OX=9606 GN=SH3GL1 PE=1 SV=1	0	54.57	33	12	46	12	12	95.4	101.7	106.7	104.8	109.6	111.2	107.5	108	105.6	106.8	104.6	102.8	103.6	95.6	92.5	97.7	85.8	84.8	88.6	86.8
Q9Y678	COPG1	Coatomer subunit gamma-1 OS=Homo sapiens OX=9606 GN=COPG1 PE=1 SV=1	0	54.463	15	10	44	9	10	96.4	94.1	93.8	97.2	95.9	96.8	95.3	93	103.1	107.3	103.4	103.1	103.5	103.3	108.1	104.2	101.2	98.5	99.4	102.4
Q07812	BAX	Apoptosis regulator BAX OS=Homo sapiens OX=9606 GN=BAX PE=1 SV=1	0	54.264	31	5	32	5	5	80.8	65.1	83.1	90.1	81.2	74.1	73.5	82.9	75.9	78	77.4	79.7	119	172.8	110.1	93	143	110	155.9	154.2
Q8TBC4	UBA3	NEDD8-activating enzyme E1 catalytic subunit OS=Homo sapiens OX=9606 GN=UBA3 PE=1 SV=2	0	54.228	38	11	39	11	11	99.7	91.3	92.4	93.4	94.6	94.7	96.9	93.6	98.6	101.8	99.6	98.2	97.4	109.6	110.8	109.6	109.7	102.5	100.3	105.2
Q6P2Q9	PRPF8	Pre-mRNA-processing-splicing factor 8 OS=Homo sapiens OX=9606 GN=PRPF8 PE=1 SV=2	0	54.225	5	12	51	12	12	84	86.4	85.2	85.8	94.4	86.5	90.2	88.6	87.5	97.5	93	95.2	124.7	117.5	117.2	118.9	109.4	112.1	114.4	111.6
E9PAV3	NACA	Nascent polypeptide-associated complex subunit alpha, muscle-specific form OS=Homo sapiens OX=9606 GN=NACA PE=1 SV=1	0	54.155	3	8	38	8	8	95.1	85.9	94.8	95.7	94.4	88.7	87.4	100.6	103	107.7	103.9	105.3	111.2	106.2	105.8	102.1	96.2	111.5	108	96.3
P62136	PPP1CA	Serine/threonine-protein phosphatase PP1-alpha catalytic subunit OS=Homo sapiens OX=9606 GN=PPP1CA PE=1 SV=1	0	54.137	25	10	51	2	10	93.8	88.6	90.2	90.4	112.1	114.2	117.3	115.7	109.3	108.5	107.7	110.8	107.7	107.7	107.1	101.4	77	81	77.8	81.7
Q8WWY3	PRPF31	U4/U6 small nuclear ribonucleoprotein Prp31 OS=Homo sapiens OX=9606 GN=PRPF31 PE=1 SV=2	0	54.077	25	11	52	11	11	103	101	102.6	105.4	100.9	96.6	102.2	95.2	94.7	99.9	97.8	97.5	94.2	96.2	95	93.4	107.2	106.4	102.3	108.5
P62750	RPL23A	60S ribosomal protein L23a OS=Homo sapiens OX=9606 GN=RPL23A PE=1 SV=1	0	54.069	41	10	59	10	10	127.3	120.3	113.7	111.9	102.3	96.6	106.5	107.5	94.3	95.5	95.7	97.1	85.7	86.3	93.3	93.3	90.5	101.4	90.8	90.2
P31153	MAT2A	S-adenosylmethionine synthase isoform type-2 OS=Homo sapiens OX=9606 GN=MAT2A PE=1 SV=1	0	54.052	23	12	53	12	12	108.7	103.2	103.4	105.4	119.6	116.8	119.1	118.8	111	110.6	111.7	110.3	85.7	91.5	91.1	91	75	77.9	74.8	74.5
P35611	ADD1	Alpha-adducin OS=Homo sapiens OX=9606 GN=ADD1 PE=1 SV=2	0	53.98	19	12	43	11	12	78.4	77.9	80.6	78.1	78.3	76.3	79.5	73.2	88.8	92.1	92.4	86.4	113.1	119.9	114.3	113.9	141.3	133.8	133.2	148.4
O00273	DFFA	DNA fragmentation factor subunit alpha OS=Homo sapiens OX=9606 GN=DFFA PE=1 SV=1	0	53.877	41	10	30	10	10	90.6	85.8	91.3	96.1	89.6	86.6	89.5	94.1	96.8	98.1	96.6	99.8	113	111.5	106.4	101.9	110	118	116.1	108.1
Q9H307	PNN	Pinin OS=Homo sapiens OX=9606 GN=PNN PE=1 SV=5	0	53.806	17	14	41	14	14	101.4	112.4	98.8	97.3	102.7	102.2	104.3	102.7	108.1	102	109	105	94.2	91.4	96	99.2	93.6	92	91.9	95.8
P50570	DNM2	Dynamin-2 OS=Homo sapiens OX=9606 GN=DNM2 PE=1 SV=2	0	53.781	11	10	37	9	10	87	94.1	89	92.1	91.9	102.4	92.4	94.1	100.3	103.2	102.5	103.4	114.1	108.1	111	107.1	106.7	92.3	105.1	103.3
P48637	GSS	Glutathione synthetase OS=Homo sapiens OX=9606 GN=GSS PE=1 SV=1	0	53.703	29	11	42	11	11	100.5	99.6	101.7	90.3	95.4	100	94.2	97.6	102.6	102.9	98	101.1	99.2	98.7	100.9	108.4	102.2	98.8	105.3	102.6
P08708	RPS17	40S ribosomal protein S17 OS=Homo sapiens OX=9606 GN=RPS17 PE=1 SV=2	0	53.653	48	7	50	7	7	94.7	92.2	97.2	91.4	112.1	108.7	109.2	111.1	104.5	108.3	105.3	106.8	108.3	101.7	100.6	104.8	80.4	89.1	87.7	86
P61764	STXBP1	Syntaxin-binding protein 1 OS=Homo sapiens OX=9606 GN=STXBP1 PE=1 SV=1	0	53.639	24	12	42	12	12	79.2	83.4	79.2	76.2	89	86.5	86.5	87.3	97.5	97.5	95.9	95.4	107.8	111.2	112.4	115.3	126.6	121.4	126	125.8
P37840	SNCA	Alpha-synuclein OS=Homo sapiens OX=9606 GN=SNCA PE=1 SV=1	0	53.513	54	10	38	10	10	90.8	94.1	91.5	93.3	90	89.7	87.5	91.4	92.8	91.9	90.7	93.5	100.2	101.4	101.5	100.2	126.2	122.9	128.8	121.6
O94979	SEC31A	Protein transport protein Sec31A OS=Homo sapiens OX=9606 GN=SEC31A PE=1 SV=3	0	53.494	16	13	39	13	13	113.2	96.8	112.9	106.2	107.1	99.9	108.6	97.1	98.9	97.9	101.1	99.6	85.3	106.7	82.9	91.6	95.4	98.8	94.5	105.5
Q8IUE6	H2AC21	Histone H2A type 2-B OS=Homo sapiens OX=9606 GN=H2AC21 PE=1 SV=3	0	53.436	42	6	69	2	6	110.1	143.3	117	119.3	84.2	126.2	75	100.3	84.1	97.7	77.5	89.8	96	76.3	95.2	82.9	125.7	56.5	135.3	107.6
Q9BUQ8	DDX23	Probable ATP-dependent RNA helicase DDX23 OS=Homo sapiens OX=9606 GN=DDX23 PE=1 SV=3	0	53.325	13	11	47	11	11	98.4	95.2	95.4	97	100.4	99.6	101.5	101.3	103	102.6	102.5	103.4	98.6	99.4	98.8	98.4	99.7	103.3	101.8	99.9
Q9H0L4	CSTF2T	Cleavage stimulation factor subunit 2 tau variant OS=Homo sapiens OX=9606 GN=CSTF2T PE=1 SV=1	0	53.236	21	9	48	2	9	112.1	104.7	103.8	103.7	115.1	100.6	97.9	101	100.5	111.3	102.8	117.4	94.1	89.2	99.8	79.6	78.2	94.1	95.7	98.3
P61019	RAB2A	Ras-related protein Rab-2A OS=Homo sapiens OX=9606 GN=RAB2A PE=1 SV=1	0	53.196	38	7	24	4	7	86.1	89.8	87.3	96.7	77.8	119.3	81	101.3	90.6	108.5	94.4	90.4	108	92.3	107	91.3	137.5	90.1	130.4	120.3
Q13557	CAMK2D	Calcium/calmodulin-dependent protein kinase type II subunit delta OS=Homo sapiens OX=9606 GN=CAMK2D PE=1 SV=3	0	53.168	20	9	55	9	9	108.8	104.5	109.9	109.2	95.2	96	92.9	94.4	90.9	90.8	88.6	90	84.6	91.5	83	86.7	120.5	117.2	125.6	119.8
Q96CT7	CCDC124	Coiled-coil domain-containing protein 124 OS=Homo sapiens OX=9606 GN=CCDC124 PE=1 SV=1	0	53.123	47	13	62	13	13	101.6	100.5	99.4	100.7	115	117	119.3	114.4	105.4	104.9	102.9	106.2	97.2	96.2	94.3	94.4	80.9	81.4	84.1	84.3
P20290	BTF3	Transcription factor BTF3 OS=Homo sapiens OX=9606 GN=BTF3 PE=1 SV=1	0	53.083	57	10	39	10	10	106.3	100	100.2	98.4	123.5	120.7	122.9	122.3	111.7	112.8	114.8	113.8	88.8	95	93.8	95.3	69.8	71.5	68.3	70.2
P38117	ETFB	Electron transfer flavoprotein subunit beta OS=Homo sapiens OX=9606 GN=ETFB PE=1 SV=3	0	53.078	40	9	58	9	9	101.5	99.6	99.7	101.3	106.6	104.9	105.8	108.5	101.6	102.8	102.4	101.5	95.3	98.6	98.6	96	95	94	93.5	92.7
P29144	TPP2	Tripeptidyl-peptidase 2 OS=Homo sapiens OX=9606 GN=TPP2 PE=1 SV=4	0	52.966	12	13	46	13	13	94.3	90.9	96.7	93	109.4	83.2	98.1	103.3	108.5	98.1	103.8	105.2	103	106.8	105	108.6	84.8	121.1	96.3	89.9
Q7L7L0	H2AC25	Histone H2A type 3 OS=Homo sapiens OX=9606 GN=H2AW PE=1 SV=3	0	52.945	36	7	140	2	7	75.7	87.8	89.5	89.4	97	101.5	89.7	105.9	95.7	98.8	94.4	100.1	140.2	110	119	115.9	91.4	102	107.4	88.8
Q99471	PFDN5	Prefoldin subunit 5 OS=Homo sapiens OX=9606 GN=PFDN5 PE=1 SV=2	0	52.854	52	8	47	8	8	112.9	111.3	113.4	111.4	102.9	106.7	104.8	102.9	101	99.6	99.3	98.1	86.1	94.5	87.2	93	97	88	95.2	94.7
Q07020	RPL18	60S ribosomal protein L18 OS=Homo sapiens OX=9606 GN=RPL18 PE=1 SV=2	0	52.805	42	8	43	8	8	107.5	96.3	103.3	103.3	100.5	107.5	103.8	100.9	88.3	96.3	91.9	92.1	102.3	104	103.8	102.8	101.4	95.9	97.4	100.9
P62316	SNRPD2	Small nuclear ribonucleoprotein Sm D2 OS=Homo sapiens OX=9606 GN=SNRPD2 PE=1 SV=1	0	52.581	65	11	60	11	11	84.9	91.2	91.8	97.1	90.2	100.6	96	100.9	94.6	105.1	101.7	102.4	123.2	101.1	107.8	100.3	107	102	102.7	99.3
P52815	MRPL12	39S ribosomal protein L12, mitochondrial OS=Homo sapiens OX=9606 GN=MRPL12 PE=1 SV=2	0	52.532	30	8	47	8	8	113.2	117	114.5	117	108.4	110.7	111	108.9	99.1	96.6	98.6	96.7	85.5	87	83.4	83	93.9	88.7	92.5	94.3
P18615	NELFE	Negative elongation factor E OS=Homo sapiens OX=9606 GN=NELFE PE=1 SV=3	0	52.426	33	10	34	10	10	103.7	88.4	96	93.5	102.5	105.1	103.8	102.4	106	109.7	102.5	107.8	92.4	103	104	100.2	95.5	93.7	93.7	96.1
P48147	PREP	Prolyl endopeptidase OS=Homo sapiens OX=9606 GN=PREP PE=1 SV=2	0	52.385	16	11	57	11	11	90.7	94.8	93.7	94.9	90.3	94	94	94.2	93.4	91.9	90.5	92.1	107.3	105.3	107.6	104.3	118.3	114	114.2	114.5
O00170	AIP	AH receptor-interacting protein OS=Homo sapiens OX=9606 GN=AIP PE=1 SV=3	0	52.304	36	10	42	10	10	112	120.4	117.9	117.7	117	108.5	113.9	112.8	111.3	111.7	109.6	111.2	86.4	83.9	85.8	84.2	73.3	75.5	72.8	74.1
P50454	SERPINH1	Serpin H1 OS=Homo sapiens OX=9606 GN=SERPINH1 PE=1 SV=2	0	52.284	28	8	42	8	8	84.4	91.4	89.3	88.6	96	92.6	92.8	95.6	95.9	87.4	89.8	89.7	108.4	107.8	108.7	108.6	115.3	120.9	119.4	117.5
P83731	RPL24	60S ribosomal protein L24 OS=Homo sapiens OX=9606 GN=RPL24 PE=1 SV=1	0	52.28	51	12	55	12	12	109.3	100.1	111.1	102.2	105.9	101.1	105.6	105.7	83.6	93	86	88.1	112.8	97.9	100	102.5	88.3	107.9	97.4	101.4
P40222	TXLNA	Alpha-taxilin OS=Homo sapiens OX=9606 GN=TXLNA PE=1 SV=3	0	52.2	41	15	41	14	15	102.8	101.5	105.6	105.5	108.9	104.6	106.8	105.7	109	103.8	106.7	104.9	89.5	90.7	92.1	92	89.8	99.4	88.8	92
O15212	PFDN6	Prefoldin subunit 6 OS=Homo sapiens OX=9606 GN=PFDN6 PE=1 SV=1	0	52.198	67	12	51	12	12	105.7	92.3	97.1	103.4	102.5	105.5	102.7	102.1	101.3	104.8	106	102.6	97.3	103.2	101.3	97.7	93.1	94.3	93	94.2
P53618	COPB1	Coatomer subunit beta OS=Homo sapiens OX=9606 GN=COPB1 PE=1 SV=3	0	52.16	12	8	39	8	8	87	82.8	85.3	81.7	77.9	81.7	78.9	81.7	90.7	100.1	92.4	99	119.2	119.7	120.6	120.6	125.2	115.7	122.9	117
P62879	GNB2	Guanine nucleotide-binding protein G(I)/G(S)/G(T) subunit beta-2 OS=Homo sapiens OX=9606 GN=GNB2 PE=1 SV=3	0	51.988	34	9	55	4	9	82.6	80.3	83.6	79.5	92.2	86.5	87.2	87.3	102.1	102.9	101.7	101.9	113.7	118.3	115.2	115.9	109.5	112	112.4	115.4
O75131	CPNE3	Copine-3 OS=Homo sapiens OX=9606 GN=CPNE3 PE=1 SV=1	0	51.842	26	12	46	11	12	90.6	88.3	87.5	89.3	95.4	95.2	99.4	94.6	99.5	100.1	102.3	100.8	112.8	111.1	112	113.6	101.7	105.3	98.8	101.7
Q9UMX0	UBQLN1	Ubiquilin-1 OS=Homo sapiens OX=9606 GN=UBQLN1 PE=1 SV=2	0	51.618	26	9	38	5	9	94.3	93.9	89.1	95	112.7	117.1	109.1	110.7	111.5	111	113.6	107.7	103	101.9	107.8	107.6	78.5	76.1	80.5	79.1
P13798	APEH	Acylamino-acid-releasing enzyme OS=Homo sapiens OX=9606 GN=APEH PE=1 SV=4	0	51.566	14	10	40	10	10	102.3	92.2	92	93.4	84	94.8	93.3	95.2	86.8	94.4	91.3	90.1	92.8	104.8	105	102.4	134.1	113.8	118.4	118.9
P27824	CANX	Calnexin OS=Homo sapiens OX=9606 GN=CANX PE=1 SV=2	0	51.557	21	12	44	12	12	82.3	120.9	95	114.1	95.7	84.2	91.7	87.7	100.8	87.2	92.3	90.1	114	93.1	104.7	95.9	107.2	114.6	116.3	112.1
P29966	MARCKS	Myristoylated alanine-rich C-kinase substrate OS=Homo sapiens OX=9606 GN=MARCKS PE=1 SV=4	0	51.51	27	7	40	7	7	109.8	102	103.4	112.6	99.4	89.3	89.8	95.3	98.9	104.9	100.4	100.9	97.6	101.8	105.2	93.3	94.3	102	101.2	97.9
O15067	PFAS	Phosphoribosylformylglycinamidine synthase OS=Homo sapiens OX=9606 GN=PFAS PE=1 SV=4	0	51.493	11	11	35	11	11	108.4	119.7	112.6	109.1	101.6	102.6	103.4	98.1	100.1	108.7	100.1	99.9	91.8	85.1	90.6	91.8	98	84	93.4	101.2
Q9BT78	COPS4	COP9 signalosome complex subunit 4 OS=Homo sapiens OX=9606 GN=COPS4 PE=1 SV=1	0	51.471	40	11	34	11	11	93.6	87.2	96.2	102.3	94.1	96.5	98.9	101.7	98.6	104.7	102.7	102.2	108.7	104.2	105.2	98.6	105.1	107.5	97	95.1
O14980	XPO1	Exportin-1 OS=Homo sapiens OX=9606 GN=XPO1 PE=1 SV=1	0	51.461	18	14	39	14	14	84.5	93.2	89.8	87.2	80.1	77.8	78.2	75.6	90.5	92.3	90.3	90.1	116.4	111.3	118.9	119	128.4	125.4	122.8	128.2
P02786	TFRC	Transferrin receptor protein 1 OS=Homo sapiens OX=9606 GN=TFRC PE=1 SV=2	0	51.402	17	12	49	12	12	93.1	101.4	94.4	97.2	101.3	95.1	100.3	105.6	109.1	106.2	106.8	106.1	96.8	97.1	101.3	96.6	99.7	100.2	97.2	94.5
P61289	PSME3	Proteasome activator complex subunit 3 OS=Homo sapiens OX=9606 GN=PSME3 PE=1 SV=1	0	51.282	33	9	46	9	9	117.3	120.3	116.8	120.3	122.6	122.1	121.3	121.3	110.9	109.9	109.9	107.9	78.4	80.4	81.4	78.9	70.8	67.2	70.6	71.6
P49458	SRP9	Signal recognition particle 9 kDa protein OS=Homo sapiens OX=9606 GN=SRP9 PE=1 SV=2	0	51.149	56	8	71	8	8	102.3	96.8	98.5	97.9	91.6	97.8	94.6	96.1	101.8	103.3	103	103.2	100.2	101.2	102.2	102.8	104.1	100.9	101.7	100
P13489	RNH1	Ribonuclease inhibitor OS=Homo sapiens OX=9606 GN=RNH1 PE=1 SV=2	0	51.024	17	7	41	7	7	78.8	91.2	88.3	94.2	99.7	102.3	97.6	101.7	105.2	106.1	102.4	103.2	116.1	103.7	112.7	105.9	100.2	96.7	99	95
Q9NUU7	DDX19A	ATP-dependent RNA helicase DDX19A OS=Homo sapiens OX=9606 GN=DDX19A PE=1 SV=1	0	51.004	28	11	48	3	11		134.2	166.8	154		157.2	144.6	148.4		150.9	129	146.4		124.8	113.5	119		99.5	112.8	98.9
P35222	CTNNB1	Catenin beta-1 OS=Homo sapiens OX=9606 GN=CTNNB1 PE=1 SV=1	0	51.002	13	7	32	7	7	75.9	74	80.7	78.7	86.8	94	85.5	92.1	92.8	95.1	94.2	98.7	120.7	115.3	114.5	110.3	123.8	121.6	125	120.2
P28066	PSMA5	Proteasome subunit alpha type-5 OS=Homo sapiens OX=9606 GN=PSMA5 PE=1 SV=3	0	50.91	27	6	61	6	6	92.6	99.7	101.9	99.5	98.9	98.4	93.8	96	101.6	99.8	102.7	101	107.6	101	97.1	102.6	99.2	101.1	104.5	101
Q9UDY2	TJP2	Tight junction protein ZO-2 OS=Homo sapiens OX=9606 GN=TJP2 PE=1 SV=2	0	50.894	9	10	34	10	10	114.4	103.5	99.2	99.5	100.8	99.4	105.4	101.9	117.6	113.5	119.3	119.7	96.1	103.3	102.7	100.9	71.2	80.2	73.4	78
O95782	AP2A1	AP-2 complex subunit alpha-1 OS=Homo sapiens OX=9606 GN=AP2A1 PE=1 SV=3	0	50.8	16	13	43	8	13	84.8	80.6	90.6	80	83.4	84.1	76.7	78.2	92.8	98.4	96.2	98.2	113.5	118.3	107.8	116.1	125.4	118.6	128.7	127.6
P32322	PYCR1	Pyrroline-5-carboxylate reductase 1, mitochondrial OS=Homo sapiens OX=9606 GN=PYCR1 PE=1 SV=2	0	50.725	28	6	28	5	6	103.1	95.9	93.3	94.5	109.9	110.7	110.2	103.4	97.6	97.2	100.1	102.2	93.4	97.7	97.5	96.8	96	98.5	98.9	103.2
O60869	EDF1	Endothelial differentiation-related factor 1 OS=Homo sapiens OX=9606 GN=EDF1 PE=1 SV=1	0	50.515	53	14	63	14	14	98.1	100.4	102.9	101.4	104	107.4	109.4	106.8	104.6	108.6	105.6	104.8	107.6	96.3	97	99.1	85.6	87.4	85	87.9
O95861	BPNT1	3'(2'),5'-bisphosphate nucleotidase 1 OS=Homo sapiens OX=9606 GN=BPNT1 PE=1 SV=1	0	50.499	36	10	37	10	10	92.8	96.7	94	98.2	102.1	94.8	95	99	102.7	95.4	95	97.6	103.8	105.3	102.9	102.8	98.6	107.8	113.1	102.4
P62191	PSMC1	26S proteasome regulatory subunit 4 OS=Homo sapiens OX=9606 GN=PSMC1 PE=1 SV=1	0	50.489	25	11	37	10	11	99	87.1	89	91	102.4	112.1	113.4	102.7	98.7	103.5	100.8	104.6	92.3	106.2	103.8	103.4	107.7	91.1	93	98.3
P62993	GRB2	Growth factor receptor-bound protein 2 OS=Homo sapiens OX=9606 GN=GRB2 PE=1 SV=1	0	50.303	46	10	56	10	10	109.3	110	113.1	116	116.2	115.7	115.6	116	102.5	102.1	100.5	100.6	85.5	85.2	83.4	81.9	86.6	86.9	87.4	85.5
P18583	SON	Protein SON OS=Homo sapiens OX=9606 GN=SON PE=1 SV=4	0	50.242	5	10	35	9	10	95	106.9	106.7	103.3	105.8	95.5	92.5	98.9	105.2	100.1	102.2	104.1	98.5	94.3	92.3	94.9	95.5	103.2	106.2	98.9
Q9NVI7	ATAD3A	ATPase family AAA domain-containing protein 3A OS=Homo sapiens OX=9606 GN=ATAD3A PE=1 SV=2	0	50.158	20	10	37	10	10	103.7	108.1	105.1	106.4	118.5	117.1	125.9	118.7	105	102.2	105.4	102.8	93.8	91.6	86.8	91.6	79.1	81	76.9	80.6
P61221	ABCE1	ATP-binding cassette sub-family E member 1 OS=Homo sapiens OX=9606 GN=ABCE1 PE=1 SV=1	0	50.052	23	12	54	12	12	104.7	102.8	106.7	105.8	123	122.5	122.1	121.7	110.3	111.2	108.5	109.3	90.6	90.3	91.1	90.2	71.5	73.3	71.6	73
P43487	RANBP1	Ran-specific GTPase-activating protein OS=Homo sapiens OX=9606 GN=RANBP1 PE=1 SV=1	0	50.02	41	7	69	7	7	109.1	110.6	112.4	105.7	117.5	110.6	111.6	115.5	109.3	108.5	106.6	109.5	92.6	92.6	93.1	94.2	71.5	77.6	76.3	75.2
Q9C0C9	UBE2O	(E3-independent) E2 ubiquitin-conjugating enzyme OS=Homo sapiens OX=9606 GN=UBE2O PE=1 SV=3	0	49.994	12	10	31	10	10	91	95.3	97.9	93.4	110.9	102.9	106.8	106.3	108.6	107.7	108.7	103.9	103.6	101.9	98.3	102.9	86	92.3	88.3	93.5
O60701	UGDH	UDP-glucose 6-dehydrogenase OS=Homo sapiens OX=9606 GN=UGDH PE=1 SV=1	0	49.942	32	11	36	11	11	87.4	91.7	97.4	87.1	112.6	108.1	112.4	101.5	115.5	104.8	105.5	103.9	105.9	106.1	102.2	114.9	78.6	89.3	82.5	92.7
Q15907	RAB11B	Ras-related protein Rab-11B OS=Homo sapiens OX=9606 GN=RAB11B PE=1 SV=4	0	49.843	40	10	54	10	10	89.4	102.8	87.7	96.3	106	98.3	104.2	102.5	99.9	93.8	101.3	97.6	98.8	102.5	106.7	102.8	105.9	102.7	100.1	100.8
Q5TF21	SOGA3	Protein SOGA3 OS=Homo sapiens OX=9606 GN=SOGA3 PE=3 SV=1	0	49.752	15	13	26	12	13	111.7	84.7	90.8	81.1	135.9	102.1	94.8	92.4	108.5	97.9	94.7	100.4	74.5	107.6	108.3	113.9	69.4	107.7	111.4	112.3
Q71DI3	H3C13; H3C14; H3C15	Histone H3.2 OS=Homo sapiens OX=9606 GN=H3C13 PE=1 SV=3	0	49.64	61	11	133	1	11	115.6		107.3	123	171.1		162.5	162.9	143.7		134.1	131.5	155.4		174.4	142.8	80.9		88.3	106.4
P62277	RPS13	40S ribosomal protein S13 OS=Homo sapiens OX=9606 GN=RPS13 PE=1 SV=2	0	49.477	51	10	51	10	10	96	99.1	99.9	104.1	98.6	97.9	99.4	96.4	99.3	96.9	98.3	96.5	108.4	98.3	101.6	97.4	97.7	107.8	100.8	105.6
P25788	PSMA3	Proteasome subunit alpha type-3 OS=Homo sapiens OX=9606 GN=PSMA3 PE=1 SV=2	0	49.344	35	10	53	10	10	102.2	108.2	105.4	97.5	93.4	101.4	98.3	95.8	96	95.2	99.4	96.4	101	99.7	99.2	103.2	107.4	95.4	97.9	107.1
P51114	FXR1	Fragile X mental retardation syndrome-related protein 1 OS=Homo sapiens OX=9606 GN=FXR1 PE=1 SV=3	0	49.155	20	13	46	9	13	98.1	96.8	100.8	100.8	104.3	105.4	105.2	105.8	104.8	110.2	107	108	102.2	101.8	98.6	99.5	90.6	85.8	88.3	85.8
Q12904	AIMP1	Aminoacyl tRNA synthase complex-interacting multifunctional protein 1 OS=Homo sapiens OX=9606 GN=AIMP1 PE=1 SV=2	0	49.14	25	8	38	8	8	99.2	99.3	103	101.6	105.3	104.7	106.3	108.8	106.9	101.7	103.2	102.9	103.8	103.2	97.1	99.6	84.7	91.1	90.5	87.2
Q3LXA3	TKFC	Triokinase/FMN cyclase OS=Homo sapiens OX=9606 GN=TKFC PE=1 SV=2	0	49.076	23	8	26	8	8	82.6	79.9	84.5	81.8	97.5	94.6	98.1	105.7	99.2	102.3	107.1	101.3	122.4	112.6	113.1	111.8	98.4	110.6	97.2	99.4
P62917	RPL8	60S ribosomal protein L8 OS=Homo sapiens OX=9606 GN=RPL8 PE=1 SV=2	0	49.055	32	13	59	13	13	127.1	100.2	118.7	110.4	112	98.8	97.7	96.4	94.1	98.4	93.8	92.4	87.6	100.3	94.1	99.5	79.2	102.4	95.7	101.3
O95793	STAU1	Double-stranded RNA-binding protein Staufen homolog 1 OS=Homo sapiens OX=9606 GN=STAU1 PE=1 SV=2	0	48.943	20	10	43	9	10	95.5	91.2	96.1	94.5	114.2	103.9	106.1	108.3	104.1	108.9	104.6	103.8	102.4	100.2	100.1	98	83.8	95.8	93.2	95.4
O14497	ARID1A	AT-rich interactive domain-containing protein 1A OS=Homo sapiens OX=9606 GN=ARID1A PE=1 SV=3	0	48.937	7	11	27	10	11	100.3	94.6	93.2	94.5	108.9	98.8	90.9	94.9	106.4	106.1	105.1	98	91.2	103.1	110.8	98.3	93.3	97.4	100	114.4
O43396	TXNL1	Thioredoxin-like protein 1 OS=Homo sapiens OX=9606 GN=TXNL1 PE=1 SV=3	0	48.91	24	6	36	6	6	120	110.4	111.3	111.6	102.1	105.2	97.9	101.9	99.1	104	106.7	103.7	87.8	92.4	91.5	93.7	91	87.9	92.7	89.1
Q9NSD9	FARSB	Phenylalanine--tRNA ligase beta subunit OS=Homo sapiens OX=9606 GN=FARSB PE=1 SV=3	0	48.889	17	10	39	10	10	99.9	97.3	97.6	101.9	102.8	104.7	102.3	101.1	103.6	107.5	105.3	98.6	100	97.6	101.6	102.5	93.7	92.9	93.3	96
Q8WVV9	HNRNPLL	Heterogeneous nuclear ribonucleoprotein L-like OS=Homo sapiens OX=9606 GN=HNRNPLL PE=1 SV=1	0	48.792	19	8	47	7	8	88.6	84.6	86.2	85.3	81.5	86.1	89.3	80.3	90	96.7	95.4	90.1	113.6	115	114.5	116.2	126.3	117.6	114.6	128.1
P13861	PRKAR2A	cAMP-dependent protein kinase type II-alpha regulatory subunit OS=Homo sapiens OX=9606 GN=PRKAR2A PE=1 SV=2	0	48.74	37	12	30	10	12	91.4	87.8	99.9	98.4	104.7	95.9	103.9	101.7	107.3	101.7	102.9	103.8	102.2	102.6	92.9	97.6	94.5	112	100.3	98.5
O14737	PDCD5	Programmed cell death protein 5 OS=Homo sapiens OX=9606 GN=PDCD5 PE=1 SV=3	0	48.738	54	7	50	7	7	115.2	107.3	113.2	108.1	101.5	102.8	107.1	104.3	106.6	110.2	104.8	109	89.6	96.5	90.9	97	87.1	83.2	84	81.6
P62913	RPL11	60S ribosomal protein L11 OS=Homo sapiens OX=9606 GN=RPL11 PE=1 SV=2	0	48.586	30	7	65	7	7	106	97.8	97	109.6	104.6	108.8	108.2	102.2	100.2	105.3	101.2	98.4	94.1	95.8	99.1	91.8	95.2	92.3	94.5	98
P24534	EEF1B2	Elongation factor 1-beta OS=Homo sapiens OX=9606 GN=EEF1B2 PE=1 SV=3	0	48.438	36	10	69	8	10	119.7	121.4	117.2	114.2	108.6	107.9	105.9	108.4	101.4	99	100.5	101.9	79.2	83.3	82.6	83.8	91.1	88.4	93.9	91.7
P49756	RBM25	RNA-binding protein 25 OS=Homo sapiens OX=9606 GN=RBM25 PE=1 SV=3	0	48.424	16	13	44	13	13	99.6	98.2	98.8	95.2	107.3	103	109.8	107.3	104.3	102.2	103.3	100.2	100.6	101.2	98.4	103.3	88.1	95.5	89.6	94
P49590	HARS2	Histidine--tRNA ligase, mitochondrial OS=Homo sapiens OX=9606 GN=HARS2 PE=1 SV=1	0	48.408	22	11	48	5	11	88.2	83.8	83.8	98.8	105.3	105.7	107.9	99.1	99.4	100	101.8	101.3	100.9	100.7	111.8	96.5	106.2	109.8	94.8	104.3
P62829	RPL23	60S ribosomal protein L23 OS=Homo sapiens OX=9606 GN=RPL23 PE=1 SV=1	0	48.346	46	7	53	7	7	104.2	99.5	100.7	100.4	100.3	102.4	100.5	99	93.7	100.2	94.1	94.8	107.6	97.5	107.4	103.3	94.3	100.4	97.3	102.4
O15020	SPTBN2	Spectrin beta chain, non-erythrocytic 2 OS=Homo sapiens OX=9606 GN=SPTBN2 PE=1 SV=3	0	48.289	6	13	36	8	13	105.3	94.3	101.6	99.3	118.9	118.6	126.6	113.7	104.7	106.2	95.5	107	85.2	87.9	87.2	88.3	85.9	93	89.1	91.7
Q15003	NCAPH	Condensin complex subunit 2 OS=Homo sapiens OX=9606 GN=NCAPH PE=1 SV=3	0	48.255	18	10	34	10	10	109.4	110.6	111.3	113.6	123.8	113.3	125.2	117	113	119.8	121.9	114.6	90.4	94	88.3	94.5	63.5	62.3	53.3	60.4
P46108	CRK	Adapter molecule crk OS=Homo sapiens OX=9606 GN=CRK PE=1 SV=2	0	48.117	43	10	45	10	10	102.8	101.2	106.5	103.9	103.7	106	107	100.5	104.4	101.7	104.5	100.2	95.3	101.2	93.9	97.5	93.9	89.9	88.1	97.8
P40429	RPL13A	60S ribosomal protein L13a OS=Homo sapiens OX=9606 GN=RPL13A PE=1 SV=2	0	48.084	35	10	77	10	10	109.9	102.4	109	106	102.9	100.8	103.9	101.7	93.2	99.4	95.3	96.4	104.2	105.2	101.9	102.7	89.7	92.2	89.9	93.2
P35268	RPL22	60S ribosomal protein L22 OS=Homo sapiens OX=9606 GN=RPL22 PE=1 SV=2	0	48.077	42	7	60	7	7	92.7	93.5	89.9	91.3	112.8	112.6	114	112.1	102.8	107.5	105	105.2	111.6	97.2	106.2	104.5	80.1	89.1	84.9	86.9
Q00535	CDK5	Cyclin-dependent kinase 5 OS=Homo sapiens OX=9606 GN=CDK5 PE=1 SV=3	0	48.064	36	11	46	10	11	107.4	101.1	103.3	105.2	96.3	94.2	97.1	93.5	93	95.4	94.3	92.1	85.9	100.1	93	94.7	117.5	109.1	112.3	114.4
O95831	AIFM1	Apoptosis-inducing factor 1, mitochondrial OS=Homo sapiens OX=9606 GN=AIFM1 PE=1 SV=1	0	48.023	22	10	44	10	10	101.4	108.6	103.8	110.9	102.4	100.5	98.5	103.9	97.6	94.6	97.7	98.1	91.5	95.1	93.7	87.1	107.1	101.2	106.2	100
Q9UBF2	COPG2	Coatomer subunit gamma-2 OS=Homo sapiens OX=9606 GN=COPG2 PE=1 SV=1	0	47.988	20	11	30	10	11	82.2	85.4	80.3	82	91	98.1	92.6	93.6	102.4	104.3	105.2	106.1	118.4	111.5	117.8	112.7	106	100.6	104.1	105.6
Q9UPN3	MACF1	Microtubule-actin cross-linking factor 1, isoforms 1/2/3/4/5 OS=Homo sapiens OX=9606 GN=MACF1 PE=1 SV=4	0	47.987	2	15	32	12	15		94.4	119.1	88.4		97.2	115.9	122.1		146.1	115.2	119.4		163.5	148.1	173.8		165.5	168.4	163
P36543	ATP6V1E1	V-type proton ATPase subunit E 1 OS=Homo sapiens OX=9606 GN=ATP6V1E1 PE=1 SV=1	0	47.968	46	10	34	10	10	104.8	101.1	96.3	105.1	98.2	96.2	99.5	98.6	96.9	98.8	98.4	97.4	92.2	97.5	101.4	92.7	107.8	106.3	104.3	106.2
P60953	CDC42	Cell division control protein 42 homolog OS=Homo sapiens OX=9606 GN=CDC42 PE=1 SV=2	0	47.859	45	8	44	7	8	86.3	94.5	93.4	90.6	102.8	97.7	93.6	96.1	93.9	96.7	93.1	94.8	108.6	105.5	103	106.5	108.3	105.6	116.9	112
P31323	PRKAR2B	cAMP-dependent protein kinase type II-beta regulatory subunit OS=Homo sapiens OX=9606 GN=PRKAR2B PE=1 SV=3	0	47.753	42	13	37	11	13	63.6	59.7	71.2	61.1	65.6	79.2	68.2	72.6	79.2	81	79.7	84.4	134	135.3	114.6	132.7	157.5	144.8	166.3	149.1
Q15785	TOMM34	Mitochondrial import receptor subunit TOM34 OS=Homo sapiens OX=9606 GN=TOMM34 PE=1 SV=2	0	47.739	36	9	30	9	9	104.6	104.1	104.7	104.3	121.9	108.3	113.7	113.8	104	110.3	109.2	107.6	90.4	93.4	92.7	93.6	79.1	84	79.7	80.6
P67775	PPP2CA	Serine/threonine-protein phosphatase 2A catalytic subunit alpha isoform OS=Homo sapiens OX=9606 GN=PPP2CA PE=1 SV=1	0	47.661	44	11	46	3	11	93.7	90	93	92.9	78.7	86.4	82.6	77.1	94.1	98.9	95	94.3	113.2	110.3	110.7	110.9	120.3	114.4	118.6	124.8
Q13247	SRSF6	Serine/arginine-rich splicing factor 6 OS=Homo sapiens OX=9606 GN=SRSF6 PE=1 SV=2	0	47.547	19	8	64	5	8	115.8	108.7	105.9	110.5	110.7	110.1	114	111	111.9	113.5	110.6	110.5	87.7	92.5	97	92	73.9	75.2	72.5	76
P63220	RPS21	40S ribosomal protein S21 OS=Homo sapiens OX=9606 GN=RPS21 PE=1 SV=1	0	47.529	73	7	60	7	7	98.9	89.7	100	96.4	114.4	117.9	110.8	113.1	107.2	112	109.8	109.4	96.6	102.2	98.5	98.1	82.9	78.1	80.9	83
P78406	RAE1	mRNA export factor RAE1 OS=Homo sapiens OX=9606 GN=RAE1 PE=1 SV=1	0	47.507	39	10	30	10	10	116.8	106.9	119.1	107.2	99.3	105.7	104.9	100.9	100.8	105.1	102.5	105.1	86.9	91.8	86	91.2	96.1	90.5	87.5	95.6
Q15424	SAFB	Scaffold attachment factor B1 OS=Homo sapiens OX=9606 GN=SAFB PE=1 SV=4	0	47.42	14	14	46	12	14	99.6	90.8	94.4	91.8	100	102.5	99.6	98.5	97.8	101.6	97.9	100.3	104.1	102.7	106.2	106	98.5	102.4	101.9	103.4
Q16881	TXNRD1	Thioredoxin reductase 1, cytoplasmic OS=Homo sapiens OX=9606 GN=TXNRD1 PE=1 SV=3	0	47.394	16	9	38	9	9	100.9	104.4	98.2	105.1	99.4	95.8	98.8	96.2	102.8	102.4	105.7	106	101.2	98.9	103.7	98.3	95.7	98.5	93.7	94.5
Q9NYU2	UGGT1	UDP-glucose:glycoprotein glucosyltransferase 1 OS=Homo sapiens OX=9606 GN=UGGT1 PE=1 SV=3	0	47.333	8	10	33	10	10	79.6	90	83	86.2	104.9	97	101.4	103.7	106.5	93.8	101.3	100.6	111.1	117.3	115.9	110.4	97.8	102	98.3	99.1
Q96PK6	RBM14	RNA-binding protein 14 OS=Homo sapiens OX=9606 GN=RBM14 PE=1 SV=2	0	47.318	18	10	53	10	10	111.5	105.7	109.3	103.3	101.3	100.8	96.9	102.4	106.1	103.4	102.7	102.9	82.8	92.8	90.4	91.3	98.4	97.2	100.7	100.1
P43490	NAMPT	Nicotinamide phosphoribosyltransferase OS=Homo sapiens OX=9606 GN=NAMPT PE=1 SV=1	0	47.201	26	9	30	9	9	99.2	101	96	103.3	92.9	90.2	91.1	87.2	100	100.1	101.4	98.6	101.9	100.8	105.4	100.8	106	107.9	106.1	110.1
P14550	AKR1A1	Aldo-keto reductase family 1 member A1 OS=Homo sapiens OX=9606 GN=AKR1A1 PE=1 SV=3	0	47.173	36	11	40	10	11	94.5	98.8	93	96.1	107.1	100.5	107.6	110.2	101.9	100.7	101.1	99.2	101.5	100	101.8	98.4	94.9	100	96.5	96.1
O43399	TPD52L2	Tumor protein D54 OS=Homo sapiens OX=9606 GN=TPD52L2 PE=1 SV=2	0	47.165	33	5	35	5	5	106.8	103.7	109.1	102.5	102	104.7	105.7	103.2	100.5	102.7	101.7	101.6	91.8	96.4	90	98.7	98.9	92.4	93.5	94.1
Q9UNH7	SNX6	Sorting nexin-6 OS=Homo sapiens OX=9606 GN=SNX6 PE=1 SV=1	0	47.099	34	12	51	12	12	114.7	101.8	105	108.1	92.4	94.6	89.2	94.2	89.9	95.4	93.4	96.9	88.1	102.2	99.3	93.6	114.9	105.9	113.1	107.3
P36873	PPP1CC	Serine/threonine-protein phosphatase PP1-gamma catalytic subunit OS=Homo sapiens OX=9606 GN=PPP1CC PE=1 SV=1	0	47.088	22	9	45	1	9
Q06210	GFPT1	Glutamine--fructose-6-phosphate aminotransferase [isomerizing] 1 OS=Homo sapiens OX=9606 GN=GFPT1 PE=1 SV=3	0	47.058	18	10	41	10	10	85.7	93.4	82.6	92	106.1	97.9	108.2	102.7	110.7	105.6	108	105.2	108.5	111.6	115.8	110.1	89.1	91.6	85.4	90
P14324	FDPS	Farnesyl pyrophosphate synthase OS=Homo sapiens OX=9606 GN=FDPS PE=1 SV=4	0	46.976	16	8	45	8	8	101.9	110.4	110.1	106.2	83.2	89.4	92.2	92.2	97.4	98.3	102	100.2	107.6	95.3	92.7	95.4	109.9	106.6	103	106.1
Q9Y5K5	UCHL5	Ubiquitin carboxyl-terminal hydrolase isozyme L5 OS=Homo sapiens OX=9606 GN=UCHL5 PE=1 SV=3	0	46.939	30	10	44	10	10	98.4	101.1	99.4	99	112.1	104.8	110.3	109	105.9	104	103.4	103.7	95.1	101.1	99.1	97.8	88.5	89	87.8	90.5
P05204	HMGN2	Non-histone chromosomal protein HMG-17 OS=Homo sapiens OX=9606 GN=HMGN2 PE=1 SV=3	0	46.937	62	6	43	5	6	105.8	85.3	95.7	99.6	99.8	85.1	90.7	94.5	89.1	99.8	92.4	94	111.4	103.4	111.3	101.6	93.9	126.4	109.9	110.4
Q9BWM7	SFXN3	Sideroflexin-3 OS=Homo sapiens OX=9606 GN=SFXN3 PE=1 SV=3	0	46.929	32	8	37	7	8	99.9	90.4	88.3	85.2	92.9	104.5	100.6	106.7	100.9	92.9	98.7	93	97.8	98.9	105	104.4	108.6	113.3	107.3	110.7
P31930	UQCRC1	Cytochrome b-c1 complex subunit 1, mitochondrial OS=Homo sapiens OX=9606 GN=UQCRC1 PE=1 SV=3	0	46.928	25	9	44	9	9	105.8	110.4	105.1	107.3	106.2	104.3	106.9	104.2	105.7	103.1	103	102.5	91.7	89.7	94.7	90.9	90.6	92.5	90.3	95.1
O00139	KIF2A	Kinesin-like protein KIF2A OS=Homo sapiens OX=9606 GN=KIF2A PE=1 SV=3	0	46.895	14	8	38	7	8	90.8	84.6	94.2	86.4	87.5	92.8	89.5	86.6	96.1	95.6	97.3	95	105.5	109.8	99.2	109.1	120.2	117.2	119.7	122.9
Q6FI81	CIAPIN1	Anamorsin OS=Homo sapiens OX=9606 GN=CIAPIN1 PE=1 SV=2	0	46.799	25	8	45	8	8	98.1	98.7	103.5	98.1	115.3	114.3	115.8	114.4	102.7	110.2	106.3	111.8	104.9	98.1	94.2	93.8	78.9	78.7	80.2	81.9
Q52LJ0	FAM98B	Protein FAM98B OS=Homo sapiens OX=9606 GN=FAM98B PE=1 SV=2	0	46.786	25	10	43	10	10	107.7	96.3	92.2	102	101.2	104.8	106.3	103.3	99.4	103.4	105.2	100.4	85.4	103.9	106.4	98.7	106.3	91.6	89.9	95.7
P11233	RALA	Ras-related protein Ral-A OS=Homo sapiens OX=9606 GN=RALA PE=1 SV=1	0	46.723	30	6	35	6	6	75.4	85.3	75.4	100.9	78.1	87	81.3	87.2	93.2	95.3	95.4	98.1	121.4	109.4	119.4	98.3	131.8	123	128.5	115.5
P10636	MAPT	Microtubule-associated protein tau OS=Homo sapiens OX=9606 GN=MAPT PE=1 SV=5	0	46.619	14	11	32	11	11	72.9	77.3	73.8	77.5	80.9	77.3	78.2	79.3	83.6	87.5	78.4	85.6	113.9	109.6	114.6	108.4	148.7	148.3	155	149.2
Q12756	KIF1A	Kinesin-like protein KIF1A OS=Homo sapiens OX=9606 GN=KIF1A PE=1 SV=2	0	46.618	8	11	32	11	11	87.7	90	86.8	91.9	112.8	111.4	112.5	110.8	112.5	118.6	114.7	111	110.8	100.9	102.1	107.6	76.3	79.2	83.8	78.6
P42285	MTREX	Exosome RNA helicase MTR4 OS=Homo sapiens OX=9606 GN=MTREX PE=1 SV=3	0	46.617	13	11	37	10	11	94.7	100.6	104.1	107.4	104	104.7	103.9	106.2	106.9	107.9	105	107.2	103.1	97.4	97.4	90.4	91.2	89.5	89.7	88.8
P30419	NMT1	Glycylpeptide N-tetradecanoyltransferase 1 OS=Homo sapiens OX=9606 GN=NMT1 PE=1 SV=2	0	46.59	16	8	23	8	8	88.6	85.8	91.7	86	101.5	99.3	112.4	94.3	97.4	96.1	98.4	93.7	107.6	107.5	103.5	110.2	104.9	111.3	94	115.8
Q9NPH2	ISYNA1	Inositol-3-phosphate synthase 1 OS=Homo sapiens OX=9606 GN=ISYNA1 PE=1 SV=1	0	46.59	20	10	37	10	10	72.5	68.6	72.7	71	80.6	90.6	84.4	83.4	91.2	91.1	89.4	87.8	123.3	124.7	125.2	129	132.4	125.1	128.2	128.8
Q05193	DNM1	Dynamin-1 OS=Homo sapiens OX=9606 GN=DNM1 PE=1 SV=2	0	46.495	15	13	40	12	13	92.4	97.7	97.7	91.2	95.4	100.9	96.4	95.5	97.3	96.5	99.3	96.8	114.5	99.8	103.2	110.4	100.3	105.1	103.3	106.2
P56545	CTBP2	C-terminal-binding protein 2 OS=Homo sapiens OX=9606 GN=CTBP2 PE=1 SV=1	0	46.491	20	9	37	4	9	115.5	113.9	121	98.4	97.2	99.4	92.4	92.7	105	99.8	101.3	100.5	76.5	93.4	84.2	103.6	105.8	93.5	101.1	104.7
Q96AG4	LRRC59	Leucine-rich repeat-containing protein 59 OS=Homo sapiens OX=9606 GN=LRRC59 PE=1 SV=1	0	46.467	28	10	46	10	10	73	93.6	84.1	86.6	103.8	95.1	98.4	94.5	99.3	94	96.3	96.6	134.7	102.4	117.3	111.2	89.2	115	104	111.2
P11413	G6PD	Glucose-6-phosphate 1-dehydrogenase OS=Homo sapiens OX=9606 GN=G6PD PE=1 SV=4	0	46.444	25	12	48	12	12	88.7	96.9	86.5	89.4	94.6	89	93.4	90.2	92.6	92.9	96.3	96.2	105.8	100.7	107.8	106.2	118.3	120.5	116	118
Q9NZZ3	CHMP5	Charged multivesicular body protein 5 OS=Homo sapiens OX=9606 GN=CHMP5 PE=1 SV=1	0	46.408	37	7	38	7	7	100.9	100.5	95.7	104	99.4	99.1	101.5	102.6	99.4	108.3	104.8	103.3	99.1	95.9	100.4	91.6	101.3	96.2	97.5	98.5
Q16836	HADH	Hydroxyacyl-coenzyme A dehydrogenase, mitochondrial OS=Homo sapiens OX=9606 GN=HADH PE=1 SV=3	0	46.388	27	10	48	10	10	108	111.2	100.8	108.4	112.8	110	110.4	109	102.6	100.5	102.3	103.2	89.2	90.7	98.5	94	87.4	87.5	87.9	85.3
P62140	PPP1CB	Serine/threonine-protein phosphatase PP1-beta catalytic subunit OS=Homo sapiens OX=9606 GN=PPP1CB PE=1 SV=3	0	46.382	22	9	46	2	9	87.8	85.2	89.7	86.2	106.5	109.6	103	107.3	108.1	107.8	111.5	110.4	105.8	108.3	104.4	104	91.8	89.1	91.4	92.1
Q15181	PPA1	Inorganic pyrophosphatase OS=Homo sapiens OX=9606 GN=PPA1 PE=1 SV=2	0	46.253	38	9	50	8	9	108.8	110.8	110.8	115.1	109.6	112.2	107.7	116.9	107.6	104.7	106.4	106.5	93	93	92.9	89	81.1	79.3	82.2	72.5
P55145	MANF	Mesencephalic astrocyte-derived neurotrophic factor OS=Homo sapiens OX=9606 GN=MANF PE=1 SV=3	0	46.129	38	8	39	8	8	100.2	101.1	95.7	86.5	85.2	88.8	83.8	76.6	96.5	96.5	91.9	85.4	98.1	103.8	105.6	119.1	120	109.7	123	132.4
P35520	CBS	Cystathionine beta-synthase OS=Homo sapiens OX=9606 GN=CBS PE=1 SV=2	0	46.081	20	10	65	10	10	105.6	107.6	115.2	110	121.1	121.9	119.4	119.8	110.2	108.8	107.1	107.9	91.9	91.9	86.5	89.7	71.2	69.9	71.8	72.6
P09496	CLTA	Clathrin light chain A OS=Homo sapiens OX=9606 GN=CLTA PE=1 SV=1	0	46.055	27	11	72	11	11	101.1	97.8	102.6	101.7	94	95.3	90.4	95.4	96	97.4	93.1	96.6	99.6	102.2	97.7	99	109.4	107.4	116.2	107.3
Q13242	SRSF9	Serine/arginine-rich splicing factor 9 OS=Homo sapiens OX=9606 GN=SRSF9 PE=1 SV=1	0	46.05	42	12	46	11	12	96.3	112.9	119.6	106.7	77.8	81.7	71.5	91.9	96.9	97.5	89.7	105.7	115.2	87.9	82.1	92.3	113.9	120	137.1	103.3
P11766	ADH5	Alcohol dehydrogenase class-3 OS=Homo sapiens OX=9606 GN=ADH5 PE=1 SV=4	0	45.977	36	12	41	12	12	87.3	83.5	90.1	85.3	92.3	89.5	93.4	83.5	95.3	93.8	95	90.9	111.7	118	109.2	116	113.5	115.2	112.3	124.3
P62249	RPS16	40S ribosomal protein S16 OS=Homo sapiens OX=9606 GN=RPS16 PE=1 SV=2	0	45.945	61	11	54	11	11	109.6	107.2	106.1	113.1	116.2	112.1	112.5	104.1	105.8	100.4	103	96.5	85.9	85.9	88	88.3	82.4	94.5	90.5	98
Q9Y570	PPME1	Protein phosphatase methylesterase 1 OS=Homo sapiens OX=9606 GN=PPME1 PE=1 SV=3	0	45.935	25	7	39	7	7	94.2	95.2	93.3	96.4	98.4	98.4	97.9	96.7	101.8	99.5	101.5	101	100.9	107	107.4	106.8	104.7	99.9	99.8	99.1
P62910	RPL32	60S ribosomal protein L32 OS=Homo sapiens OX=9606 GN=RPL32 PE=1 SV=2	0	45.848	35	6	36	6	6	109.6	103.8	107.7	116.2	110	107.9	109.8	109.1	108.2	106.5	106.4	106.8	92.1	98.2	98.4	90.4	80.2	83.7	77.7	77.5
P61081	UBE2M	NEDD8-conjugating enzyme Ubc12 OS=Homo sapiens OX=9606 GN=UBE2M PE=1 SV=1	0	45.815	34	7	43	7	7	99.7	100.2	93	99.8	103.5	101.5	105.4	100	101.5	98.3	100.5	98	97.2	99.8	104.4	101.4	98.1	100.2	96.7	100.9
Q6UB35	MTHFD1L	Monofunctional C1-tetrahydrofolate synthase, mitochondrial OS=Homo sapiens OX=9606 GN=MTHFD1L PE=1 SV=1	0	45.788	10	10	42	8	10	101.2	111.7	107	106.6	120.7	112.9	115.2	120.4	110.6	106.5	108	108.9	88.1	90.7	90	89.3	79.5	78.2	79.8	74.8
P84103	SRSF3	Serine/arginine-rich splicing factor 3 OS=Homo sapiens OX=9606 GN=SRSF3 PE=1 SV=1	0	45.778	43	8	42	8	8	94.4	89	96.1	90.5	95.5	98.6	99.6	101.1	102.7	111.6	103.9	104.9	116.1	109.7	111.5	112.2	91.3	91.1	88.9	91.3
Q99536	VAT1	Synaptic vesicle membrane protein VAT-1 homolog OS=Homo sapiens OX=9606 GN=VAT1 PE=1 SV=2	0	45.726	21	7	34	7	7	65.5	65.4	66.4	64	72.5	75.1	75.9	75	77.8	78.1	78.9	78.7	127.1	122.2	123.4	124.3	157.2	159.2	155.4	158.1
Q13126	MTAP	S-methyl-5'-thioadenosine phosphorylase OS=Homo sapiens OX=9606 GN=MTAP PE=1 SV=2	0	45.665	38	8	31	8	8	102.8	109.3	100.8	116.8	115.1	109	120.3	108.8	105.9	109.1	115.4	104.8	97.4	91.2	87.8	92.1	78.7	81.4	75.8	77.5
P52789	HK2	Hexokinase-2 OS=Homo sapiens OX=9606 GN=HK2 PE=1 SV=2	0	45.608	13	10	28	7	10	112.7	109.9	101.6	106.7	90.7	101.9	99.6	98.5	117.4	117.6	122.6	121.5	99.1	97.8	95.9	93.7	80.1	72.8	80.3	79.7
P01023	A2M	Alpha-2-macroglobulin OS=Homo sapiens OX=9606 GN=A2M PE=1 SV=3	0	45.48	5	8	59	8	8	133.8	134	139.9	135	145.1	141.3	153.2	144.9	89	91.9	91.1	91.1	59.7	62.7	55	59.6	72.4	70.1	60.8	69.4
Q99459	CDC5L	Cell division cycle 5-like protein OS=Homo sapiens OX=9606 GN=CDC5L PE=1 SV=2	0	45.448	13	9	34	9	9	100.9	88.2	98.1	98.6	98.2	92.4	93.1	92.1	99.5	104.4	100.3	101.5	108.5	100.8	102.2	98.5	92.9	114.2	106.3	109.2
Q14141	SEPTIN6	Septin-6 OS=Homo sapiens OX=9606 GN=SEPTIN6 PE=1 SV=4	0	45.375	18	7	47	4	7	84.1	81.5	81	75.7	72.6	85.4	77.1	76.7	86.7	90.8	86.2	88.3	116.6	117.1	112	124.3	139.9	125.3	143.7	135
Q96P70	IPO9	Importin-9 OS=Homo sapiens OX=9606 GN=IPO9 PE=1 SV=3	0	45.214	12	8	32	8	8	82.9	89.8	85.5	81.2	77	84.6	85.8	87	89.2	98.8	97.8	99.4	131.2	116.2	122.5	122	119.6	110.6	108.4	110.5
P07205	PGK2	Phosphoglycerate kinase 2 OS=Homo sapiens OX=9606 GN=PGK2 PE=1 SV=3	0	45.041	18	6	63	1	6
P47914	RPL29	60S ribosomal protein L29 OS=Homo sapiens OX=9606 GN=RPL29 PE=1 SV=2	0	45.032	28	7	37	7	7	123.3	111	119.5	115	98.4	106.1	100.9	104.8	86.9	96	89.2	93.5	94.5	88.3	89.1	89.3	96.8	98.6	101.4	97.4
Q93009	USP7	Ubiquitin carboxyl-terminal hydrolase 7 OS=Homo sapiens OX=9606 GN=USP7 PE=1 SV=2	0	45.004	12	10	36	10	10	95.4	91.5	94.1	93.5	105.2	105.9	107.6	108.4	110	105	108	105.5	100.1	106.7	101.7	106.6	89.3	90.9	88.6	86
P17480	UBTF	Nucleolar transcription factor 1 OS=Homo sapiens OX=9606 GN=UBTF PE=1 SV=1	0	44.951	12	10	36	10	10	105.5	98.9	93.3	94.1	99.5	102.6	102.1	109.6	95.1	96.8	94.4	93.1	96.5	93.4	106.1	94.6	103.4	108.3	104.1	108.6
P35606	COPB2	Coatomer subunit beta' OS=Homo sapiens OX=9606 GN=COPB2 PE=1 SV=2	0	44.9	15	10	41	10	10	93.2	102.1	96.8	96.8	100.3	106.6	103.6	102.6	98.5	98.9	98.8	102.1	105.4	100.8	102.5	102.7	102.5	91.6	98.2	95.9
Q9UKK9	NUDT5	ADP-sugar pyrophosphatase OS=Homo sapiens OX=9606 GN=NUDT5 PE=1 SV=1	0	44.881	30	6	44	6	6	115.2	110.4	117.3	115.2	105.3	107.1	103.8	99.6	103	104	101.7	99.3	86.7	90.9	87.8	92.5	89.8	87.7	89.5	93.4
P15927	RPA2	Replication protein A 32 kDa subunit OS=Homo sapiens OX=9606 GN=RPA2 PE=1 SV=1	0	44.855	48	8	38	8	8	105.7	105.8	111.3	120.2	106.2	103.1	104.8	105.7	113.6	113.6	111.1	111.8	94.5	94.5	93.3	88	80.1	82.9	79.6	74.4
P06396	GSN	Gelsolin OS=Homo sapiens OX=9606 GN=GSN PE=1 SV=1	0	44.82	12	9	35	9	9	80.7	77.7	74.4	77.3	86.1	82.9	83.1	78.4	86.3	84.3	82	83.3	107.8	110.9	110.6	113.1	139	144.2	149.9	148
P35080	PFN2	Profilin-2 OS=Homo sapiens OX=9606 GN=PFN2 PE=1 SV=3	0	44.796	47	7	54	7	7	98.4	98	98.5	97.8	107.6	108.7	107.5	108.6	98.7	96.1	98.4	98.3	100.3	103.6	99.8	99.8	95	93.7	95.8	95.6
P46109	CRKL	Crk-like protein OS=Homo sapiens OX=9606 GN=CRKL PE=1 SV=1	0	44.79	40	9	43	9	9	101.2	103.3	104.3	97.4	118.1	110.2	112.1	116.4	111.9	109.4	110.4	110.8	97.1	101.1	100.7	98.3	71.6	76	72.5	77.1
Q92769	HDAC2	Histone deacetylase 2 OS=Homo sapiens OX=9606 GN=HDAC2 PE=1 SV=2	0	44.777	20	10	34	10	10	100.6	116.3	85.5	94.4	104.8	104.2	92.5	100.5	108	107.4	106.1	105.5	98.3	87.5	112.6	102.9	88.3	84.7	103.3	96.7
Q86V81	ALYREF	THO complex subunit 4 OS=Homo sapiens OX=9606 GN=ALYREF PE=1 SV=3	0	44.743	49	7	32	7	7	107.1	105.9	107.2	106.2	112	110	112.7	111.1	106.6	104.2	105.3	101.6	102.2	91.9	95.6	94.6	72.1	88	79.3	86.6
Q9HB07	MYG1	MYG1 exonuclease OS=Homo sapiens OX=9606 GN=MYG1 PE=1 SV=3	0	44.725	25	7	38	7	7	100.5	101.2	98.8	98.4	106.5	105.9	111.1	106.4	102.5	105.4	102.9	105.1	101.2	99.8	101	100.8	89.4	87.8	86.3	89.3
Q9Y237	PIN4	Peptidyl-prolyl cis-trans isomerase NIMA-interacting 4 OS=Homo sapiens OX=9606 GN=PIN4 PE=1 SV=1	0	44.694	79	9	40	9	9	109.5	104.4	108.8	108.6	110.7	116.4	113.2	113	109	111.3	107.5	112.1	95.8	93.7	95.9	93.2	75.1	74.1	74.6	73.1
O96019	ACTL6A	Actin-like protein 6A OS=Homo sapiens OX=9606 GN=ACTL6A PE=1 SV=1	0	44.694	20	8	30	5	8	97	101.2	100.9	99.1	104.2	107.2	109	112.1	107	105.5	102	106.1	100	103.1	97	106.7	91.8	83	91	76
P10155	RO60	RNA-binding protein RO60 OS=Homo sapiens OX=9606 GN=RO60 PE=1 SV=2	0	44.657	18	10	44	10	10	79.7	95.9	84	85.7	102.7	96.5	105.6	102.9	102.2	96.8	101.4	105.1	110.1	103.4	112.4	107.4	105.4	107.4	96.5	99
O43252	PAPSS1	Bifunctional 3'-phosphoadenosine 5'-phosphosulfate synthase 1 OS=Homo sapiens OX=9606 GN=PAPSS1 PE=1 SV=2	0	44.637	18	9	36	9	9	97	101.7	101.9	102.3	97.5	102	99.2	92.8	101.6	103.4	102.5	99.9	101.6	103.1	97.4	99.3	102.2	89.8	99	105.6
O43148	RNMT	mRNA cap guanine-N7 methyltransferase OS=Homo sapiens OX=9606 GN=RNMT PE=1 SV=1	0	44.634	17	7	23	7	7	100.5	90.5	101.6	91.5	104.6	106	107.6	106.6	106.8	109.1	104.7	104.6	92.7	103.9	94.2	106	95.5	90.5	91.9	91.3
P82979	SARNP	SAP domain-containing ribonucleoprotein OS=Homo sapiens OX=9606 GN=SARNP PE=1 SV=3	0	44.634	41	8	40	8	8	103.3	97.8	97.8	99.5	108.8	106.7	109.9	110.7	105.8	102.6	104.2	104.7	94.2	99.9	96.5	97.7	87.9	93	91.7	87.4
P28331	NDUFS1	NADH-ubiquinone oxidoreductase 75 kDa subunit, mitochondrial OS=Homo sapiens OX=9606 GN=NDUFS1 PE=1 SV=3	0	44.521	17	9	40	9	9	99.8	98	102.3	110.7	105.5	112.1	117.2	112.1	102	101.9	101.3	102.8	97.3	98.1	89.5	87.8	95.4	89.8	89.8	86.5
O94826	TOMM70	Mitochondrial import receptor subunit TOM70 OS=Homo sapiens OX=9606 GN=TOMM70 PE=1 SV=1	0	44.489	19	13	53	13	13	96.8	108.1	96.9	100.9	131.1	128.6	133	128.4	107.2	102.3	104.5	101.3	87	81	86.2	85.4	77.9	80.1	79.4	84
P47756	CAPZB	F-actin-capping protein subunit beta OS=Homo sapiens OX=9606 GN=CAPZB PE=1 SV=4	0	44.424	31	7	37	7	7	91.2	92	88.8	102.7	103.5	97.5	104.3	97.1	107.8	105.3	105.9	100.5	103.3	108.7	108.8	100.1	94.3	96.5	92.3	99.5
P60866	RPS20	40S ribosomal protein S20 OS=Homo sapiens OX=9606 GN=RPS20 PE=1 SV=1	0	44.257	36	6	41	6	6	104.4	96.9	94	92.7	106.3	99.3	101.4	108.2	99.2	103.6	102.1	103.8	97.5	95.6	104.8	99.4	92.6	104.7	97.7	96
Q15819	UBE2V2	Ubiquitin-conjugating enzyme E2 variant 2 OS=Homo sapiens OX=9606 GN=UBE2V2 PE=1 SV=4	0	44.135	54	9	66	4	9	105.2	101.4	106.3	109	109.9	107.3	104.5	104	103.4	104.7	103.7	106.1	95.1	100	98.2	96.2	86.4	86.7	87.3	84.7
Q9P2R7	SUCLA2	Succinate--CoA ligase [ADP-forming] subunit beta, mitochondrial OS=Homo sapiens OX=9606 GN=SUCLA2 PE=1 SV=3	0	44.133	24	10	45	10	10	96.7	98.7	99	100.8	108.6	101.6	106.4	101.2	96.6	94	95.8	93.7	96.4	102.1	94.3	94.5	101.7	103.5	104.5	109.8
P62847	RPS24	40S ribosomal protein S24 OS=Homo sapiens OX=9606 GN=RPS24 PE=1 SV=1	0	44.039	47	8	59	8	8	110.8	93	103.9	100.6	104.7	114.9	106.4	110	102.8	108	104	105.1	91.6	99.1	96.2	96.9	90	85	89.4	87.4
P49207	RPL34	60S ribosomal protein L34 OS=Homo sapiens OX=9606 GN=RPL34 PE=1 SV=3	0	44.002	41	7	46	7	7	126.9	113.2	115.6	112.7	100.5	94	106.8	103.5	85.7	90.2	91.9	91.7	90.6	93.1	93.6	95.4	96.3	109.6	92.1	96.7
Q5BKZ1	ZNF326	DBIRD complex subunit ZNF326 OS=Homo sapiens OX=9606 GN=ZNF326 PE=1 SV=2	0	43.893	17	9	58	9	9	112.6	106.2	112.7	111.4	106.1	107.7	106.7	105	105.4	104.9	106.2	107.2	88.7	95	87.3	89	87.2	86.1	87.1	87.4
Q9UMX5	NENF	Neudesin OS=Homo sapiens OX=9606 GN=NENF PE=1 SV=1	0	43.791	52	6	34	6	6	98.1	86.5	92.3	101.5	95.6	91.6	92.4	94.6	103.2	98	99.2	97.9	94.7	104	104.9	98.6	108.5	119.9	111.2	107.4
Q02818	NUCB1	Nucleobindin-1 OS=Homo sapiens OX=9606 GN=NUCB1 PE=1 SV=4	0	43.726	25	10	31	9	10	81.3	82.4	81	84.6	106	105.2	103.1	97.6	106.1	104.9	106.6	102	112.4	108.3	111.1	113.8	94.2	99.3	98.2	102
P35249	RFC4	Replication factor C subunit 4 OS=Homo sapiens OX=9606 GN=RFC4 PE=1 SV=2	0	43.689	28	8	38	8	8	107.8	110	105.3	104.3	120.6	120.2	115.4	120.9	110.4	109.3	113.7	107.8	93.4	90.1	92	92.7	67.8	70.3	73.6	74.2
P62888	RPL30	60S ribosomal protein L30 OS=Homo sapiens OX=9606 GN=RPL30 PE=1 SV=2	0	43.641	52	8	65	8	8	115.2	107.9	111.7	114.1	110.3	113.1	113.5	111.3	101	105.1	101.8	101.3	86.5	86.3	83.2	83.4	87.1	87.6	89.8	89.9
O00487	PSMD14	26S proteasome non-ATPase regulatory subunit 14 OS=Homo sapiens OX=9606 GN=PSMD14 PE=1 SV=1	0	43.637	32	8	35	8	8	91.1	99.8	90.7	102.5	99.2	97.8	97.6	94.1	97.8	97.7	99.9	95.7	113.4	102.6	112.9	99.4	98.6	102	99	108.3
Q9BWF3	RBM4	RNA-binding protein 4 OS=Homo sapiens OX=9606 GN=RBM4 PE=1 SV=1	0	43.595	23	9	55	9	9	89	92.8	95	96.4	84.7	87.7	93.3	94.4	99.3	104.8	102.8	102.2	113.6	100.9	103.3	102.6	113.4	113.9	105.6	104.4
Q8WXX5	DNAJC9	DnaJ homolog subfamily C member 9 OS=Homo sapiens OX=9606 GN=DNAJC9 PE=1 SV=1	0	43.546	33	8	31	8	8	102	96.3	99.6	96.2	117.4	109.2	111.7	110.3	107.4	110.4	108.7	109.5	98	102.3	100.4	102.9	75.2	81.9	79.6	81.2
P49959	MRE11	Double-strand break repair protein MRE11 OS=Homo sapiens OX=9606 GN=MRE11 PE=1 SV=3	0	43.535	15	10	45	10	10	111.8	110	109.4	119.6	112.2	105.1	105.7	106.5	105.9	103.5	103.1	102.9	85.5	95.7	95.2	86.5	84.6	85.7	86.7	84.5
P60228	EIF3E	Eukaryotic translation initiation factor 3 subunit E OS=Homo sapiens OX=9606 GN=EIF3E PE=1 SV=1	0	43.478	19	7	46	7	7	97.3	102.4	103.5	107.6	106.5	101.8	101.7	104.1	101.8	102.6	100.8	104.5	105.8	99.3	101.8	93.1	88.6	93.8	92.2	90.7
P28070	PSMB4	Proteasome subunit beta type-4 OS=Homo sapiens OX=9606 GN=PSMB4 PE=1 SV=4	0	43.447	33	7	46	7	7	103.4	100	105.3	102.1	103.1	105.7	99	103	102.8	101.8	100.5	100.3	98.7	102.7	100.4	99.3	92.1	89.8	94.8	95.4
P61758	VBP1	Prefoldin subunit 3 OS=Homo sapiens OX=9606 GN=VBP1 PE=1 SV=4	0	43.406	57	14	47	14	14	111.5	114.4	113.9	112.1	103.2	101.2	102.1	100.1	99.9	99.5	101	99.2	90.9	92.6	89.4	91.4	94.5	92.3	93.5	97.3
P24539	ATP5PB	ATP synthase F(0) complex subunit B1, mitochondrial OS=Homo sapiens OX=9606 GN=ATP5PB PE=1 SV=2	0	43.143	28	7	33	7	7	96.1	90.8	87.9	88.8	80.7	88.8	91.3	89.6	89.2	93.3	97.7	93.5	100.8	105.1	106.6	107.5	133.3	121.9	116.4	120.6
Q8NBS9	TXNDC5	Thioredoxin domain-containing protein 5 OS=Homo sapiens OX=9606 GN=TXNDC5 PE=1 SV=2	0	43.128	26	9	47	9	9	99.4	108.6	105.8	106.3	121.1	118.9	114.7	115.2	109	101.1	105	103.8	93.7	96.7	94.8	96.8	76.8	74.8	79.7	77.9
Q7Z460	CLASP1	CLIP-associating protein 1 OS=Homo sapiens OX=9606 GN=CLASP1 PE=1 SV=1	0	43.122	8	10	26	8	10	88.7	88.2	93.1	89.1	100.3	91	84.2	90.9	92.9	111.1	106	100.7	114.3	108.1	109.5	113.4	103.8	101.6	107.2	106
P04062	GBA1	Lysosomal acid glucosylceramidase OS=Homo sapiens OX=9606 GN=GBA PE=1 SV=3	0	42.777	21	8	33	8	8	77.7	78.5	83.7	81.1	86	87.3	86.1	90.1	93.3	90.5	90.2	91.9	113.2	109.3	108.2	111	129.7	134.5	131.7	126
Q9BPW8	NIPSNAP1	Protein NipSnap homolog 1 OS=Homo sapiens OX=9606 GN=NIPSNAP1 PE=1 SV=1	0	42.577	35	9	50	7	9	88.1	102.1	102.4	107.3	107.9	101.3	97	95.7	108.6	92.1	92.5	88.9	102.2	99.4	93.9	94.6	93.2	105.1	114.1	113.5
Q08752	PPID	Peptidyl-prolyl cis-trans isomerase D OS=Homo sapiens OX=9606 GN=PPID PE=1 SV=3	0	42.551	26	10	40	9	10	103.2	102.8	103.3	103.1	116.9	111.4	117.1	114.6	110.6	108.3	107.9	109.5	92	97	93.8	95.9	77.2	80.5	77.9	76.9
P23368	ME2	NAD-dependent malic enzyme, mitochondrial OS=Homo sapiens OX=9606 GN=ME2 PE=1 SV=1	0	42.543	24	10	42	10	10	104.5	110.2	104.2	100.1	110	105.2	106.5	106.2	102.5	97.8	100.8	100.7	86.2	91.7	91.8	96.5	96.8	95.1	96.8	96.5
Q9UMR2	DDX19B	ATP-dependent RNA helicase DDX19B OS=Homo sapiens OX=9606 GN=DDX19B PE=1 SV=1	0	42.512	24	9	46	1	9	134.2	144.4	125.7		157.2	131.9	155.6		150.3	150.8	137.3		83.1	151.4	143.4		141.9	88.1	104.7
Q15008	PSMD6	26S proteasome non-ATPase regulatory subunit 6 OS=Homo sapiens OX=9606 GN=PSMD6 PE=1 SV=1	0	42.499	29	10	42	10	10	83.8	89.1	89.1	87.9	73	86.4	86.6	76.7	92.8	99.6	97.2	90.7	124.2	105.6	107.3	109.4	126.2	119.3	119.8	135.4
P51532	SMARCA4	Transcription activator BRG1 OS=Homo sapiens OX=9606 GN=SMARCA4 PE=1 SV=2	0	42.468	6	8	34	8	8	90.2	88.2	88.5	95.9	86.2	85.4	80.1	86.9	88.4	99.5	86.3	93.1	120.6	111.9	120.7	107.2	114.7	114.9	124.4	116.9
P30085	CMPK1	UMP-CMP kinase OS=Homo sapiens OX=9606 GN=CMPK1 PE=1 SV=3	0	42.379	52	9	34	9	9	106.9	115	111	121.1	109.4	104.5	103.9	102.3	106	101.4	102.7	103.3	95.6	92	95.4	82.6	82.1	87.1	87	90.7
Q16629	SRSF7	Serine/arginine-rich splicing factor 7 OS=Homo sapiens OX=9606 GN=SRSF7 PE=1 SV=1	0	42.274	30	7	43	7	7	120.4	108.1	104.7	110.6	104.2	107.4	112.9	115.1	108.8	111.4	106.7	107.5	84.3	91.3	96.4	88.6	82.4	81.9	79.2	78.2
P20340	RAB6A	Ras-related protein Rab-6A OS=Homo sapiens OX=9606 GN=RAB6A PE=1 SV=3	0	42.26	48	10	37	3	10	72.2	81.4	74.5	74.4	94.4	95.2	95.2	95.3	99.8	93.5	99.3	99.7	125.4	120.2	123.9	124.3	108.2	109.7	107.2	106.2
P20073	ANXA7	Annexin A7 OS=Homo sapiens OX=9606 GN=ANXA7 PE=1 SV=3	0	42.142	20	9	43	9	9	93.2	92.8	85.9	90.9	94.2	97.7	95.2	99.4	99.9	90.9	94.6	96.8	99.2	106	110.8	104.2	113.5	112.6	113.5	108.6
P07741	APRT	Adenine phosphoribosyltransferase OS=Homo sapiens OX=9606 GN=APRT PE=1 SV=2	0	42.123	73	11	45	11	11	94.1	98.8	98.7	102.6	113.3	107.6	106.8	110.8	105.9	106	104.1	104.1	100.3	102.7	104.9	99.2	86.4	85	85.5	83.4
P22061	PCMT1	Protein-L-isoaspartate(D-aspartate) O-methyltransferase OS=Homo sapiens OX=9606 GN=PCMT1 PE=1 SV=4	0	41.904	48	6	24	6	6	93	99.6	104.1	94.3	98.9	99.5	93.9	96.3	100.4	98.8	99.8	97.6	107.8	105.7	101	107.5	99.9	96.3	101.3	104.3
P09661	SNRPA1	U2 small nuclear ribonucleoprotein A' OS=Homo sapiens OX=9606 GN=SNRPA1 PE=1 SV=2	0	41.88	36	10	33	10	10	105.3	99.7	107	96.9	104.8	109.3	109.4	109.7	101	110.2	105.4	105.2	93.9	96.8	98.9	98.9	95	84	79.4	89.3
P61006	RAB8A	Ras-related protein Rab-8A OS=Homo sapiens OX=9606 GN=RAB8A PE=1 SV=1	0	41.874	28	6	34	3	6	90.5	81.5	94.2	93.7	96	103.1	91.2	100.2	102.2	103	100.9	101.2	112.5	113.2	113.2	107.1	98.7	99.3	100.5	97.8
Q9UKY7	CDV3	Protein CDV3 homolog OS=Homo sapiens OX=9606 GN=CDV3 PE=1 SV=1	0	41.799	52	6	18	6	6	100.8	102.7	98.6	112.4	97.1	96.1	97.7	91.4	96.7	98.4	94	93.3	99.3	95.4	99.1	88	106.2	107.3	110.6	114.8
Q13404	UBE2V1	Ubiquitin-conjugating enzyme E2 variant 1 OS=Homo sapiens OX=9606 GN=UBE2V1 PE=1 SV=2	0	41.774	50	10	57	5	10	97.9	98.5	101.4	96.6	111.8	100.4	111.6	110.9	110.9	103.5	102.6	98.4	95.5	103.2	101.9	103.5	83.8	94.4	82.4	90.6
P84098	RPL19	60S ribosomal protein L19 OS=Homo sapiens OX=9606 GN=RPL19 PE=1 SV=1	0	41.712	36	9	53	9	9	105.7	94.9	103.3	88.2	110.9	104	103.1	104.3	93.7	100.7	95	100.9	107.6	103	104.6	111.2	82.2	97.5	94	95.3
Q6PJT7	ZC3H14	Zinc finger CCCH domain-containing protein 14 OS=Homo sapiens OX=9606 GN=ZC3H14 PE=1 SV=1	0	41.689	19	12	24	12	12	109.3	102.1	97.7	104.2	100	111.1	112.2	104.9	108.7	107.9	109.6	101.7	84.8	94.9	98.1	94.8	97.2	84.1	82.3	94.4
P31483	TIA1	Cytotoxic granule associated RNA binding protein TIA1 OS=Homo sapiens OX=9606 GN=TIA1 PE=1 SV=3	0	41.689	20	8	46	4	8	111.8	95.4	112.4	99.8	89.6	107.6	92.6	92.1	96.4	97.8	90	103.8	87.9	98.6	88.7	99.9	114.2	100.7	116.2	104.3
O14745	SLC9A3R1	Na(+)/H(+) exchange regulatory cofactor NHE-RF1 OS=Homo sapiens OX=9606 GN=SLC9A3R1 PE=1 SV=4	0	41.659	28	7	44	7	7	84	85.3	82.5	82.3	85.8	86.4	86.6	86.2	94.1	94.6	95.3	94.2	118.1	116.3	117	119.2	118	117.5	118.7	118.1
Q9UBB4	ATXN10	Ataxin-10 OS=Homo sapiens OX=9606 GN=ATXN10 PE=1 SV=1	0	41.434	22	8	40	8	8	96.8	79.6	88.7	88.6	87.4	105.3	98.3	100	96	106.7	105	102.9	99.4	107.8	104.8	103.9	120.5	100.6	103.2	104.6
P61201	COPS2	COP9 signalosome complex subunit 2 OS=Homo sapiens OX=9606 GN=COPS2 PE=1 SV=1	0	41.409	26	10	30	10	10	112.5	110.2	99.1	103.3	95.6	96.2	98	97.8	98	93.2	103.6	102.1	88.4	96.6	99.5	95.9	105.6	103.7	99.8	100.9
Q8IZ83	ALDH16A1	Aldehyde dehydrogenase family 16 member A1 OS=Homo sapiens OX=9606 GN=ALDH16A1 PE=1 SV=2	0	41.354	13	8	32	8	8	101.5	103.4	93.3	94.1	117.4	105.6	112.8	106.7	105.9	109.9	110.8	106.3	91.5	91.2	94.9	100	83.7	89.9	88.2	92.8
P52888	THOP1	Thimet oligopeptidase OS=Homo sapiens OX=9606 GN=THOP1 PE=1 SV=2	0	41.346	15	9	42	9	9	101.6	99.5	105.5	99.7	99.7	102.8	100.3	100.1	102.9	107.6	101.3	105.1	99.1	103.9	97.4	99.6	96.6	86.3	95.6	95.5
Q99622	C12orf57	Protein C10 OS=Homo sapiens OX=9606 GN=C12orf57 PE=1 SV=1	0	41.257	58	5	30	5	5	97.6	100.1	99	100.5	99.9	94.4	98.4	98.2	109	110.5	111.2	114	96	96.6	97.6	95.1	97.5	98.4	93.8	92.2
P78559	MAP1A	Microtubule-associated protein 1A OS=Homo sapiens OX=9606 GN=MAP1A PE=1 SV=6	0	41.102	3	7	26	6	7	71.4	81.4	79.5	75.6	90.4	84.4	81.1	86.4	93	100.2	92.6	95.7	125.9	121.5	124.7	128.6	119.3	112.5	122.1	113.6
O75122	CLASP2	CLIP-associating protein 2 OS=Homo sapiens OX=9606 GN=CLASP2 PE=1 SV=3	0	41.09	10	10	23	8	10	76.1	73.3	75.8	69	82.8	81.4	88.1	100.3	90.4	82	98.9	102.9	125.8	123.2	119.7	123.9	125	140.2	117.6	104
A0AVT1	UBA6	Ubiquitin-like modifier-activating enzyme 6 OS=Homo sapiens OX=9606 GN=UBA6 PE=1 SV=1	0	41.061	11	10	44	10	10	96.6	101.8	90	95.6	96.4	90.3	90.4	91.4	100.4	92.4	94.1	93.3	101.3	102.1	106.3	103.5	105.4	113.4	119.2	116.2
Q9NQG5	RPRD1B	Regulation of nuclear pre-mRNA domain-containing protein 1B OS=Homo sapiens OX=9606 GN=RPRD1B PE=1 SV=1	0	40.997	31	8	31	7	8	89.5	94.2	97.6	91	92.9	101.1	97.9	100	102.7	105.5	104.7	100.6	109.3	100.1	100.3	105	105.6	99	99.6	103.4
O60568	PLOD3	Multifunctional procollagen lysine hydroxylase and glycosyltransferase LH3 OS=Homo sapiens OX=9606 GN=PLOD3 PE=1 SV=1	0	40.996	14	9	42	9	9	88	102.9	101.7	103.7	113.5	106.8	109.8	108.6	113.6	100.2	107.7	102.6	103.4	100.7	97.4	101.5	81.4	89.3	83.5	83.6
P18077	RPL35A	60S ribosomal protein L35a OS=Homo sapiens OX=9606 GN=RPL35A PE=1 SV=2	0	40.947	42	9	44	9	9	101.7	94.4	100.4	98.3	95.5	95.6	96.9	100.2	101.6	91.8	97	96.5	113.8	114.2	112.9	113.1	87.4	104	92.9	91.9
P28072	PSMB6	Proteasome subunit beta type-6 OS=Homo sapiens OX=9606 GN=PSMB6 PE=1 SV=4	0	40.936	31	6	42	6	6	104.9	104.6	100.1	105.6	105.1	106.7	108.1	111.1	98.2	100.8	102.4	97.8	96.7	97.3	96.5	94.8	95.1	90.7	93	90.7
Q5T8P6	RBM26	RNA-binding protein 26 OS=Homo sapiens OX=9606 GN=RBM26 PE=1 SV=3	0	40.93	14	12	29	11	12	92.2	88.4	99.7	92.5	91.4	99.5	94.8	96	105.3	106.8	114.5	106.6	105.6	105.8	97.7	100.9	105.6	99.4	93.3	103.9
Q15843	NEDD8	NEDD8 OS=Homo sapiens OX=9606 GN=NEDD8 PE=1 SV=1	0	40.915	72	7	54	7	7	91.6	102.3	100	91.8	92.7	99.9	97.8	96.8	93.9	93.6	94.6	95.8	107.1	97.2	98	104.1	114.7	106.9	109.6	111.5
Q9NVP1	DDX18	ATP-dependent RNA helicase DDX18 OS=Homo sapiens OX=9606 GN=DDX18 PE=1 SV=2	0	40.891	17	10	33	10	10	114	115.1	116.7	114.2	113	109.6	115.8	111	100.6	101.6	105	105.4	96.3	82.9	88	89.6	76.2	90.7	74.5	79.8
Q9Y2W2	WBP11	WW domain-binding protein 11 OS=Homo sapiens OX=9606 GN=WBP11 PE=1 SV=1	0	40.879	11	7	32	7	7	105	110.8	101.7	111.2	104.2	107.7	106.4	106.3	108.9	105.3	107.3	106.9	95.8	93.9	96.7	91.3	86.1	82.3	87.9	84.3
P43034	PAFAH1B1	Platelet-activating factor acetylhydrolase IB subunit beta OS=Homo sapiens OX=9606 GN=PAFAH1B1 PE=1 SV=2	0	40.87	21	9	31	9	9	85.7	82	85.2	83.3	67.9	63.2	65.2	67.9	87.9	89.9	89.8	89	116	115.8	112	112.8	142.5	149	147.8	146.9
O15371	EIF3D	Eukaryotic translation initiation factor 3 subunit D OS=Homo sapiens OX=9606 GN=EIF3D PE=1 SV=1	0	40.854	21	9	32	9	9	103.9	106.8	105.2	100	117.3	110.5	113.2	116.8	105.5	108.9	107.7	109.1	95.7	91.4	92.7	97.4	77.7	82.4	81.2	76.7
P62851	RPS25	40S ribosomal protein S25 OS=Homo sapiens OX=9606 GN=RPS25 PE=1 SV=1	0	40.841	48	8	60	8	8	97.9	95.2	97.7	99.5	97.5	100.9	100.1	105.9	97.8	100.7	100.7	102.4	108.3	100.6	103.3	99.3	98.5	102.5	98.2	92.9
Q9Y277	VDAC3	Voltage-dependent anion-selective channel protein 3 OS=Homo sapiens OX=9606 GN=VDAC3 PE=1 SV=1	0	40.758	27	8	38	7	8	82.1	84.6	77.8	91.6	95.8	109.3	110.5	114.5	101.5	100.6	104.1	101.7	114.6	108.5	113.2	100.5	105.9	96.9	94.5	91.8
Q6Y7W6	GIGYF2	GRB10-interacting GYF protein 2 OS=Homo sapiens OX=9606 GN=GIGYF2 PE=1 SV=1	0	40.745	9	8	20	8	8	98	92.8	97.4	98.3	116.5	109.2	114	111.4	103.4	112	108.8	107.6	103.5	102.3	98.1	100.2	78.5	83.6	81.8	82.4
P52943	CRIP2	Cysteine-rich protein 2 OS=Homo sapiens OX=9606 GN=CRIP2 PE=1 SV=1	0	40.711	46	6	40	6	6	95.4	97.6	100.6	105.3	85.9	84.2	92.2	93.9	95.6	95.2	95.5	92.4	95.6	99.1	97.3	94.2	127.4	123.9	114.4	114.2
P63000	RAC1	Ras-related C3 botulinum toxin substrate 1 OS=Homo sapiens OX=9606 GN=RAC1 PE=1 SV=1	0	40.62	42	9	63	8	9	80	83.7	79.4	79.1	90.1	90.7	93.5	92.1	98.6	103.5	100.6	98.9	120.5	111.6	121.6	120.3	110.8	110.5	104.9	109.6
P58546	MTPN	Myotrophin OS=Homo sapiens OX=9606 GN=MTPN PE=1 SV=2	0	40.598	59	6	32	6	6	115.9	112.7	100.2	120.1	91.7	98.9	89.5	91.4	95.8	97.8	96.5	94.3	92.3	89.3	100.1	89.6	104.3	101.3	113.6	104.6
O15069	NACAD	NAC-alpha domain-containing protein 1 OS=Homo sapiens OX=9606 GN=NACAD PE=1 SV=3	0	40.478	8	9	30	9	9	73	67.7	77.2	78.2	75.4	76.7	79.3	84.1	94.7	97.3	93.9	94.3	122.7	127.8	119.3	119.8	134.2	130.5	130.3	123.6
P17812	CTPS1	CTP synthase 1 OS=Homo sapiens OX=9606 GN=CTPS1 PE=1 SV=2	0	40.396	15	10	31	8	10	114	106.6	118.5	98.4	123.6	113.1	120.2	112	108.9	108.1	107.2	112.2	91.4	97.1	83	98	62.1	75.1	71.1	79.4
O95232	LUC7L3	Luc7-like protein 3 OS=Homo sapiens OX=9606 GN=LUC7L3 PE=1 SV=2	0	40.392	20	10	34	10	10	110.1	104.6	112.4	118.4	104.8	100	106.3	94.6	104.3	108.9	106.2	102.4	91.9	96.9	86.7	87	89	89.6	88.3	97.6
Q9NTZ6	RBM12	RNA-binding protein 12 OS=Homo sapiens OX=9606 GN=RBM12 PE=1 SV=1	0	40.374	9	9	36	9	9	91.3	90.9	104.1	100.3	98.4	100.3	99.4	108.2	100.7	106.4	103.5	108.4	108.3	103.9	100.1	95.3	101.2	98.5	92.9	87.9
P12532	CKMT1A; CKMT1B	Creatine kinase U-type, mitochondrial OS=Homo sapiens OX=9606 GN=CKMT1B PE=1 SV=1	0	40.363	23	9	36	8	9	93	93.6	95.9	95.4	93.9	97.2	101.3	100.7	96.3	95.8	96.1	96.1	105.9	103.1	102.8	102.7	110.9	110.3	103.9	105.2
P12955	PEPD	Xaa-Pro dipeptidase OS=Homo sapiens OX=9606 GN=PEPD PE=1 SV=3	0	40.338	26	10	39	10	10	80.2	83	77.4	85.9	81	88.2	89.7	83.5	94.3	96.7	96	95	120.6	112.1	118.1	116.4	123.8	120	118.8	119.1
Q9UNE7	STUB1	E3 ubiquitin-protein ligase CHIP OS=Homo sapiens OX=9606 GN=STUB1 PE=1 SV=2	0	40.304	31	8	35	8	8	91.1	87.1	80.9	83.3	92.7	93.7	92.6	94.2	94.1	97	94.8	96.7	105.2	107.2	113.2	110.7	116.9	115.1	118.6	115.1
P46063	RECQL	ATP-dependent DNA helicase Q1 OS=Homo sapiens OX=9606 GN=RECQL PE=1 SV=3	0	40.16	16	9	35	9	9	97.5	99.1	96.9	94.7	102.6	96.3	95.5	97.3	97.1	101.5	99.3	99.5	98.1	99.1	101.6	104.7	104.7	104.2	106.7	103.7
Q9BTT0	ANP32E	Acidic leucine-rich nuclear phosphoprotein 32 family member E OS=Homo sapiens OX=9606 GN=ANP32E PE=1 SV=1	0	40.072	21	6	39	6	6	112.1	110	108.2	115.9	103.6	100.9	108.6	102.8	106.9	105.2	108.3	104.6	96.4	97.1	97	92.1	81	86.8	78	84.5
O94760	DDAH1	N(G),N(G)-dimethylarginine dimethylaminohydrolase 1 OS=Homo sapiens OX=9606 GN=DDAH1 PE=1 SV=3	0	39.936	31	6	33	5	6	101.8	99.9	97.8	103.8	100.3	104.4	97.5	102.3	97.7	99.8	99.1	99	103.2	98.9	106.3	100.2	96.9	97.1	99.3	94.7
P31040	SDHA	Succinate dehydrogenase [ubiquinone] flavoprotein subunit, mitochondrial OS=Homo sapiens OX=9606 GN=SDHA PE=1 SV=2	0	39.87	13	7	24	7	7	106.9	117.2	107.4	108.5	114.3	98.5	103.1	106.9	101.7	95.9	100.5	98	82.5	90.4	87.3	90	94.5	98.1	101.7	96.6
Q96FW1	OTUB1	Ubiquitin thioesterase OTUB1 OS=Homo sapiens OX=9606 GN=OTUB1 PE=1 SV=2	0	39.757	24	7	42	7	7	95.2	97.1	96.3	94.7	105.4	104.8	102.4	102.7	105.8	104.2	104	104.1	100.7	102.5	104.1	105.9	92.9	91.4	93.3	92.5
P16615	ATP2A2	Sarcoplasmic/endoplasmic reticulum calcium ATPase 2 OS=Homo sapiens OX=9606 GN=ATP2A2 PE=1 SV=1	0	39.747	11	11	35	11	11	71.9	99.7	86	88.5	106	95.3	106.8	103.1	100.7	93	98	94.8	134	101.7	115.3	112.1	87.5	110.2	94	101.6
P98175	RBM10	RNA-binding protein 10 OS=Homo sapiens OX=9606 GN=RBM10 PE=1 SV=3	0	39.741	15	10	32	10	10	101.7	105.3	103.2	104.2	102.2	99.3	105.4	105	99.5	103.7	100.6	105.2	98.2	92.8	96.1	93	98.4	98.9	94.8	92.6
P36915	GNL1	Guanine nucleotide-binding protein-like 1 OS=Homo sapiens OX=9606 GN=GNL1 PE=1 SV=2	0	39.689	18	9	29	9	9	88.5	76.2	82.6	78.1	95.3	94.4	91.3	93.9	96.3	98.5	96.3	98.8	108.7	116.3	116.5	117.7	111.2	114.7	113.3	111.6
P61026	RAB10	Ras-related protein Rab-10 OS=Homo sapiens OX=9606 GN=RAB10 PE=1 SV=1	0	39.588	30	6	35	3	6	65.8	81.8	77.1	78	102.6	90.7	98.9	93.4	99.1	97.5	95.2	95.8	123.4	116.5	119.1	118.6	109.1	113.5	109.7	114.1
P46782	RPS5	40S ribosomal protein S5 OS=Homo sapiens OX=9606 GN=RPS5 PE=1 SV=4	0	39.587	40	9	50	9	9	84.5	81.2	84.2	79.9	86.9	90.8	86.8	86.5	99.1	97.9	95.2	95.9	123.7	115	123.4	121.9	105.9	115	110.3	115.8
P46776	RPL27A	60S ribosomal protein L27a OS=Homo sapiens OX=9606 GN=RPL27A PE=1 SV=2	0	39.579	47	7	45	7	7	127.4	129.7	123.2	110	95.5	106.6	94.3	101.7	94.7	96.1	94.1	97.1	87.7	82.5	90.5	99	94.7	85.1	97.9	92.1
P63313	TMSB10	Thymosin beta-10 OS=Homo sapiens OX=9606 GN=TMSB10 PE=1 SV=2	0	39.577	61	9	52	7	9	80.5	83.3	83.7	81.3	67.6	73.5	70.4	69.2	88.6	97.9	91.7	90.1	133.1	114.4	120.8	117.9	130.3	130.9	133.3	141.5
Q9H444	CHMP4B	Charged multivesicular body protein 4b OS=Homo sapiens OX=9606 GN=CHMP4B PE=1 SV=1	0	39.372	31	7	36	7	7	96.9	96.7	94.9	95.3	96.3	102.1	93.8	96	101.5	103.6	103.1	101.2	105.8	100.4	106	105.2	99.4	97.2	102.3	102.4
P00390	GSR	Glutathione reductase, mitochondrial OS=Homo sapiens OX=9606 GN=GSR PE=1 SV=2	0	39.278	22	8	29	8	8	97.2	97.9	98.6	99.1	99.9	96.6	98.4	96.8	95.2	97.8	97.4	99.2	102.7	102.6	98.5	99.1	105	105.1	107	105.8
Q9Y2L1	DIS3	Exosome complex exonuclease RRP44 OS=Homo sapiens OX=9606 GN=DIS3 PE=1 SV=2	0	39.264	9	7	34	7	7	95.8	93.6	94.9	95	112.8	108.5	112.2	110	104.3	106.1	105.3	106.7	97	98.8	99.2	96.3	90.1	93	88.4	91.8
Q9NX63	CHCHD3	MICOS complex subunit MIC19 OS=Homo sapiens OX=9606 GN=CHCHD3 PE=1 SV=1	0	39.194	30	8	51	8	8	101.7	106	99.5	102	114.1	110.7	112.8	108.4	102.2	98.1	103.9	100.6	86.6	87.9	90.1	91.5	95.3	97.4	93.7	97.5
O95202	LETM1	Mitochondrial proton/calcium exchanger protein OS=Homo sapiens OX=9606 GN=LETM1 PE=1 SV=1	0	39.17	16	9	34	9	9	97	90.5	95.8	97.8	110.4	108.2	103.5	107.3	101.6	111	104.5	99.8	92.6	96.8	94.6	90.7	98.3	93.5	101.6	104.4
Q92733	PRCC	Proline-rich protein PRCC OS=Homo sapiens OX=9606 GN=PRCC PE=1 SV=1	0	39.143	34	9	30	9	9	97.4	97.7	100.2	99.9	97.1	96.9	92.1	99.2	104	102.6	103.8	104.9	99.8	104.2	104.1	99.6	101.6	98.7	99.9	96.4
P51665	PSMD7	26S proteasome non-ATPase regulatory subunit 7 OS=Homo sapiens OX=9606 GN=PSMD7 PE=1 SV=2	0	39.087	27	7	31	7	7	93.1	97.9	100.6	84.1	100.6	99	101	97.4	97.7	97.5	98.4	100.2	103.9	100.7	96.3	116.6	104.7	104.9	103.7	101.8
P49591	SARS1	Serine--tRNA ligase, cytoplasmic OS=Homo sapiens OX=9606 GN=SARS1 PE=1 SV=3	0	39.062	17	8	40	8	8	98.3	102.4	92.3	100	88.7	93.2	89.4	92.2	99.3	98.4	101.6	98.6	100.7	100.3	104.3	100.3	112.9	105.7	112.4	108.9
Q9Y6C2	EMILIN1	EMILIN-1 OS=Homo sapiens OX=9606 GN=EMILIN1 PE=1 SV=3	0	39.059	13	9	27	9	9	70.4	79.8	77.1	75.7	90.3	100.8	78.2	82.9	101.4	96.8	92.8	95.7	129.2	122.2	123.5	119.9	108.7	100.4	128.5	125.9
P61923	COPZ1	Coatomer subunit zeta-1 OS=Homo sapiens OX=9606 GN=COPZ1 PE=1 SV=1	0	38.998	37	6	25	6	6	100.1	100.8	100.1	102.7	105.6	105	107.1	103.9	104.5	106.6	103.7	105.8	100.1	102.1	98.1	97.7	89.7	85.5	91	89.8
P46379	BAG6	Large proline-rich protein BAG6 OS=Homo sapiens OX=9606 GN=BAG6 PE=1 SV=2	0	38.964	13	10	24	10	10	89.1	83.6	91.2	89.4	105.5	112	106.5	105.8	109	110.7	110	109.6	101.9	106.5	96.3	103.5	94.5	87.3	95.9	91.8
Q9H2P0	ADNP	Activity-dependent neuroprotector homeobox protein OS=Homo sapiens OX=9606 GN=ADNP PE=1 SV=1	0	38.958	9	8	27	8	8	106.6	95.1	106.6	101.7	107.3	109.4	108.7	114.1	111	110.3	104	107.5	87.3	103.6	96.2	89.6	87.7	81.6	84.4	87.1
Q9UPT8	ZC3H4	Zinc finger CCCH domain-containing protein 4 OS=Homo sapiens OX=9606 GN=ZC3H4 PE=1 SV=3	0	38.828	11	9	33	9	9	91.8	89.8	88.8	87.8	97.6	97.9	97.9	98.7	101.6	105.7	104	104.7	112.6	111.3	113	113.1	96.3	95.3	96.3	95.8
P08559	PDHA1	Pyruvate dehydrogenase E1 component subunit alpha, somatic form, mitochondrial OS=Homo sapiens OX=9606 GN=PDHA1 PE=1 SV=3	0	38.826	26	12	35	12	12	102.5	94.1	99.9	87.9	107.1	107.8	107.7	103.5	103	101.8	106.2	96.7	83.8	101.1	90.6	107.8	103.6	95.2	95.6	104
O00116	AGPS	Alkyldihydroxyacetonephosphate synthase, peroxisomal OS=Homo sapiens OX=9606 GN=AGPS PE=1 SV=1	0	38.695	16	8	22	8	8	90.8	96.4	99.5	110.3	96.9	95.6	92.5	123.4	98.8	101.2	103.1	82.6	107.7	106.8	95.6	96.2	105.8	100	109.3	87.4
P04632	CAPNS1	Calpain small subunit 1 OS=Homo sapiens OX=9606 GN=CAPNS1 PE=1 SV=1	0	38.59	43	6	27	6	6	81.9	84.5	87	89.8	101.2	96.6	99.5	104	99.9	99.2	90.4	84.2	105.4	109.6	109.4	107.1	111.7	110.1	113.7	114.8
Q92823	NRCAM	Neuronal cell adhesion molecule OS=Homo sapiens OX=9606 GN=NRCAM PE=1 SV=3	0	38.552	14	12	35	12	12	106.5	100.2	125.1	119.5	97.7	95.4	97.4	98.6	104.6	107	105.3	102.4	101.5	103.3	79.8	92.5	89.6	94.1	92.4	87.1
P60983	GMFB	Glia maturation factor beta OS=Homo sapiens OX=9606 GN=GMFB PE=1 SV=2	0	38.373	24	5	34	5	5	103.5	100.7	103.4	100.2	97.4	95.3	95.9	99.7	101.4	100.3	100	102	96.3	100	96.5	100.3	101.4	103.7	104.2	97.9
P63151	PPP2R2A	Serine/threonine-protein phosphatase 2A 55 kDa regulatory subunit B alpha isoform OS=Homo sapiens OX=9606 GN=PPP2R2A PE=1 SV=1	0	38.367	19	8	45	5	8	89.3	86.7	90.5	96	84.6	86.8	86.9	88.6	93.8	103.9	99.5	95.2	123.6	111.6	116.6	114.6	108.7	110.9	106.5	105.7
Q96IW2	SHD	SH2 domain-containing adapter protein D OS=Homo sapiens OX=9606 GN=SHD PE=1 SV=1	0	38.321	28	6	33	6	6	70.3	63.9	67.4	62.9	55.4	59.1	57.8	56.9	86.8	96.5	90.4	88.8	130.5	134.6	133.3	138.2	157	145.9	151.1	153.3
P42766	RPL35	60S ribosomal protein L35 OS=Homo sapiens OX=9606 GN=RPL35 PE=1 SV=2	0	38.305	45	8	45	8	8	107.7	90.9	94.5	94.3	101.7	105.4	108.7	105.4	93.2	96.9	96.1	99.7	107.8	102.6	110.3	107	89.6	104.2	90.5	93.7
P55809	OXCT1	Succinyl-CoA:3-ketoacid coenzyme A transferase 1, mitochondrial OS=Homo sapiens OX=9606 GN=OXCT1 PE=1 SV=1	0	38.266	20	9	23	9	9	107.8	108.3	106.3	106.8	111.1	106.3	111.1	109.6	102.4	96	99.4	98	85.4	92.2	86.4	89	93.4	97.3	96.7	96.5
Q99873	PRMT1	Protein arginine N-methyltransferase 1 OS=Homo sapiens OX=9606 GN=PRMT1 PE=1 SV=3	0	38.214	25	8	27	8	8	104.4	114.1	86.7	100.8	87.6	105.7	87.4	88.4	101.5	103.9	102.8	101.1	99.2	88	113.4	101.5	107.4	88.3	109.8	108.1
Q13596	SNX1	Sorting nexin-1 OS=Homo sapiens OX=9606 GN=SNX1 PE=1 SV=3	0	37.985	17	8	22	7	8	95.4	94.5	100.7	98.2	101.1	104	103.6	106.7	100.1	101.4	101.3	103.2	102.8	105.4	96.6	97.4	100.6	94.7	97.7	94.5
Q6P1J9	CDC73	Parafibromin OS=Homo sapiens OX=9606 GN=CDC73 PE=1 SV=1	0	37.951	17	9	30	9	9	93.9	96.8	99.4	98.7	104.6	108	107.8	107.2	107.6	107.7	105.9	106.3	103.9	101	102.2	101.5	90	86.4	84.8	86.3
Q66K74	MAP1S	Microtubule-associated protein 1S OS=Homo sapiens OX=9606 GN=MAP1S PE=1 SV=2	0	37.947	11	9	18	9	9	82.1	80.5	86.2	85.7	84.1	94.7	93.1	94.3	92.7	103.1	93.8	99.8	109.8	109.9	112	105.9	131.3	111.9	114.8	114.3
P0C7P4	UQCRFS1P1	Putative cytochrome b-c1 complex subunit Rieske-like protein 1 OS=Homo sapiens OX=9606 GN=UQCRFS1P1 PE=5 SV=1	0	37.921	26	6	30	6	6	98.4	101.1	100.1	99.7	107.8	104.2	107.4	106.6	103.8	96.4	99.6	101.3	91.4	98.8	92.8	98.2	98.6	99.5	100.1	94.2
P52948	NUP98	Nuclear pore complex protein Nup98-Nup96 OS=Homo sapiens OX=9606 GN=NUP98 PE=1 SV=4	0	37.736	5	9	23	9	9	96.3	97.3	92.5	98.3	111.5	107.6	112.5	105.7	109.7	109.9	109	101.8	95.5	101.4	100.1	104.4	86.9	83.9	85.8	89.9
Q13363	CTBP1	C-terminal-binding protein 1 OS=Homo sapiens OX=9606 GN=CTBP1 PE=1 SV=2	0	37.732	18	8	36	3	8	109.2	117.5	116.4	115.5	107.7	103.1	103.9	95	105.3	96.9	97.8	101.3	78.6	92	86.8	87.8	99.3	90.6	95.1	100.3
Q96C86	DCPS	m7GpppX diphosphatase OS=Homo sapiens OX=9606 GN=DCPS PE=1 SV=2	0	37.73	21	8	27	8	8	101	94.2	97.7	97	105.7	105.5	106.8	103.7	102.7	108.8	105.4	104.2	103	104	104.4	104.4	87.7	87.5	85.7	90.7
Q9H3K6	BOLA2; BOLA2B	BolA-like protein 2 OS=Homo sapiens OX=9606 GN=BOLA2B PE=1 SV=1	0	37.674	72	6	56	6	6	97.7	93.8	98.7	97.3	113.9	114.9	110.4	109	108.4	110.9	108.1	110.2	99.2	98.7	99.6	98.8	80.8	81.7	83.3	84.7
P11310	ACADM	Medium-chain specific acyl-CoA dehydrogenase, mitochondrial OS=Homo sapiens OX=9606 GN=ACADM PE=1 SV=1	0	37.603	19	7	23	7	7	109.7	111.7	111.4	93	107.9	79.1	112.1	81.3	99.2	79.4	107.7	92.8	92.2	91.5	85.4	105	90.9	138.3	83.4	127.9
Q9P016	THYN1	Thymocyte nuclear protein 1 OS=Homo sapiens OX=9606 GN=THYN1 PE=1 SV=1	0	37.595	40	11	37	11	11	89.4	83	88.4	88.7	89.2	91.8	92.4	85	89.1	95.1	92.6	85.5	105.4	104.9	104.1	105.2	126.8	125.1	122.6	135.7
P29692	EEF1D	Elongation factor 1-delta OS=Homo sapiens OX=9606 GN=EEF1D PE=1 SV=5	0	37.476	28	9	42	7	9	103.9	96.8	94.9	109.8	96.5	94.5	92.2	95.5	98.2	100.5	98.9	97.4	95	100.5	106.9	90.8	106.4	107.7	107.1	106.6
P51572	BCAP31	B-cell receptor-associated protein 31 OS=Homo sapiens OX=9606 GN=BCAP31 PE=1 SV=3	0	37.473	29	9	37	9	9	68.7	88.4	79.3	86	89	83.6	81.1	86.2	93.7	83	80.5	82.6	138.2	107.2	117.8	109.6	110.4	137.7	141.3	135.6
Q99615	DNAJC7	DnaJ homolog subfamily C member 7 OS=Homo sapiens OX=9606 GN=DNAJC7 PE=1 SV=2	0	37.405	21	12	46	12	12	106.8	103.6	109.2	104	100.9	115.5	106.7	106.5	106.8	112.1	108.5	112.6	97.4	91	97.2	96.3	88.1	77.7	78.4	80.7
O60313	OPA1	Dynamin-like 120 kDa protein, mitochondrial OS=Homo sapiens OX=9606 GN=OPA1 PE=1 SV=3	0	37.347	12	8	23	8	8	103.9	99.5	99.8	100.3	104.2	108.8	110.9	111.1	97	96.6	100	97.2	91.2	98.9	93.7	97.2	103.8	96.1	95.5	94.2
O15294	OGT	UDP-N-acetylglucosamine--peptide N-acetylglucosaminyltransferase 110 kDa subunit OS=Homo sapiens OX=9606 GN=OGT PE=1 SV=3	0	37.331	12	10	27	10	10	93.6	98.2	91.8	95	107.3	102.4	110.5	107.3	101.5	95.1	100.5	101.5	90	100.3	96.1	100.3	107.6	104.1	101	96
P20962	PTMS	Parathymosin OS=Homo sapiens OX=9606 GN=PTMS PE=1 SV=2	0	37.32	27	5	48	5	5	111.7	95.8	102.8	108.5	106.5	99.2	92.6	98.5	99.4	101.9	96.9	96.5	86.5	104.8	99.9	94	95.9	98.3	107.9	102.6
P25789	PSMA4	Proteasome subunit alpha type-4 OS=Homo sapiens OX=9606 GN=PSMA4 PE=1 SV=1	0	37.296	32	9	41	9	9	96.5	110.1	99.2	101.8	89.3	96.6	87	94.7	95.3	91.6	95	94.6	104	89.3	101.7	96.9	114.9	112.4	117.1	112
Q16186	ADRM1	Proteasomal ubiquitin receptor ADRM1 OS=Homo sapiens OX=9606 GN=ADRM1 PE=1 SV=2	0	37.24	13	5	28	5	5	87.8	79.1	88.1	86.3	88.6	104.8	92.1	99.6	94.6	104.2	96.2	104	116.1	108.2	112	106.9	113	103.7	111.7	103.3
O75937	DNAJC8	DnaJ homolog subfamily C member 8 OS=Homo sapiens OX=9606 GN=DNAJC8 PE=1 SV=2	0	37.239	36	8	41	8	8	112.3	109.5	106.9	110	100.6	100.3	103.8	99.2	99.1	102.3	100.2	102	92.1	93.6	94.6	92.4	95.9	94.2	94.4	96.3
Q6VY07	PACS1	Phosphofurin acidic cluster sorting protein 1 OS=Homo sapiens OX=9606 GN=PACS1 PE=1 SV=2	0	37.22	9	6	20	6	6		84.1	93.5	94.3		113.9	120.1	112.8		118.1	118.4	114.7		173.3	172	162.7		177.2	162.7	182.3
P10515	DLAT	Dihydrolipoyllysine-residue acetyltransferase component of pyruvate dehydrogenase complex, mitochondrial OS=Homo sapiens OX=9606 GN=DLAT PE=1 SV=3	0	37.219	21	10	25	10	10	89.6	79.7	78.1	93.6	96.7	84.1	83.4	98.7	97.7	94	93.1	96.5	108.5	114.3	117	105	107.6	127.9	128.5	106.2
Q14254	FLOT2	Flotillin-2 OS=Homo sapiens OX=9606 GN=FLOT2 PE=1 SV=2	0	37.16	27	10	20	10	10	63.5	77	69.9	71.7	81.6	91.5	84.7	77.7	90.5	95.3	88.6	90.9	136.7	111.2	127.5	129	127.7	125	129.3	130.8
Q96EP5	DAZAP1	DAZ-associated protein 1 OS=Homo sapiens OX=9606 GN=DAZAP1 PE=1 SV=1	0	37.109	22	6	33	6	6	90.5	86.4	90.1	95.6	89.5	95.7	90.8	93.9	99.9	105.1	102.2	104.9	113.6	106.9	112.6	104.3	106.6	105.8	104.3	101.2
Q15942	ZYX	Zyxin OS=Homo sapiens OX=9606 GN=ZYX PE=1 SV=1	0	37.052	15	6	23	6	6	70.2	64.8	74.9	72.7	59.7	75	75.8	78.9	79.5	91.5	89.6	92.3	122	113.8	117.8	113.8	168.6	155	142	142.3
Q99700	ATXN2	Ataxin-2 OS=Homo sapiens OX=9606 GN=ATXN2 PE=1 SV=2	0	37.035	6	6	22	5	6	100	92.5	96.5	95.5	94.4	97.9	96.5	100.2	105.9	107.3	105.5	94.8	104.1	100.7	102.6	106.8	95.6	101.7	98.9	102.7
Q15121	PEA15	Astrocytic phosphoprotein PEA-15 OS=Homo sapiens OX=9606 GN=PEA15 PE=1 SV=2	0	36.998	35	5	42	5	5	87.6	83.5	86.6	82.2	72.9	75.2	76.2	75.4	85.6	92.1	89.3	90.4	114	108.5	111.2	112.1	139.9	140.5	136.7	139.9
Q14197	MRPL58	Peptidyl-tRNA hydrolase ICT1, mitochondrial OS=Homo sapiens OX=9606 GN=MRPL58 PE=1 SV=1	0	36.97	25	6	33	6	6	116.4	112	112.3	102.4	109	110.7	108	118.6	94.9	98.5	102	100.8	83.8	85.1	85.1	87.9	96	93.8	92.5	90.3
P60891	PRPS1	Ribose-phosphate pyrophosphokinase 1 OS=Homo sapiens OX=9606 GN=PRPS1 PE=1 SV=2	0	36.945	33	11	28	6	11	118.1	103.3	118	117.3	111.8	105.5	114.4	112.9	109.6	103.6	97.9	107.2	85	96.1	86.2	84	75.5	91.5	83.6	78.6
P46778	RPL21	60S ribosomal protein L21 OS=Homo sapiens OX=9606 GN=RPL21 PE=1 SV=2	0	36.943	38	9	49	9	9	108	105.5	107.1	106.6	101.1	96	100.2	94.1	97	97.1	98	94.8	103.1	98.7	99.5	97.7	90.8	102.7	95.3	106.8
Q9NZL9	MAT2B	Methionine adenosyltransferase 2 subunit beta OS=Homo sapiens OX=9606 GN=MAT2B PE=1 SV=1	0	36.931	29	9	27	9	9	96.9	106.2	97.3	99.9	101.7	101.5	104.1	112.7	106.8	107.6	107.6	109.6	109.7	92.8	101.6	99.5	84.9	91.8	89.4	78.4
P62244	RPS15A	40S ribosomal protein S15a OS=Homo sapiens OX=9606 GN=RPS15A PE=1 SV=2	0	36.875	59	8	41	8	8	89.1	96.4	93	94.2	100.6	103	111.8	103.3	98.4	94.1	101.2	95.8	105.8	99.2	100.6	100.5	106.1	107.2	93.5	106.2
Q13740	ALCAM	CD166 antigen OS=Homo sapiens OX=9606 GN=ALCAM PE=1 SV=2	0	36.805	19	9	31	9	9	95.3	90	91.3	94.8	91.7	90.1	94.4	92.9	96.8	96.7	98	96.2	102.6	110.5	110.3	105.6	113.6	112.7	105.9	110.5
P99999	CYCS	Cytochrome c OS=Homo sapiens OX=9606 GN=CYCS PE=1 SV=2	0	36.694	59	8	51	8	8	108.5	112.4	106.3	108.4	94.5	93.8	95.9	93.7	95	94.3	95	95	87.2	93	91.4	89.3	114.9	106.5	111.4	113.6
Q92804	TAF15	TATA-binding protein-associated factor 2N OS=Homo sapiens OX=9606 GN=TAF15 PE=1 SV=1	0	36.68	14	6	33	4	6	100.8	88.5	99.7	98.9	106.4	104	99.7	102.6	96.9	105.5	100.6	100.7	96.7	101.5	97.8	101.7	99.2	100.5	102.2	96.1
O15511	ARPC5	Actin-related protein 2/3 complex subunit 5 OS=Homo sapiens OX=9606 GN=ARPC5 PE=1 SV=3	0	36.676	55	7	33	7	7	89.1	84.4	82.7	88.4	93.1	91.9	94	95.1	95	93.9	96.1	98.5	109.9	111.8	112.3	106.7	112.8	118	115	111.3
P61586	RHOA	Transforming protein RhoA OS=Homo sapiens OX=9606 GN=RHOA PE=1 SV=1	0	36.643	33	7	40	7	7	80.9	90.1	85	84.4	106.7	103.8	106.2	103.4	101.7	104.7	103.2	103.3	116.1	106.4	113.3	113.8	94.6	94.9	92.2	95.2
Q13123	IK	Protein Red OS=Homo sapiens OX=9606 GN=IK PE=1 SV=3	0	36.632	13	8	31	8	8	105.5	100.6	99	95.9	116.3	111	116	115.4	105.9	107.2	107.5	108.3	90.3	91.7	92.4	94	82.1	89.6	85.1	86.4
Q92973	TNPO1	Transportin-1 OS=Homo sapiens OX=9606 GN=TNPO1 PE=1 SV=2	0	36.578	11	8	30	6	8	92	87.2	89.3	81.3	102.5	105.3	99.4	87.1	105.9	103.7	106.4	100.3	109.5	109.2	114.6	121.1	90.1	94.6	90.3	110.2
P46781	RPS9	40S ribosomal protein S9 OS=Homo sapiens OX=9606 GN=RPS9 PE=1 SV=3	0	36.546	49	12	55	12	12	79.7	90.9	81.6	86.2	92.6	99.8	93.7	102.7	90.1	89.5	90.5	92.7	131.5	107.9	123.7	117.4	106	111.8	110.4	100.9
P49773	HINT1	Adenosine 5'-monophosphoramidase HINT1 OS=Homo sapiens OX=9606 GN=HINT1 PE=1 SV=2	0	36.54	44	6	54	6	6	108	108.6	107.2	106.5	91.1	96.5	102.4	95.9	95.1	102.2	103.5	101.7	101.7	100.4	97.9	100.3	104.1	92.3	89	95.6
O43852	CALU	Calumenin OS=Homo sapiens OX=9606 GN=CALU PE=1 SV=2	0	36.362	21	7	46	7	7	88.7	95.3	97.5	89.7	98.2	97.1	96.1	92.3	101.8	97.7	97.1	98.8	111.6	108.9	102.9	111.6	99.7	100.9	106.5	107.6
Q9H1B7	IRF2BPL	Probable E3 ubiquitin-protein ligase IRF2BPL OS=Homo sapiens OX=9606 GN=IRF2BPL PE=1 SV=1	0	36.337	14	8	23	8	8	90.7	89.4	89.6	91.7	100.3	103.1	103.3	103.5	102.4	105	102.5	98	109.2	106.4	110.1	111.8	97.3	96.2	94.5	95
Q8IU81	IRF2BP1	Interferon regulatory factor 2-binding protein 1 OS=Homo sapiens OX=9606 GN=IRF2BP1 PE=1 SV=1	0	36.319	25	8	25	8	8	93.1	96.8	97.2	105.8	112.3	115	111.9	117	104.5	104.9	110	107.8	106.1	97.1	98.5	89.6	84	86.1	82.4	79.9
O15144	ARPC2	Actin-related protein 2/3 complex subunit 2 OS=Homo sapiens OX=9606 GN=ARPC2 PE=1 SV=1	0	36.165	27	8	41	8	8	95.7	95	96.8	95.3	92.1	90.4	90.1	90.9	100.9	101.1	99.3	101.1	101.7	105.7	103.7	104.4	109.6	107.8	110	108.3
O43615	TIMM44	Mitochondrial import inner membrane translocase subunit TIM44 OS=Homo sapiens OX=9606 GN=TIMM44 PE=1 SV=2	0	36.143	18	7	26	7	7	100	97.5	95.6	93.5	101.7	100.3	97	91.9	101.5	101.5	101.5	99.3	97.2	103.3	103.6	109.9	99.6	97.4	102.4	105.3
P24928	POLR2A	DNA-directed RNA polymerase II subunit RPB1 OS=Homo sapiens OX=9606 GN=POLR2A PE=1 SV=2	0	36.104	4	6	20	6	6	101.3	99.2	91.2	109.6	110.9	108.4	109.2	104.2	93.1	105.8	104.2	104.8	100.6	96.7	99.6	83.3	94.1	89.9	95.8	98
Q9BS26	ERP44	Endoplasmic reticulum resident protein 44 OS=Homo sapiens OX=9606 GN=ERP44 PE=1 SV=1	0	36.086	22	7	38	7	7	87.9	98.8	99.1	95.2	99.7	99.3	95.3	99	99.9	94.2	98.6	95.6	109.7	104.1	100.1	107.7	102.8	103.6	106.9	102.5
P42025	ACTR1B	Beta-centractin OS=Homo sapiens OX=9606 GN=ACTR1B PE=1 SV=1	0	36.083	20	7	31	1	7
O00303	EIF3F	Eukaryotic translation initiation factor 3 subunit F OS=Homo sapiens OX=9606 GN=EIF3F PE=1 SV=1	0	36.08	25	7	31	7	7	100.7	105.9	99.9	98.8	120.7	113.7	120	120.4	116.3	110.6	112	112.9	91.3	93.4	95.9	95	71	76.4	72.3	72.9
P30626	SRI	Sorcin OS=Homo sapiens OX=9606 GN=SRI PE=1 SV=1	0	35.992	21	6	36	6	6	94.4	89.2	88.5	85.4	89.9	96.3	90.5	89.1	92.9	96.8	92.8	93.3	102.2	105.8	108	110.1	120.6	111.9	120.3	122.1
Q01130	SRSF2	Serine/arginine-rich splicing factor 2 OS=Homo sapiens OX=9606 GN=SRSF2 PE=1 SV=4	0	35.919	18	5	59	3	5	97.5	87.2	92.5	90.3	107.9	115.3	104.5	114.2	107.8	110.8	105.5	111.8	102.6	104.2	106.8	105.4	84.2	82.5	90.7	78.3
P49916	LIG3	DNA ligase 3 OS=Homo sapiens OX=9606 GN=LIG3 PE=1 SV=2	0	35.897	12	11	25	11	11	94.1	100.1	99.9	89.3	129.9	117.8	116.6	96.2	106.6	107.4	99.9	109.3	92.4	88.7	96.7	101.5	76.9	86	87	103.7
P35612	ADD2	Beta-adducin OS=Homo sapiens OX=9606 GN=ADD2 PE=1 SV=3	0	35.771	12	8	25	7	8	103.8	101.9	106.7	103.5	112.2	112.5	113.4	114.5	110.2	109.3	110	107.8	91.5	95.5	92.3	96	82.3	80.8	77.6	78.2
Q5JWF2	GNAS	Guanine nucleotide-binding protein G(s) subunit alpha isoforms XLas OS=Homo sapiens OX=9606 GN=GNAS PE=1 SV=2	0	35.72	6	7	42	6	7	77.2	73.1	78.5	78.2	89.4	98.9	89.3	92.8	93.8	95.9	92.6	93.4	110.2	114.8	109.7	110.8	129.3	117.4	130	124.8
Q9UKX7	NUP50	Nuclear pore complex protein Nup50 OS=Homo sapiens OX=9606 GN=NUP50 PE=1 SV=2	0	35.686	31	9	25	9	9	109.6	110.3	105.1	106.7	104.8	106	109.1	103.3	108.9	110.3	107.8	110.2	96.2	93.7	100.9	98.2	80.4	79.7	77.1	81.6
P08754	GNAI3	Guanine nucleotide-binding protein G(i) subunit alpha-3 OS=Homo sapiens OX=9606 GN=GNAI3 PE=1 SV=3	0	35.673	32	9	25	6	9	70.6	72	78.5	81.7	85.2	84.2	94.3	93.5	101.4	101.3	100.5	96.8	122.1	127.2	100.7	111.2	120.8	115.3	126	116.8
P69905	HBA1; HBA2	Hemoglobin subunit alpha OS=Homo sapiens OX=9606 GN=HBA2 PE=1 SV=2	0	35.648	23	4	79	4	4	195.8	156.4	177.9	168.1	125.8	131.5	126.3	130.7	82.7	101	91.2	95.8	45.5	61.5	54.3	55.1	50.2	49.6	50.4	50.4
O60684	KPNA6	Importin subunit alpha-7 OS=Homo sapiens OX=9606 GN=KPNA6 PE=1 SV=1	0	35.623	18	7	27	4	7	94.3	95.1	96.2	97	106.4	103.3	100.6	103.6	103.1	106.7	103.2	105	104.2	103.4	106.1	94.7	91.9	91.6	93.9	99.7
P11172	UMPS	Uridine 5'-monophosphate synthase OS=Homo sapiens OX=9606 GN=UMPS PE=1 SV=1	0	35.593	21	7	19	7	7	101	107.2	104.8	105.9	114.8	110.5	115.3	112.3	108.9	104.8	109.4	109	95.3	97.2	94.1	99.1	80	80.3	76.5	73.7
Q01085	TIAL1	Nucleolysin TIAR OS=Homo sapiens OX=9606 GN=TIAL1 PE=1 SV=1	0	35.478	18	7	39	3	7	117.7	115.2	104.5	110.4	99.1	94.5	101.3	105.5	102	97	102.4	102.3	85.2	91.2	92.1	91.5	96	102.2	99.8	90.4
P62266	RPS23	40S ribosomal protein S23 OS=Homo sapiens OX=9606 GN=RPS23 PE=1 SV=3	0	35.448	29	4	24	4	4	93.5	95.9	96.6	92.9	99.6	95.3	94.5	95.8	95.8	95	95.5	97	120.6	108.4	113.1	113.7	90.5	105.4	100.4	100.6
P62714	PPP2CB	Serine/threonine-protein phosphatase 2A catalytic subunit beta isoform OS=Homo sapiens OX=9606 GN=PPP2CB PE=1 SV=1	0	35.378	43	10	35	2	10	84.4	81.9	93.1	90.9	96.2	106.2	105.4	102.8	111.4	103.8	98.5	99.6	106.9	111.6	103.6	106	101.2	96.5	99.4	100.7
Q6ZSR9		Uncharacterized protein FLJ45252 OS=Homo sapiens OX=9606 PE=2 SV=2	0	35.174	31	6	26	6	6	87.8	86.1	88.6	85.5	83.8	82.7	87.3	88.6	102.5	98.3	100.2	103.1	116.6	121.4	118.2	120	109.4	111.4	105.7	102.8
Q92541	RTF1	RNA polymerase-associated protein RTF1 homolog OS=Homo sapiens OX=9606 GN=RTF1 PE=1 SV=4	0	34.804	11	8	25	8	8	97.4	99.7	106.8	105.3	110.9	104.9	97.8	96.3	110.3	105.3	106.3	107.7	99.8	101.2	91.6	102.3	81.7	88.9	97.4	88.4
Q96JM3	CHAMP1	Chromosome alignment-maintaining phosphoprotein 1 OS=Homo sapiens OX=9606 GN=CHAMP1 PE=1 SV=2	0	34.803	13	10	44	10	10	104.4	99.4	95.5	95.4	100.4	94.9	99.8	98.1	103.7	101.9	105.2	103.2	88.4	97.8	101.2	102.2	103.1	106.1	98.3	101.1
Q14677	CLINT1	Clathrin interactor 1 OS=Homo sapiens OX=9606 GN=CLINT1 PE=1 SV=1	0	34.784	17	8	21	8	8	97.1	94.5	97	92.6	96.5	106.5	95.6	97.1	98.4	97	96.7	96.8	108.3	104.9	105.2	108.4	99.7	97	105.6	105.1
O75150	RNF40	E3 ubiquitin-protein ligase BRE1B OS=Homo sapiens OX=9606 GN=RNF40 PE=1 SV=5	0	34.73	13	11	35	8	11	106.7	102.9	102.2	103.4	109.8	100.2	109.2	106.8	101.5	108	104.1	102.8	95.4	98.6	93.9	95.5	86.6	90.3	90.6	91.6
Q9NRW1	RAB6B	Ras-related protein Rab-6B OS=Homo sapiens OX=9606 GN=RAB6B PE=1 SV=1	0	34.667	36	8	27	1	8		140.1		128.2		192		177.8		195.9		203.8		230.5		257.2		241.5		233.1
Q8IV08	PLD3	5'-3' exonuclease PLD3 OS=Homo sapiens OX=9606 GN=PLD3 PE=1 SV=1	0	34.664	14	5	31	5	5	76	79.1	77.3	81.3	77.2	80.1	80.2	85	83.9	86.5	82	82.6	115.3	121.6	112.7	118.1	147.7	132.7	147.7	133.1
Q9GZV4	EIF5A2	Eukaryotic translation initiation factor 5A-2 OS=Homo sapiens OX=9606 GN=EIF5A2 PE=1 SV=3	0	34.62	19	5	110	5	5	113.3	115	115.3	113.3	107	109.8	108	106.6	104.7	104.4	104.6	103.7	91.3	90.4	89.9	92.9	83.6	80.4	82.1	83.4
O75368	SH3BGRL	SH3 domain-binding glutamic acid-rich-like protein OS=Homo sapiens OX=9606 GN=SH3BGRL PE=1 SV=1	0	34.603	68	7	16	7	7	96.1	98.5	99.4	101.8	70.1	74.1	66.7	76.6	85.3	96	90	92.1	98.6	95.9	90.3	97.7	150	135.5	153.6	131.9
Q71UI9	H2AZ2	Histone H2A.V OS=Homo sapiens OX=9606 GN=H2AZ2 PE=1 SV=3	0	34.551	48	5	66	4	5	93.2	97.9	97	97.2	93.5	95.4	92.7	95.4	94	98.2	94.4	96.8	111	98.6	108	102.9	108.3	109.8	107.9	107.7
P24666	ACP1	Low molecular weight phosphotyrosine protein phosphatase OS=Homo sapiens OX=9606 GN=ACP1 PE=1 SV=3	0	34.531	32	5	41	5	5	87.9	87	91.1	86.6	96.8	92.9	91.4	93.2	102.2	101.8	106.7	107.4	112.7	109.5	107.9	110	100.3	108.8	102.9	102.9
P62906	RPL10A	60S ribosomal protein L10a OS=Homo sapiens OX=9606 GN=RPL10A PE=1 SV=2	0	34.527	31	8	42	8	8	90.6	73.6	86.4	80.3	81.8	78.8	81.6	82.1	77.1	88.9	81.9	84.2	138.7	126.7	131.9	130.1	111.7	132	118.2	123.3
O43432	EIF4G3	Eukaryotic translation initiation factor 4 gamma 3 OS=Homo sapiens OX=9606 GN=EIF4G3 PE=1 SV=2	0	34.518	7	11	27	6	11	70.1	66	91.2	81.9	93	95.3	92.6	101.7	97.4	111.9	94.6	96.2	121.5	118.9	105.8	110.1	118	108	115.7	110.2
Q96T37	RBM15	RNA-binding protein 15 OS=Homo sapiens OX=9606 GN=RBM15 PE=1 SV=2	0	34.506	12	7	14	7	7	140.4	134.9	125.9		118.6	143.7	145.4		132.8	136.2	145.3		137.4	147.4	137.5		137.4	104.5	112.5
Q6PKG0	LARP1	La-related protein 1 OS=Homo sapiens OX=9606 GN=LARP1 PE=1 SV=2	0	34.309	10	7	25	7	7	88.7	91.8	94.6	91	89.9	93.9	101.3	95.9	98	110.6	102.7	110.8	118	96.7	100.1	102.5	105.5	107	101.3	99.9
Q68E01	INTS3	Integrator complex subunit 3 OS=Homo sapiens OX=9606 GN=INTS3 PE=1 SV=1	0	34.273	3	2	5	2	2	95	94.6	95.5	103.4	102.3	104.6	89.6	99	115.1	111.8	125.3	114.1	110.3	106.4	109.5	112.1	77.4	82.7	80.1	71.5
Q9NWH9	SLTM	SAFB-like transcription modulator OS=Homo sapiens OX=9606 GN=SLTM PE=1 SV=2	0	34.222	10	8	31	8	8	98.2	98.4	99	96.2	91.1	90.9	91.3	93.3	94.8	98.5	99.2	97.9	108	98.5	103.5	102.6	107.8	113.7	107.1	110
O94973	AP2A2	AP-2 complex subunit alpha-2 OS=Homo sapiens OX=9606 GN=AP2A2 PE=1 SV=2	0	34.208	9	9	25	4	9	75.8	72.4	69.7	84.3	82.5	82.6	76.9	82.8	85.5	93.3	87.5	92.4	130.3	126.5	132.7	117.2	125.9	125.2	133.2	123.2
Q15286	RAB35	Ras-related protein Rab-35 OS=Homo sapiens OX=9606 GN=RAB35 PE=1 SV=1	0	34.144	21	4	19	2	4	80.1	82.9	87.2	87.7	80.8	75.3	86.3	90.4	89.9	97	92.3	95	114.4	112.8	111.8	111.2	134.9	132	122.3	115.7
Q6IN85	PPP4R3A	Serine/threonine-protein phosphatase 4 regulatory subunit 3A OS=Homo sapiens OX=9606 GN=PPP4R3A PE=1 SV=1	0	34.137	9	6	29	6	6	101	102.8	106.3	109.7	101.3	98.3	101.1	98.3	104.4	105.4	101.3	96.3	95.1	94.9	95.9	94.3	98.1	98.6	95.5	101.5
Q7L0Y3	TRMT10C	tRNA methyltransferase 10 homolog C OS=Homo sapiens OX=9606 GN=TRMT10C PE=1 SV=2	0	34.11	23	7	27	7	7	93.1	85.1	81.5	85.7	102.8	106.3	105.6	103.8	105.5	106.1	105	102.5	100.3	99.5	109.4	105.3	98.4	103	98.6	102.6
O95292	VAPB	Vesicle-associated membrane protein-associated protein B/C OS=Homo sapiens OX=9606 GN=VAPB PE=1 SV=3	0	34.083	30	8	27	7	8	66.7	94.1	82.8	82.5	91.1	82.2	90.3	91.2	97.9	93.6	98.7	96.7	128.2	101.3	113.7	117.3	116.2	128.8	114.5	112.3
Q96QK1	VPS35	Vacuolar protein sorting-associated protein 35 OS=Homo sapiens OX=9606 GN=VPS35 PE=1 SV=2	0	34.067	11	7	37	7	7	76.9	80.2	81.4	73.5	89.9	88	90.2	84	101.1	97.5	102.7	102.8	127	121.1	123	129.6	105.1	113.3	102.7	110.2
P30876	POLR2B	DNA-directed RNA polymerase II subunit RPB2 OS=Homo sapiens OX=9606 GN=POLR2B PE=1 SV=1	0	34.065	11	10	21	10	10		173.9	188.7			211.3	223			200.6	199			227.4	199.6			186.7	189.7
O43815	STRN	Striatin OS=Homo sapiens OX=9606 GN=STRN PE=1 SV=4	0	34.048	9	6	19	5	6	93.2	66.2	76.1	95.6	96.3	80.3	69.7	98.4	109.5	122.3	101.9	108.6	111.8	87.7	134.2	103.4	89.2	143.5	118.1	94
P17600	SYN1	Synapsin-1 OS=Homo sapiens OX=9606 GN=SYN1 PE=1 SV=3	0	34.031	17	8	28	8	8	75.8	72.9	77.5	74.8	81.5	78.3	81.9	78.7	85.6	88.2	86.2	86.7	116.7	118.4	115.8	115.7	140.4	142.2	138.6	144.1
Q15631	TSN	Translin OS=Homo sapiens OX=9606 GN=TSN PE=1 SV=1	0	34.012	30	6	27	6	6	82.3	89	86.2	85.8	104.1	101.8	105.8	105	101.2	97.2	102.3	99.8	115.6	106.5	110	110.4	96.8	105.5	95.7	99.1
Q13367	AP3B2	AP-3 complex subunit beta-2 OS=Homo sapiens OX=9606 GN=AP3B2 PE=1 SV=2	0	33.938	10	9	27	8	9	79	87.4	82.4	79	77.3	83.5	82.6	85.5	82.1	87.5	85.8	87.9	115	106.2	108.7	108.1	146.6	135.5	140.5	139.5
Q7Z7K6	CENPV	Centromere protein V OS=Homo sapiens OX=9606 GN=CENPV PE=1 SV=1	0	33.907	25	5	27	5	5	112.4	105.2	105.7	100.5	110.9	109.4	112.8	114.3	106.6	109.7	105	108.2	88.9	84.1	90.7	87.7	81.3	91.7	85.8	89.3
P63173	RPL38	60S ribosomal protein L38 OS=Homo sapiens OX=9606 GN=RPL38 PE=1 SV=2	0	33.892	57	5	30	5	5	115	101.2	110.4	111.3	96.9	113.8	105.5	102.8	99.8	107.3	101.4	100.5	91.8	93.7	88.6	88.7	96.5	84	94.1	96.8
O75934	BCAS2	Pre-mRNA-splicing factor SPF27 OS=Homo sapiens OX=9606 GN=BCAS2 PE=1 SV=1	0	33.881	28	5	24	5	5	99.3	102.3	103.4	102.6	114.9	106.1	104.9	107.1	111.3	113	113.9	110.3	96.5	95.9	94.5	93.5	78	82.8	83.2	86.5
P17858	PFKL	ATP-dependent 6-phosphofructokinase, liver type OS=Homo sapiens OX=9606 GN=PFKL PE=1 SV=6	0	33.88	13	9	28	7	9	76.6	80.3	80.7	82.3	91.3	82	94.9	89.6	93.2	86.5	87.7	87.4	123.3	116	118.2	122.1	115.6	135.2	118.4	118.7
P10599	TXN	Thioredoxin OS=Homo sapiens OX=9606 GN=TXN PE=1 SV=3	0	33.761	51	6	38	6	6	88.8	90.6	90.5	90.5	88.2	95.4	83.4	88.7	97.7	97.1	93.4	93.5	108.7	102.5	108.4	104.6	116.6	114.3	124.3	122.6
P14649	MYL6B	Myosin light chain 6B OS=Homo sapiens OX=9606 GN=MYL6B PE=1 SV=1	0	33.743	23	5	40	3	5	107.3	95.1	110	97.1	86.5	74.2	81.9	82.8	102	101.1	92.1	101.5	94.9	99.6	98.9	96.8	109.3	129.9	117	121.8
O96008	TOMM40	Mitochondrial import receptor subunit TOM40 homolog OS=Homo sapiens OX=9606 GN=TOMM40 PE=1 SV=1	0	33.734	20	5	24	5	5	101.5	114.2	106.5	103.6	130.9	118.7	118.9	118.5	110.1	98.4	103.7	104.2	81.8	88.5	90.9	94.6	75.8	80.3	80	79.2
P61204	ARF3	ADP-ribosylation factor 3 OS=Homo sapiens OX=9606 GN=ARF3 PE=1 SV=2	0	33.661	60	8	22	4	8	62.1	73.2	68.7	66.7	69.8	65.4	57.5	65.6	80.4	81.6	73.6	75	134.9	109	117.8	126	152.9	170.7	182.4	166.7
P08183	ABCB1	ATP-dependent translocase ABCB1 OS=Homo sapiens OX=9606 GN=ABCB1 PE=1 SV=3	0	33.603	9	10	24	10	10	61.7	54.8	61.9	52.6	64.1	57.7	60.9	52.8	83.9	75.4	85.3	77.5	149	142.8	143.4	145.2	141.4	169.4	148.6	171.9
Q03001	DST	Dystonin OS=Homo sapiens OX=9606 GN=DST PE=1 SV=4	0	33.519	1	9	19	7	9	115.7	118.8	100.6		120.2	112.7	115.8		144.3	128.9	119.1		148.7	144.5	162.6		137.7	161.7	168.6
O15498	YKT6	Synaptobrevin homolog YKT6 OS=Homo sapiens OX=9606 GN=YKT6 PE=1 SV=1	0	33.513	37	6	28	6	6	82.3	87.5	85.8	87.6	76.4	94.2	81.2	93.2	80.5	96.5	89.7	98.1	109.9	104.2	108.2	106	150.8	117.6	135.1	115.1
P63167	DYNLL1	Dynein light chain 1, cytoplasmic OS=Homo sapiens OX=9606 GN=DYNLL1 PE=1 SV=1	0	33.46	52	5	28	4	5	63.9	66.2	63.8	70.7	59.8	62.5	54.5	62.8	74.7	76	68.7	77.1	141.6	121.5	130.5	122.8	160	173.8	182.5	166.7
Q8TEX9	IPO4	Importin-4 OS=Homo sapiens OX=9606 GN=IPO4 PE=1 SV=2	0	33.369	11	8	26	8	8	83	91.4	90.7	90.4	106	112.4	105.9	106.5	106.4	110.5	106.3	110.2	117.4	105.9	115.4	109.5	87.3	79.7	81.7	83.4
P04080	CSTB	Cystatin-B OS=Homo sapiens OX=9606 GN=CSTB PE=1 SV=2	0	33.351	80	5	24	5	5	123	127	125.3	127.7	147	132.6	144	133.5	130.1	115.8	124.2	119.1	54	74	63.6	68.5	46	50.7	42.9	51.2
O60749	SNX2	Sorting nexin-2 OS=Homo sapiens OX=9606 GN=SNX2 PE=1 SV=2	0	33.273	18	8	20	7	8	99.1	97.7	94.9	96.9	108.7	93.2	93.8	84.4	100.8	98.5	104.1	100	105.8	103.2	107.8	96.9	85.6	107.4	99.4	121.8
Q8WVM8	SCFD1	Sec1 family domain-containing protein 1 OS=Homo sapiens OX=9606 GN=SCFD1 PE=1 SV=4	0	33.213	14	7	27	7	7	95.1	98.2	98.4	98.6	97.1	94.8	100.5	96.3	102.5	97.3	94.1	91	99.7	97.5	94.1	95	105.6	112.2	112.8	119.1
Q9H098	FAM107B	Protein FAM107B OS=Homo sapiens OX=9606 GN=FAM107B PE=1 SV=1	0	33.209	46	8	23	8	8	112.3	96.8	105.9	86.6	133.1	118.3	130.3	137	103.9	104.3	103.1	103.4	84.7	95.1	88.4	98.5	66	85.5	72.3	74.4
P47755	CAPZA2	F-actin-capping protein subunit alpha-2 OS=Homo sapiens OX=9606 GN=CAPZA2 PE=1 SV=3	0	33.126	24	5	27	4	5	90	92.6	84	97.1	93.9	97.7	98.2	93.3	102.3	103.5	106.4	100.4	109.8	109.4	117.1	107	103.9	96.8	94.3	102.2
Q9NRR5	UBQLN4	Ubiquilin-4 OS=Homo sapiens OX=9606 GN=UBQLN4 PE=1 SV=2	0	33.073	18	8	22	5	8	102.3	100.2	103.7	98.7	122.9	115.3	115.6	113.2	111.6	108.9	110.9	109.8	90.7	94.4	92.2	96.8	72.4	81.2	77.5	81.4
Q9Y2X3	NOP58	Nucleolar protein 58 OS=Homo sapiens OX=9606 GN=NOP58 PE=1 SV=1	0	33.032	17	7	26	7	7	91.4	88.1	89.5	93.2	93.5	90	91	91.6	88	93.9	93.2	93.5	116.9	98.5	113.1	104.9	110.2	129.5	113.2	116.8
Q04760	GLO1	Lactoylglutathione lyase OS=Homo sapiens OX=9606 GN=GLO1 PE=1 SV=4	0	32.989	51	9	31	9	9	122.4	110.8	116	115.3	104.7	103.9	98.1	104.3	100.9	104.1	101.5	100.9	83.6	95.5	90.4	90	88.5	85.7	94	89.5
P20839	IMPDH1	Inosine-5'-monophosphate dehydrogenase 1 OS=Homo sapiens OX=9606 GN=IMPDH1 PE=1 SV=2	0	32.96	20	7	32	5	7	131.9	105.4	103.6	99.7	107	111.9	125.1	125.1	97.1	116.5	111.4	114	72.3	92.2	90.6	90.7	91.7	74	69.3	70.6
Q06787	FMR1	Synaptic functional regulator FMR1 OS=Homo sapiens OX=9606 GN=FMR1 PE=1 SV=1	0	32.921	13	9	35	7	9	95.9	91.5	86.6	79.7	85.7	88.4	89.9	94.2	88.9	94.8	91.9	98.7	103.1	102.1	104	118	126.4	123.2	127.5	109.4
O14744	PRMT5	Protein arginine N-methyltransferase 5 OS=Homo sapiens OX=9606 GN=PRMT5 PE=1 SV=4	0	32.919	9	5	22	5	5	91.2	103.1	88.6	88	114.9	105.2	113.7	94.8	106.8	101.7	105.8	104.2	104.1	97.5	106.8	108.5	83	92.4	85.1	104.4
O76003	GLRX3	Glutaredoxin-3 OS=Homo sapiens OX=9606 GN=GLRX3 PE=1 SV=2	0	32.898	24	7	20	7	7	95.4	88.7	91.2	96	98.8	97.2	94.5	106.1	105.2	105.6	99.4	105.4	110.9	110.6	114.2	108.3	89.6	97.9	100.6	84.2
Q92734	TFG	Protein TFG OS=Homo sapiens OX=9606 GN=TFG PE=1 SV=2	0	32.89	15	6	23	6	6	103.9	105.3	103.9	104	96.4	92.4	97.7	96.6	101.3	99.4	102.5	99.2	98.3	97.6	95.5	98.2	100.1	105.3	100.5	102
O75396	SEC22B	Vesicle-trafficking protein SEC22b OS=Homo sapiens OX=9606 GN=SEC22B PE=1 SV=5	0	32.886	39	8	23	8	8	63.6	83.6	76.9	78.8	92	86.6	86.8	94.3	99.3	96.2	93.8	98	134.2	109.9	119.3	118	110.9	123.7	123.2	110.9
P61254	RPL26	60S ribosomal protein L26 OS=Homo sapiens OX=9606 GN=RPL26 PE=1 SV=1	0	32.716	35	8	32	8	8	111.6	101.7	105	101.6	108.2	106.3	105.4	111.1	97.8	99.3	97.9	98.5	96.6	97.3	96.5	99	85.8	95.3	95.2	89.9
O95757	HSPA4L	Heat shock 70 kDa protein 4L OS=Homo sapiens OX=9606 GN=HSPA4L PE=1 SV=3	0	32.703	7	6	29	2	6
P51116	FXR2	Fragile X mental retardation syndrome-related protein 2 OS=Homo sapiens OX=9606 GN=FXR2 PE=1 SV=2	0	32.702	12	8	31	4	8	106.1	83.5	91.2	99.5	110.9	91	105.6	118.2	114.6	109.2	114.6	112.1	93	111.7	101	99.6	75.3	104.7	87.5	70.5
Q9NR30	DDX21	Nucleolar RNA helicase 2 OS=Homo sapiens OX=9606 GN=DDX21 PE=1 SV=5	0	32.583	11	7	22	5	7	98.7	99.7	122.2	97.7	128.7	114.8	112	122.2	99.6	103	94.2	101.5	113.1	91.8	97	98.2	60	90.6	74.6	80.3
P09471	GNAO1	Guanine nucleotide-binding protein G(o) subunit alpha OS=Homo sapiens OX=9606 GN=GNAO1 PE=1 SV=4	0	32.507	20	6	27	5	6	95.4		121.6	116.5	105.3		115.5	125.1	112.9		122.2	123	167.8		139.1	136.9	185.3		168.3	165.1
Q92879	CELF1	CUGBP Elav-like family member 1 OS=Homo sapiens OX=9606 GN=CELF1 PE=1 SV=2	0	32.498	16	8	27	8	8	114.5	108	108.7	104.8	119	121.5	121.2	122.7	108.1	106.3	106.3	110	82.8	91.4	88	91.3	75.6	72.7	75.8	71.2
Q16851	UGP2	UTP--glucose-1-phosphate uridylyltransferase OS=Homo sapiens OX=9606 GN=UGP2 PE=1 SV=5	0	32.467	22	9	20	9	9	85	90.4	83.7	93	87.7	83.9	83.5	87.4	93.8	95.7	91.5	94.7	117.1	106.5	116.9	106.9	116.4	123.5	124.4	118
P08195	SLC3A2	4F2 cell-surface antigen heavy chain OS=Homo sapiens OX=9606 GN=SLC3A2 PE=1 SV=3	0	32.462	12	5	12	5	5	112.6	106.9		112.8	147.4	140.5		146.1	132.7	142.1		141	141.6	138.5		132.7	132.3	138.6		134.1
P39656	DDOST	Dolichyl-diphosphooligosaccharide--protein glycosyltransferase 48 kDa subunit OS=Homo sapiens OX=9606 GN=DDOST PE=1 SV=4	0	32.448	13	6	25	6	6	84.3	108.1	94.7	100	113.8	96.5	107.9	104.8	109.5	91.9	104.2	96.5	108.1	107.6	106.8	109.8	84.2	95.9	86.3	88.9
O75821	EIF3G	Eukaryotic translation initiation factor 3 subunit G OS=Homo sapiens OX=9606 GN=EIF3G PE=1 SV=2	0	32.421	46	8	27	8	8	120.8	113.4	96.1	94.3	117.3	101.4	117.3	112.6	109.4	105.5	111.7	111.9	81.3	87.4	99.6	102.5	71.2	92.4	75.4	78.7
Q14155	ARHGEF7	Rho guanine nucleotide exchange factor 7 OS=Homo sapiens OX=9606 GN=ARHGEF7 PE=1 SV=2	0	32.316	11	8	18	8	8	111.2	105.1	101.9	95.4	87.9	93.3	107.5	104.3	96.6	99.6	97.9	97.6	88.2	93.3	111.8	106.3	116.2	108.6	80.9	96.3
Q9C005	DPY30	Protein dpy-30 homolog OS=Homo sapiens OX=9606 GN=DPY30 PE=1 SV=1	0	32.234	68	6	25	6	6	113	109.6	126	114.4	102.7	103.1	97.1	100.8	103.6	102.9	99.5	101.5	86.1	95.4	82.8	93	94.7	89.1	94.6	90.4
Q5JTV8	TOR1AIP1	Torsin-1A-interacting protein 1 OS=Homo sapiens OX=9606 GN=TOR1AIP1 PE=1 SV=2	0	32.182	12	7	28	7	7	87.1	109.7	98.9	108.2	106.7	98.9	101	100.4	104.7	91.2	97.8	90.8	101.7	104	105.3	103.7	99.8	96.2	97	96.8
Q9HD42	CHMP1A	Charged multivesicular body protein 1a OS=Homo sapiens OX=9606 GN=CHMP1A PE=1 SV=1	0	32.18	26	7	50	7	7	95	92.3	100	97.5	102.9	104.6	102.6	102.2	99.8	101.1	98.1	98.8	98.9	99.8	96.1	98.2	103.5	102.1	103.1	103.3
Q9Y6H1	CHCHD2	Coiled-coil-helix-coiled-coil-helix domain-containing protein 2 OS=Homo sapiens OX=9606 GN=CHCHD2 PE=1 SV=1	0	32.165	34	3	33	3	3	94.5	91.2	91.8	90.5	100.8	110	101.1	106.2	98.6	104.5	98.4	100.9	108.5	103	108.4	106.8	97.6	91.3	100.3	95.5
P20336	RAB3A	Ras-related protein Rab-3A OS=Homo sapiens OX=9606 GN=RAB3A PE=1 SV=1	0	32.056	23	4	16	3	4	65.7	78.8	89.1	70	77.3	88.2	84.6	88.7	93.2	96.8	81	94.2	122.5	115.8	98.1	123.4	141.4	120.4	147.2	123.6
P62495	ETF1	Eukaryotic peptide chain release factor subunit 1 OS=Homo sapiens OX=9606 GN=ETF1 PE=1 SV=3	0	32.035	23	8	29	8	8	111.8	116.2	107.5	107.2	95.7	104	112.9	110.7	98.9	103.4	106.5	107.4	89.9	89.3	92.8	93.1	103.7	87.1	80.3	81.5
Q9NZL4	HSPBP1	Hsp70-binding protein 1 OS=Homo sapiens OX=9606 GN=HSPBP1 PE=1 SV=2	0	32.028	24	6	19	6	6	93.7	90.5	102.8	98.4	123.5	116.7	122.1	116.3	110.2	111	109.4	102.7	97.8	101.4	93.3	100.8	74.9	80.4	72.3	81.8
Q99627	COPS8	COP9 signalosome complex subunit 8 OS=Homo sapiens OX=9606 GN=COPS8 PE=1 SV=1	0	32.011	30	4	24	4	4	100.1	92.3	97.1	101.9	106.9	108.6	106	103.8	105.7	105.2	106.3	99.4	98.6	103.9	100.4	99.5	88.7	90	90.2	95.5
Q6NYC8	PPP1R18	Phostensin OS=Homo sapiens OX=9606 GN=PPP1R18 PE=1 SV=1	0	31.8	10	5	16	5	5	101.2	82.4	76.5	72.7	102.1	94.6	103.5	103	99	104.2	109.8	98.8	90.4	111.4	110.7	124	107.3	107.5	99.4	101.5
P19174	PLCG1	1-phosphatidylinositol 4,5-bisphosphate phosphodiesterase gamma-1 OS=Homo sapiens OX=9606 GN=PLCG1 PE=1 SV=1	0	31.794	8	7	17	7	7	109.3	104.9	111.5	100.4	98.2	100.8	95.9	108.7	104.2	102.4	104.4	107.4	90.1	98.1	89.5	95.6	98.2	93.9	98.7	87.9
Q6NUK1	SLC25A24	Calcium-binding mitochondrial carrier protein SCaMC-1 OS=Homo sapiens OX=9606 GN=SLC25A24 PE=1 SV=2	0	31.696	20	9	30	9	9	93.3	103.7	101.3	105.3	95.7	94.7	95.6	94.7	96.1	85.6	91.2	87.8	95.7	95.4	94.8	89.5	119.2	120.6	117.2	122.7
P11388	TOP2A	DNA topoisomerase 2-alpha OS=Homo sapiens OX=9606 GN=TOP2A PE=1 SV=3	0	31.693	7	8	19	4	8	105.2	95.4	104.7	104.2	137.6	145.1	149.9	140.9	111.8	123.6	116.1	118.6	92.8	73.6	77.9	74.5	52.6	62.3	51.5	61.8
Q8IYD1	GSPT2	Eukaryotic peptide chain release factor GTP-binding subunit ERF3B OS=Homo sapiens OX=9606 GN=GSPT2 PE=1 SV=2	0	31.647	15	8	28	1	8
Q13243	SRSF5	Serine/arginine-rich splicing factor 5 OS=Homo sapiens OX=9606 GN=SRSF5 PE=1 SV=1	0	31.642	25	7	31	6	7	102.7	93.7	91.1	104.5	84.3	84.6	100.4	97.3	103.6	108.7	111.6	110.5	102.1	104	103.4	95.8	107.3	109	93.5	91.8
Q15274	QPRT	Nicotinate-nucleotide pyrophosphorylase [carboxylating] OS=Homo sapiens OX=9606 GN=QPRT PE=1 SV=3	0	31.634	23	6	26	6	6	78.7	82.1	82.1	80.8	82.3	82.1	87.1	84.5	92.5	92.5	94	95.6	114.7	121.8	117.3	116	131.7	121.5	119.4	123.2
P36405	ARL3	ADP-ribosylation factor-like protein 3 OS=Homo sapiens OX=9606 GN=ARL3 PE=1 SV=2	0	31.614	31	6	32	6	6	98.1	99.4	93	94	97	98.8	98.5	97.5	94.1	96.4	98.3	95.5	100.1	100.9	105.8	105.2	110.7	104.5	104.5	107.8
O00567	NOP56	Nucleolar protein 56 OS=Homo sapiens OX=9606 GN=NOP56 PE=1 SV=4	0	31.606	16	6	20	6	6		358.3				358.1				419.5				421.8				442.3
Q15276	RABEP1	Rab GTPase-binding effector protein 1 OS=Homo sapiens OX=9606 GN=RABEP1 PE=1 SV=2	0	31.556	8	8	24	8	8	81.4	83.9	93.9	88	102.5	97.2	104.7	91.1	104.4	101.4	107.4	95.9	118.4	107.8	100.6	115	93.3	109.7	93.4	110
P50914	RPL14	60S ribosomal protein L14 OS=Homo sapiens OX=9606 GN=RPL14 PE=1 SV=4	0	31.483	44	11	37	11	11	111.1	94.2	101.5	105.1	135.4	123.4	128.5	131	88.9	94.8	91.7	92.3	105.5	98.1	104.6	95.5	59.2	89.5	73.6	76.1
P49790	NUP153	Nuclear pore complex protein Nup153 OS=Homo sapiens OX=9606 GN=NUP153 PE=1 SV=2	0	31.465	10	11	22	11	11	117	109.3	110.6	110.3	102.2	102.8	67.6	100.5	95.8	109	98	95.9	81.7	83.5	113	91.6	103.3	95.3	110.9	101.7
P22307	SCP2	Sterol carrier protein 2 OS=Homo sapiens OX=9606 GN=SCP2 PE=1 SV=2	0	31.458	9	5	39	5	5	104.3	98.3	89	105.1	97.1	88.6	120.2	96.5	99	100.4	108	97.4	89.7	103	104	97	109.8	109.7	78.7	104
P09417	QDPR	Dihydropteridine reductase OS=Homo sapiens OX=9606 GN=QDPR PE=1 SV=2	0	31.436	45	7	20	7	7	94.8	100.5	96.5	101.8	87.6	85.1	88.3	85.5	90.3	87.6	89.9	87.3	97.7	99.3	98.8	96.9	129.6	127.5	126.6	128.5
Q96A65	EXOC4	Exocyst complex component 4 OS=Homo sapiens OX=9606 GN=EXOC4 PE=1 SV=1	0	31.397	10	7	28	7	7	86.6	87.7	90	96.5	90.8	92.6	89	88.7	86.7	95.6	96.9	94.7	115.7	109.7	116	120.8	120.2	114.5	108.1	99.3
P11279	LAMP1	Lysosome-associated membrane glycoprotein 1 OS=Homo sapiens OX=9606 GN=LAMP1 PE=1 SV=3	0	31.371	11	4	23	4	4	97.3	90.5	96.1	107.9	102.2	98.3	99.3	98	101.5	105.1	106.4	101.3	104.7	101.6	101.5	97.2	94.2	104.5	96.7	95.5
P62269	RPS18	40S ribosomal protein S18 OS=Homo sapiens OX=9606 GN=RPS18 PE=1 SV=3	0	31.296	38	8	39	8	8	88.4	97.5	91.7	92.9	95.8	97.6	99.3	109.1	102	96.3	101.6	103.4	117.4	102.9	113.2	108.8	96.4	105.7	94.2	85.8
Q96T51	RUFY1	RUN and FYVE domain-containing protein 1 OS=Homo sapiens OX=9606 GN=RUFY1 PE=1 SV=2	0	31.165	8	5	28	4	5	88.2	85.2	85.8	81.9	125.9	92.8	86.5	79.8	96.2	101.8	95.1	90.8	125.4	104.3	110.5	112.2	64.3	115.9	122.2	135.4
Q9UBQ7	GRHPR	Glyoxylate reductase/hydroxypyruvate reductase OS=Homo sapiens OX=9606 GN=GRHPR PE=1 SV=1	0	31.097	22	5	24	5	5	90.9	93.2	96.7	89.9	91.8	93.1	88.1	89.7	92.4	91.8	91.9	86.4	104.8	103	97.8	102.3	120	118.9	125.4	131.6
O00479	HMGN4	High mobility group nucleosome-binding domain-containing protein 4 OS=Homo sapiens OX=9606 GN=HMGN4 PE=1 SV=3	0	31.048	60	6	27	5	6	105.6	88	104.3	99.1	101.7	88.4	93.3	81.7	86.9	88.4	85.1	81.8	99.6	100.5	98.1	93.3	106.2	134.6	119.2	144.1
Q16637	SMN1; SMN2	Survival motor neuron protein OS=Homo sapiens OX=9606 GN=SMN2 PE=1 SV=1	0	30.927	19	5	19	5	5	111.5	109.8	109.4	110.2	119.1	115	114.3	115.6	105.8	103.7	98.8	104.6	79	87.8	87	90.2	84.5	83.7	90.6	79.4
P14678	SNRPB	Small nuclear ribonucleoprotein-associated proteins B and B' OS=Homo sapiens OX=9606 GN=SNRPB PE=1 SV=2	0	30.903	19	6	37	6	6	101.5	103.3	94.1	90.4	98.6	100	101.4	104.4	106.7	105.3	105.8	110.3	101.6	96.9	108.1	106.4	91.5	94.6	90.6	88.5
P54920	NAPA	Alpha-soluble NSF attachment protein OS=Homo sapiens OX=9606 GN=NAPA PE=1 SV=3	0	30.899	35	9	27	7	9	92.7	91.7	94.2	83.9	119.5	123.4	119.8	121.1	119.2	109.7	111.8	112.9	96.1	102.5	95.9	106.6	72.5	72.7	78.4	75.5
Q8IVD9	NUDCD3	NudC domain-containing protein 3 OS=Homo sapiens OX=9606 GN=NUDCD3 PE=1 SV=3	0	30.873	22	6	20	6	6	88.8	95.1	92.7	96.7	96	100.2	91.7	98.3	98	92.9	96.9	99.8	107.4	104.7	111.3	102.1	109.8	107.2	107.5	103.2
P59998	ARPC4	Actin-related protein 2/3 complex subunit 4 OS=Homo sapiens OX=9606 GN=ARPC4 PE=1 SV=3	0	30.828	35	8	44	8	8	84.9	88.6	82.1	90.8	96.6	99.2	100.5	96.7	98.6	96	97	94.6	110.7	110.8	113.2	106.6	109.2	105.4	107.2	111.4
Q8IY81	FTSJ3	pre-rRNA 2'-O-ribose RNA methyltransferase FTSJ3 OS=Homo sapiens OX=9606 GN=FTSJ3 PE=1 SV=2	0	30.798	9	6	21	6	6	106	77.8	100.9	80.6	99.1	94.4	106.3	94.1	89.5	95.9	96.2	92.4	104.2	116.6	101.5	123.3	101.3	115.2	95	109.6
P63096	GNAI1	Guanine nucleotide-binding protein G(i) subunit alpha-1 OS=Homo sapiens OX=9606 GN=GNAI1 PE=1 SV=2	0	30.753	30	8	17	5	8	65.3	74.1	63.1	96.3	79.1	80.4	89.2	87	89.7	88.2	93.2	108.2	133.9	115.4	124.5	89.8	132.1	141.9	130.1	118.8
Q7L2E3	DHX30	ATP-dependent RNA helicase DHX30 OS=Homo sapiens OX=9606 GN=DHX30 PE=1 SV=1	0	30.658	9	9	24	9	9	93.6	88.7	84.6	81.1	97.7	92.4	97.3	95.3	93	97.5	91.7	96	105.7	97.6	105.7	111.3	110.1	123.8	120.8	116.2
P35244	RPA3	Replication protein A 14 kDa subunit OS=Homo sapiens OX=9606 GN=RPA3 PE=1 SV=1	0	30.658	40	4	26	4	4	117.6	112.3	106.1	117	97.7	105.6	107.8	109.8	107.5	112.9	112.4	111.8	89.2	92.5	93.4	91	88	76.7	80.2	70.3
Q9NXV6	CDKN2AIP	CDKN2A-interacting protein OS=Homo sapiens OX=9606 GN=CDKN2AIP PE=1 SV=3	0	30.651	16	6	22	6	6	102.9	106.1	103.3	109.7	103	99.6	105.2	107.8	96.4	91.5	105.2	89.8	92.7	97.5	94.4	86.7	105	105.3	91.9	106
P37108	SRP14	Signal recognition particle 14 kDa protein OS=Homo sapiens OX=9606 GN=SRP14 PE=1 SV=2	0	30.627	40	7	40	7	7	108.2	108.1	104.6	109.3	102.8	101.4	103.1	102.5	97.4	98.8	97.4	98.1	98.2	91.2	99.3	92.9	93.4	100.6	95.6	97.2
O94805	ACTL6B	Actin-like protein 6B OS=Homo sapiens OX=9606 GN=ACTL6B PE=1 SV=1	0	30.617	17	7	20	4	7	108.7	106.6	85.2	109	84.4	86.8	79.6	83.8	96.4	95.7	95.8	95.3	91.6	94.9	112	93.8	118.9	116	127.4	118
O75312	ZPR1	Zinc finger protein ZPR1 OS=Homo sapiens OX=9606 GN=ZPR1 PE=1 SV=1	0	30.581	22	9	26	9	9	101.1	86.8	90.3	84.3	101.7	82.3	93.4	92.9	100.9	102	102.6	102.6	99.8	109.1	101.8	103.2	96.5	119.9	111.8	116.9
P49720	PSMB3	Proteasome subunit beta type-3 OS=Homo sapiens OX=9606 GN=PSMB3 PE=1 SV=2	0	30.581	36	6	26	6	6	104	98.6	99.5	100.4	84.8	88.2	82.9	83	95.2	98.2	96.3	97.8	96.4	97.6	103.9	99.9	119.6	117.4	117.4	118.9
Q96FC7	PHYHIPL	Phytanoyl-CoA hydroxylase-interacting protein-like OS=Homo sapiens OX=9606 GN=PHYHIPL PE=1 SV=3	0	30.558	23	7	33	7	7	112.3	109.5	106.7	109.9	96.4	98.7	99.2	99	94.8	95	96.7	94.5	94.7	95.8	95.2	95.6	101.8	101	102.2	101
P05386	RPLP1	60S acidic ribosomal protein P1 OS=Homo sapiens OX=9606 GN=RPLP1 PE=1 SV=1	0	30.544	52	2	18	2	2	126.4	134.7	132.9	107.1	103.9	98.9	98.6	107.7	101.9	99	101.4	109.3	79.5	81.4	78.3	97.8	88.3	86	88.9	78.1
P23921	RRM1	Ribonucleoside-diphosphate reductase large subunit OS=Homo sapiens OX=9606 GN=RRM1 PE=1 SV=1	0	30.531	10	6	17	6	6	146.3	151	142.3	146.5	136.7	128.4	127	128.3	129.7	126.8	132.4	131.8	48	51.5	55	51.2	39.3	42.4	43.4	42.1
Q96P16	RPRD1A	Regulation of nuclear pre-mRNA domain-containing protein 1A OS=Homo sapiens OX=9606 GN=RPRD1A PE=1 SV=1	0	30.516	31	7	16	6	7	104.3	85.2	97.9	87	112.8	110.6	111.5	121.8	109.1	114.4	113.4	109.8	97.3	107.3	98	106.9	76.6	82.6	79.3	74.5
Q14315	FLNC	Filamin-C OS=Homo sapiens OX=9606 GN=FLNC PE=1 SV=3	0	30.491	2	7	36	1	7
Q9NUQ9	CYRIB	CYFIP-related Rac1 interactor B OS=Homo sapiens OX=9606 GN=CYRIB PE=1 SV=1	0	30.474	22	5	14	5	5	105.5	89.8		82.3	114.9	134.4		84.5	111	135.2		110.3	161.8	163.9		191	173.5	143.4		198.5
Q96RS6	NUDCD1	NudC domain-containing protein 1 OS=Homo sapiens OX=9606 GN=NUDCD1 PE=1 SV=2	0	30.436	15	7	27	7	7	93	99.3	97.4	102.1	106.8	102.8	104.1	97.4	103.7	103.6	101.4	101.4	102.3	95.3	100.2	96.4	94	99	96.8	102.7
O14579	COPE	Coatomer subunit epsilon OS=Homo sapiens OX=9606 GN=COPE PE=1 SV=3	0	30.419	27	6	22	6	6	83.3	82.1	83.9	81.1	95.2	100.3	98.8	96.5	99.2	101.9	100	101.8	124.4	114.9	119.8	119.3	98	100.8	97.5	101.4
Q9GZS3	WDR61	WD repeat-containing protein 61 OS=Homo sapiens OX=9606 GN=WDR61 PE=1 SV=1	0	30.408	28	6	20	6	6	104.4	89.4	86.7	106	104.2	100.1	106.4	102.6	108	101.3	107.1	106.1	90.4	112.4	116.6	97.9	93	96.8	83.2	87.3
O43813	LANCL1	Glutathione S-transferase LANCL1 OS=Homo sapiens OX=9606 GN=LANCL1 PE=1 SV=1	0	30.395	17	6	21	6	6	78.7	89.1	106	98	91	95.8	84.5	87.2	96.8	107.7	102.2	90.7	123.8	108.9	89.5	103.8	109.8	98.5	117.8	120.3
Q9NQP4	PFDN4	Prefoldin subunit 4 OS=Homo sapiens OX=9606 GN=PFDN4 PE=1 SV=1	0	30.351	31	5	16	5	5	104.3	89.3	98.1	101.9	89.9	93.6	91.1	102.4	97.9	105.9	98.8	104.5	103.1	105.2	108.2	100.6	104.8	106	103.8	90.7
Q96RP9	GFM1	Elongation factor G, mitochondrial OS=Homo sapiens OX=9606 GN=GFM1 PE=1 SV=2	0	30.243	10	7	26	7	7	108.6	103.3	105.3	92.6	112.4	109.7	116.4	115.9	105.8	105.8	101	101.4	85.2	92.4	91.9	107.4	88	88.7	85.4	82.8
P54687	BCAT1	Branched-chain-amino-acid aminotransferase, cytosolic OS=Homo sapiens OX=9606 GN=BCAT1 PE=1 SV=3	0	30.158	15	5	20	5	5	107.4	105.2	107.4	104.8	110.8	105.7	107.8	108.2	109.1	122.9	113.7	111	97.3	91.8	99.3	101.9	75.4	74.4	71.8	74.1
P50995	ANXA11	Annexin A11 OS=Homo sapiens OX=9606 GN=ANXA11 PE=1 SV=1	0	30.104	14	7	30	6	7	68.4	64.5	55.2	48	77.6	68.5	55	57	83.8	110.4	106.8	112.9	136.7	166.8	192.7	205.8	133.5	89.8	90.3	76.2
P30520	ADSS2	Adenylosuccinate synthetase isozyme 2 OS=Homo sapiens OX=9606 GN=ADSS2 PE=1 SV=3	0	30.066	17	6	26	6	6	101.5	109.7	101.9	107.4	111	109.1	110	111.3	101.8	104.8	102.3	104.2	93.8	91.7	96.2	90.9	91.9	84.6	89.6	86.2
P30613	PKLR	Pyruvate kinase PKLR OS=Homo sapiens OX=9606 GN=PKLR PE=1 SV=2	0	30.037	4	3	37	1	3		341.7				475.3				461.6				339.3				382
Q8N7H5	PAF1	RNA polymerase II-associated factor 1 homolog OS=Homo sapiens OX=9606 GN=PAF1 PE=1 SV=2	0	29.94	11	6	21	6	6	99	102.1	102.9	99.1	122.8	111.8	115.2	117.7	115.4	116.1	113.5	114.2	96.3	94.9	93.7	99.9	66.4	75.1	74.6	69.2
Q96DH6	MSI2	RNA-binding protein Musashi homolog 2 OS=Homo sapiens OX=9606 GN=MSI2 PE=1 SV=1	0	29.934	28	6	19	5	6	102.8	93	92	96.8	95.3	89.2	86.3	89.9	104.3	100.3	96.4	100.6	101	105.8	108.8	105.2	96.5	111.6	116.5	107.6
P11908	PRPS2	Ribose-phosphate pyrophosphokinase 2 OS=Homo sapiens OX=9606 GN=PRPS2 PE=1 SV=2	0	29.857	23	7	18	2	7	228.8		241.9		163.6		239.8		202		223		167.2		154.4		238.4		140.9
Q15287	RNPS1	RNA-binding protein with serine-rich domain 1 OS=Homo sapiens OX=9606 GN=RNPS1 PE=1 SV=1	0	29.733	28	6	28	6	6	107	116.7	115.9	111.6	105.3	104.3	100.5	100.9	105.4	98.3	103.3	102.4	86.8	88.5	86.5	91.9	95.6	92.3	93.7	93.2
O95747	OXSR1	Serine/threonine-protein kinase OSR1 OS=Homo sapiens OX=9606 GN=OXSR1 PE=1 SV=1	0	29.712	20	9	32	8	9	86.5	95	91.9	88.6	99.1	96.4	96.4	95.7	96.9	98.6	100.6	103.1	112.9	104.2	104.6	108.2	104.6	105.8	106.4	104.3
P49840	GSK3A	Glycogen synthase kinase-3 alpha OS=Homo sapiens OX=9606 GN=GSK3A PE=1 SV=2	0	29.698	26	8	17	6	8	95.7	100.5	80.3	78.9	103.4	97.4	87.2	94.3	103.6	88.2	94.1	93.5	103.6	90.8	116.6	110.3	93.7	123.2	121.8	123
Q29RF7	PDS5A	Sister chromatid cohesion protein PDS5 homolog A OS=Homo sapiens OX=9606 GN=PDS5A PE=1 SV=1	0	29.607	7	6	13	6	6	103.1	79.5	79.6	84.9	111.5	94.1	94.5	88.1	107.8	113.9	104.6	104.9	95.7	120.2	118.1	117.1	81.8	92.3	103.2	105
Q9C0B1	FTO	Alpha-ketoglutarate-dependent dioxygenase FTO OS=Homo sapiens OX=9606 GN=FTO PE=1 SV=3	0	29.49	13	6	27	6	6	104.3	97	101.9	96.8	92.3	101.3	106.1	108.9	105	108.5	110	106.4	99.6	104	94.6	99.2	98.8	89.2	87.3	88.7
Q9UDT6	CLIP2	CAP-Gly domain-containing linker protein 2 OS=Homo sapiens OX=9606 GN=CLIP2 PE=1 SV=1	0	29.474	9	7	19	7	7	80.5	77.6	77.8	83.3	77.9	69.9	83.6	63.9	83.9	86.4	91.2	88.8	110.4	112.9	117.5	105.4	147.3	153.2	129.9	158.6
Q5QJE6	DNTTIP2	Deoxynucleotidyltransferase terminal-interacting protein 2 OS=Homo sapiens OX=9606 GN=DNTTIP2 PE=1 SV=2	0	29.455	11	7	11	7	7		116.7	126.1	137.5		173.4	148	180.4		139.9	153.5	143.2		128.6	121.5	108.3		108.1	117.6	97.3
Q13573	SNW1	SNW domain-containing protein 1 OS=Homo sapiens OX=9606 GN=SNW1 PE=1 SV=1	0	29.43	18	8	28	8	8	114	107	107	109.8	105.5	105.4	101.5	96.7	103.9	104.6	103.5	104.9	87.2	89.4	89.4	89.9	89.4	93.6	98.6	98.7
Q9ULC4	MCTS1	Malignant T-cell-amplified sequence 1 OS=Homo sapiens OX=9606 GN=MCTS1 PE=1 SV=1	0	29.418	45	5	19	5	5	97.6	102.7	100.5	100.9	88.1	86.5	86.3	89.5	100.4	97.2	95.9	98.5	96.2	100.3	101	99.5	117.6	113.3	116.3	111.5
P51513	NOVA1	RNA-binding protein Nova-1 OS=Homo sapiens OX=9606 GN=NOVA1 PE=1 SV=2	0	29.36	14	6	22	1	6
P00374	DHFR	Dihydrofolate reductase OS=Homo sapiens OX=9606 GN=DHFR PE=1 SV=2	0	29.304	41	5	19	5	5	137.6	140.5	143	130.8	134.6	128.4	132.1	125	124.2	125.3	125	124.4	57	59.5	57.1	67	46.5	46.3	42.7	52.7
A0A0B4J2D5	GATD3B	Putative glutamine amidotransferase-like class 1 domain-containing protein 3B, mitochondrial OS=Homo sapiens OX=9606 GN=GATD3B PE=5 SV=1	0	29.134	30	6	22	6	6	86.4	92.8	93.4	89.9	90	91.1	90.7	93	93.5	95.1	95.1	94.8	113	107.9	104.5	107.3	117	113.1	116.3	115.1
Q8NFH5	NUP35	Nucleoporin NUP35 OS=Homo sapiens OX=9606 GN=NUP35 PE=1 SV=1	0	29.134	20	4	18	4	4	106.5	93.6	105.5	106	109.7	107.3	107.8	105.2	98.4	103.8	100.2	102.7	83.3	101.8	103.1	90.4	102	93.6	83.4	95.7
O60271	SPAG9	C-Jun-amino-terminal kinase-interacting protein 4 OS=Homo sapiens OX=9606 GN=SPAG9 PE=1 SV=4	0	29.116	10	9	14	8	9	94	99.4	85.9	81.5	83.8	90.1	82.3	93.6	102.9	99.8	91.4	94.6	95.5	104	123.2	125.2	123.7	106.7	117.1	105
P07108	DBI	Acyl-CoA-binding protein OS=Homo sapiens OX=9606 GN=DBI PE=1 SV=2	0	29.094	61	3	21	3	3	151	151.8	147.8	102.1	125.5	116.7	119.5	132.6	121.8	110.3	118	127.5	48.3	64.6	59.8	85.7	53.3	56.6	54.9	52.1
Q14919	DRAP1	Dr1-associated corepressor OS=Homo sapiens OX=9606 GN=DRAP1 PE=1 SV=3	0	29.08	20	5	24	5	5	88.3	93.2	94.9	96.3	116.9	97.7	103.5	104.4	104.4	100.1	101.6	97.4	104.4	107.2	108.5	110.2	86	101.8	91.7	91.6
Q9Y3Y2	CHTOP	Chromatin target of PRMT1 protein OS=Homo sapiens OX=9606 GN=CHTOP PE=1 SV=2	0	29.055	21	4	21	4	4	99.6	93.4	98.9	99.2	91.8	94.8	104	96.5	95.9	98.4	99.7	95.2	113.8	99.9	98.8	104.3	98.9	113.5	98.6	104.8
Q9H0S4	DDX47	Probable ATP-dependent RNA helicase DDX47 OS=Homo sapiens OX=9606 GN=DDX47 PE=1 SV=1	0	29.008	15	5	17	5	5	105.1	106.5	102.2	109.4	111.9	108.9	110.4	111	102.2	104.3	106.2	104.1	101	97.3	106.6	90.3	79.7	82.9	74.8	85.2
Q15056	EIF4H	Eukaryotic translation initiation factor 4H OS=Homo sapiens OX=9606 GN=EIF4H PE=1 SV=5	0	28.955	28	6	45	6	6	86.8	85.1	83.1	86	95	104.7	92.4	97.8	106.6	108.3	103.5	108.6	117.4	111.2	119.5	112.3	94.2	90.7	101.5	95.3
Q99439	CNN2	Calponin-2 OS=Homo sapiens OX=9606 GN=CNN2 PE=1 SV=4	0	28.852	24	7	30	5	7	56.8	57.3	55	60.4	51.9	54.1	52.8	60.1	97	90.6	96.4	94.3	141.9	146.4	145.9	138.8	152.4	151.6	149.9	146.4
P04899	GNAI2	Guanine nucleotide-binding protein G(i) subunit alpha-2 OS=Homo sapiens OX=9606 GN=GNAI2 PE=1 SV=3	0	28.849	19	5	13	2	5		106.8	110.6	109.9		99.5	105	108.7		109.8	113.9	114.6		151.4	143.6	142.7		199.2	193.5	190.7
Q8WXI9	GATAD2B	Transcriptional repressor p66-beta OS=Homo sapiens OX=9606 GN=GATAD2B PE=1 SV=1	0	28.817	10	5	26	4	5	99.7	104.4	110.6	106.6	110.3	115.8	108.7	109.7	123.5	112.8	111.1	110.6	91.9	86.8	87.8	91.5	74.7	80.2	81.8	81.5
P24941	CDK2	Cyclin-dependent kinase 2 OS=Homo sapiens OX=9606 GN=CDK2 PE=1 SV=2	0	28.776	27	6	30	4	6	89	93.2	91.2	90.7	102	108.2	111.5	110.8	109.9	106.6	111	111.5	119	114.6	113.9	109.5	80.1	77.4	72.4	77.4
P53384	NUBP1	Cytosolic Fe-S cluster assembly factor NUBP1 OS=Homo sapiens OX=9606 GN=NUBP1 PE=1 SV=2	0	28.771	25	5	15	5	5	107.7	89.8	108.9	105.5	110.2	103.6	85.2	95.5	102.5	110.9	91.1	102.9	94	106.9	105.7	96.1	85.6	88.8	109.2	100.1
Q7Z4V5	HDGFL2	Hepatoma-derived growth factor-related protein 2 OS=Homo sapiens OX=9606 GN=HDGFL2 PE=1 SV=1	0	28.756	13	12	38	9	12	103.4	110.5	114.9	109	101.3	100.8	100.6	104.1	98.5	102.2	96.6	100.3	92.4	94.5	89.1	94.1	104.4	91.9	98.8	92.5
Q96F85	CNRIP1	CB1 cannabinoid receptor-interacting protein 1 OS=Homo sapiens OX=9606 GN=CNRIP1 PE=1 SV=1	0	28.733	59	5	24	5	5	108.5	110.8	111.8	115.8	106.4	107.1	104.7	107.7	106.3	101.6	101.9	98.3	88.5	92.7	89.8	87.8	90.3	87.8	91.9	90.5
P18754	RCC1	Regulator of chromosome condensation OS=Homo sapiens OX=9606 GN=RCC1 PE=1 SV=1	0	28.723	18	5	25	5	5	106.1	102.8	106.1	102.7	112.8	112.4	108	114.5	104.5	106.2	106.4	105.6	93.3	94.4	93.2	97	83.2	84.3	86.3	80.3
P09382	LGALS1	Galectin-1 OS=Homo sapiens OX=9606 GN=LGALS1 PE=1 SV=2	0	28.707	32	4	31	4	4	97.2	91.7	95.4	93	98.4	92.3	94.3	93.2	105.1	96.6	100.7	98.5	91	110.9	98.9	101.4	108.4	108.6	110.6	114
Q99848	EBNA1BP2	Probable rRNA-processing protein EBP2 OS=Homo sapiens OX=9606 GN=EBNA1BP2 PE=1 SV=2	0	28.701	20	6	27	6	6	111.4	107.6	108.6	110	109	112	109.9	108.1	98	106.1	97.2	101.5	97.6	87.1	95.9	92.4	84.1	87.2	88.4	88
P53990	IST1	IST1 homolog OS=Homo sapiens OX=9606 GN=IST1 PE=1 SV=1	0	28.696	15	6	21	6	6	101.2	91.9	92.8	100.5	85.9	90.5	91.6	84	91.2	94.3	91.8	83.8	95.3	107.1	100.5	97.9	126.5	116.1	123.2	133.7
Q9BV38	WDR18	WD repeat-containing protein 18 OS=Homo sapiens OX=9606 GN=WDR18 PE=1 SV=2	0	28.648	17	6	25	6	6	92.2	86.5	86.7	94.1	107.9	105.9	114.9	104.4	106.2	107.4	102.7	105.3	106.3	107.4	109.3	104.8	87.4	92.6	86.3	91.4
Q9NRL3	STRN4	Striatin-4 OS=Homo sapiens OX=9606 GN=STRN4 PE=1 SV=2	0	28.559	11	6	16	6	6	95.1	95.2	95.5	94.2	95.3	85.7	89.1	90.8	102.1	102.6	97.8	99.8	104	107.1	107.1	104.9	103.5	109.3	110.5	110.3
O15075	DCLK1	Serine/threonine-protein kinase DCLK1 OS=Homo sapiens OX=9606 GN=DCLK1 PE=1 SV=2	0	28.49	10	6	25	5	6	104.2		97.6	99.4	123.7		124.2	124.9	123.1		120.2	130	158.7		140.7	147.5	156.9		184	164.9
O60925	PFDN1	Prefoldin subunit 1 OS=Homo sapiens OX=9606 GN=PFDN1 PE=1 SV=2	0	28.486	41	6	40	6	6	107.2	100.2	110.5	97.8	101.7	105	96.2	105.9	102	101.3	99.6	104.8	92	100.6	92.4	101.3	97.1	92.9	101.3	90.2
P01258	CALCA	Calcitonin OS=Homo sapiens OX=9606 GN=CALCA PE=1 SV=3	0	28.478	30	3	28	2	3	3	28.3	11.4	17.3	4.6	29.4	23.6	27.6	24.1	37.8	37.5	30.2	177.1	155.7	164	168.3	291.2	248.9	263.4	256.6
Q96GD0	PDXP	Chronophin OS=Homo sapiens OX=9606 GN=PDXP PE=1 SV=2	0	28.45	18	4	28	4	4	90.5	97.2	93.7	91.5	109	106.6	109.2	108.4	104.7	100.5	100.7	101.8	103.1	102.6	104.9	103.6	92.8	93	91.5	94.8
Q99829	CPNE1	Copine-1 OS=Homo sapiens OX=9606 GN=CPNE1 PE=1 SV=1	0	28.449	18	8	33	8	8	89	86.7	90.6	85.8	83.3	86.8	89.6	85.5	91.1	91.3	96	95.3	110.2	113.7	105.5	112	126.4	121.4	118.3	121.5
P84085	ARF5	ADP-ribosylation factor 5 OS=Homo sapiens OX=9606 GN=ARF5 PE=1 SV=2	0	28.422	41	5	18	1	5	84.1	88.8	87.6	86.5	90.7	85.1	88.8	88.2	83.9	86.8	86.3	84.4	121.3	114.7	114.8	116.9	119.9	124.6	122.5	123.9
Q9NX24	NHP2	H/ACA ribonucleoprotein complex subunit 2 OS=Homo sapiens OX=9606 GN=NHP2 PE=1 SV=1	0	28.387	38	4	20	4	4			403.3				403.2				414.7				421.9				357
Q9BSJ8	ESYT1	Extended synaptotagmin-1 OS=Homo sapiens OX=9606 GN=ESYT1 PE=1 SV=1	0	28.37	8	6	17	6	6	63	74.5	71.9	95.6	90.9	86.7	86.8	82.6	92.5	95	99.8	78.9	128.7	111.8	127.1	95.4	125	132	114.4	147.5
Q7L1Q6	BZW1	eIF5-mimic protein 2 OS=Homo sapiens OX=9606 GN=BZW1 PE=1 SV=1	0	28.343	18	8	28	8	8	97.1	98.9	91.1	104.6	102.2	101.2	103.1	101.5	104.7	104	110.4	105.2	101.1	97.2	101.9	92.8	94.9	98.7	93.5	95.9
P61457	PCBD1	Pterin-4-alpha-carbinolamine dehydratase OS=Homo sapiens OX=9606 GN=PCBD1 PE=1 SV=2	0	28.323	43	5	31	4	5	94.6	96.8	95.9	94	95.6	96.7	101.3	99.6	99.4	97.9	100.5	102.3	102.2	108.4	101.5	101.1	108.3	100.1	100.8	103.1
Q96AC1	FERMT2	Fermitin family homolog 2 OS=Homo sapiens OX=9606 GN=FERMT2 PE=1 SV=1	0	28.321	15	7	22	7	7	82.4	93.2	81.8	90.3	111.4	102.2	111.7	110.3	110.1	104.3	109.4	104.6	105	97	109.3	101.8	91.2	103.2	87.8	93
P63208	SKP1	S-phase kinase-associated protein 1 OS=Homo sapiens OX=9606 GN=SKP1 PE=1 SV=2	0	28.271	49	9	37	9	9	102.1	102.1	102.9	105.7	106.1	103.4	101.1	104.3	99.5	98.6	96.7	98.8	91.5	96.4	92.8	92.6	100.8	99.5	106.5	98.6
P68036	UBE2L3	Ubiquitin-conjugating enzyme E2 L3 OS=Homo sapiens OX=9606 GN=UBE2L3 PE=1 SV=1	0	28.267	48	6	27	6	6	92	89	90.9	89.2	86.7	91.5	93.4	86.9	95.3	102.3	99.7	100.9	116.4	109.2	110.5	114.1	109.6	108	105.5	109
P68400	CSNK2A1	Casein kinase II subunit alpha OS=Homo sapiens OX=9606 GN=CSNK2A1 PE=1 SV=1	0	28.239	23	6	29	6	6	106.5	103.2	108.2	102.8	101.6	100.9	97.5	100.7	104.5	107.5	106.7	108.9	96.3	95	89.7	96.6	91.1	93.5	98	91
P06132	UROD	Uroporphyrinogen decarboxylase OS=Homo sapiens OX=9606 GN=UROD PE=1 SV=2	0	28.223	28	6	15	6	6	90.5	100.6	88.6	94.9	75.4	94.1	81.8	83.1	89.5	97.7	98.6	100.3	114.2	100.4	111.5	106.3	130.5	107.1	119.7	115.3
Q2TAA2	IAH1	Isoamyl acetate-hydrolyzing esterase 1 homolog OS=Homo sapiens OX=9606 GN=IAH1 PE=1 SV=1	0	28.214	33	7	20	7	7	72.5	89.9	84.8	73.9	83	96.4	91.6	79.3	90.6	88.6	94.2	87.7	123.5	113.5	110.7	126.2	130.4	111.6	118.7	132.9
Q14232	EIF2B1	Translation initiation factor eIF-2B subunit alpha OS=Homo sapiens OX=9606 GN=EIF2B1 PE=1 SV=1	0	28.162	27	6	16	6	6	86.4	111.8	112.1	104.7	117.3	106.8	109	97.1	115.3	100.4	99.9	106.7	105.2	94.9	89.7	84.6	75.8	86.2	89.4	106.8
Q12788	TBL3	Transducin beta-like protein 3 OS=Homo sapiens OX=9606 GN=TBL3 PE=1 SV=2	0	28.162	14	7	15	7	7		152.5	123.3	138.1		123.5	142.1	148.3		140.4	120.7	146.7		121.1	139.9	116.1		129.1	140.7	117.5
P09172	DBH	Dopamine beta-hydroxylase OS=Homo sapiens OX=9606 GN=DBH PE=1 SV=3	0	28.113	10	4	22	4	4	115.9	137.9	117.8	114.9	148.9	142	150.6	147.5	106.3	98.4	103.7	106	77.1	69.6	75.9	77.7	51.8	52	51.9	53.9
Q9UQ88	CDK11A	Cyclin-dependent kinase 11A OS=Homo sapiens OX=9606 GN=CDK11A PE=1 SV=4	0	28.11	9	6	23	6	6	92.1	91.1	94.1	95.4	98	101	101.1	101.8	105.1	109.9	106.8	107.4	112.4	104.9	103.7	104.3	92.4	93	94.4	91.1
P09234	SNRPC	U1 small nuclear ribonucleoprotein C OS=Homo sapiens OX=9606 GN=SNRPC PE=1 SV=1	0	28.084	13	3	26	3	3	89.7	83.4	80	91.6	75.4	80.3	76.9	79.5	94.4	96.7	94.5	97.3	111.3	109.8	116.3	109.4	129.3	129.8	132.3	122.1
Q6UN15	FIP1L1	Pre-mRNA 3'-end-processing factor FIP1 OS=Homo sapiens OX=9606 GN=FIP1L1 PE=1 SV=1	0	28.076	12	5	23	5	5	110.6	107.6	116.3	113.9	98.7	98.7	96.7	94.3	102	103.5	100.1	103.2	92.8	95.8	90.2	91.2	95.9	94.4	96.7	97.4
A6NHR9	SMCHD1	Structural maintenance of chromosomes flexible hinge domain-containing protein 1 OS=Homo sapiens OX=9606 GN=SMCHD1 PE=1 SV=2	0	28.071	4	8	21	8	8	92	93.9	94.1	98.5	99.9	101.2	101.9	109.3	105.5	104.5	99.9	102.2	106.1	103.8	108.7	99.5	96.6	96.6	95.4	90.6
O75351	VPS4B	Vacuolar protein sorting-associated protein 4B OS=Homo sapiens OX=9606 GN=VPS4B PE=1 SV=2	0	28.035	18	6	18	3	6	100.6	106.6		109.4	140.7	136.3		142.8	142.2	138		140.7	151.3	149.9		144.5	132	135.8		129.3
Q7L576	CYFIP1	Cytoplasmic FMR1-interacting protein 1 OS=Homo sapiens OX=9606 GN=CYFIP1 PE=1 SV=1	0	27.988	6	7	19	7	7	86.4	93.3	92.7	83.8	78.7	75.2	76.8	78.1	92.7	90.7	88.6	91.3	104.7	109.7	105.5	113.8	137.6	131.1	136.4	133.1
P53992	SEC24C	Protein transport protein Sec24C OS=Homo sapiens OX=9606 GN=SEC24C PE=1 SV=3	0	27.981	7	6	26	6	6	86.5	91.1	86.7	91.5	103.5	99.5	100.4	100.4	103.9	97.2	102.1	98.5	107.9	106.2	110.8	109	98.3	106	100	100.6
P29762	CRABP1	Cellular retinoic acid-binding protein 1 OS=Homo sapiens OX=9606 GN=CRABP1 PE=1 SV=2	0	27.911	29	5	41	4	5	95.1	85.6	83.9	85.6	94.4	102.1	101.2	90.3	93.3	98.8	96.6	88.2	106.7	106.5	106.6	118.3	110.6	107	111.7	117.5
Q15185	PTGES3	Prostaglandin E synthase 3 OS=Homo sapiens OX=9606 GN=PTGES3 PE=1 SV=1	0	27.87	31	5	36	5	5	95.7	100.7	96.9	100.3	87.6	95.1	92.4	92.3	95.5	100.2	98.8	98.4	113	101.7	108.4	105.1	108.2	102.3	103.5	103.9
P49755	TMED10	Transmembrane emp24 domain-containing protein 10 OS=Homo sapiens OX=9606 GN=TMED10 PE=1 SV=2	0	27.864	23	5	37	5	5	89.3	96.1	95	93.4	101.1	92.2	99.6	96.6	96.9	96.2	97.6	99	108.8	102.9	103.9	104	103.9	112.6	103.9	107
Q96KB5	PBK	Lymphokine-activated killer T-cell-originated protein kinase OS=Homo sapiens OX=9606 GN=PBK PE=1 SV=3	0	27.765	16	8	30	8	8	127.4	125.2	140.3	127.9	124.7	128.2	121.7	128.8	120.5	117	119.8	120.3	74.6	78.2	66.1	73	52.8	51.4	52.2	50
Q86VQ1	GLCCI1	Glucocorticoid-induced transcript 1 protein OS=Homo sapiens OX=9606 GN=GLCCI1 PE=1 SV=1	0	27.759	17	6	17	6	6	81.8	85.2	91.1	97.9	81.7	95.8	93.4	97.2	83.9	89.8	82.7	87.7	83.1	108	81.7	102.3	169.5	121.2	151.2	115
C9JLW8	MCRIP1	Mapk-regulated corepressor-interacting protein 1 OS=Homo sapiens OX=9606 GN=MCRIP1 PE=1 SV=1	0	27.706	67	6	20	6	6	107.4	100.6	102.6	98.2	108.8	107.6	102	103.3	103.3	106	103.9	107.4	92	97.1	101.3	100.5	88.5	88.6	90.1	90.7
O75489	NDUFS3	NADH dehydrogenase [ubiquinone] iron-sulfur protein 3, mitochondrial OS=Homo sapiens OX=9606 GN=NDUFS3 PE=1 SV=1	0	27.694	32	6	27	6	6	89.2	87.7	94.4	100.5	126.6	113.6	116.2	109.7	108.2	109.3	110.7	100.5	99	98.6	98.5	99.6	76.9	90.9	80.3	89.7
P11498	PC	Pyruvate carboxylase, mitochondrial OS=Homo sapiens OX=9606 GN=PC PE=1 SV=2	0	27.693	6	6	20	6	6	99.8	110.9	88.2	109	125.1	118.4	112.5	118.7	109.7	107.5	102.4	112	88.2	89.4	108.1	87.6	77.2	73.8	88.9	72.8
P19525	EIF2AK2	Interferon-induced, double-stranded RNA-activated protein kinase OS=Homo sapiens OX=9606 GN=EIF2AK2 PE=1 SV=2	0	27.677	17	8	16	8	8	82.4	87.1	87.7	99.1	100.7	96.4	99.7	93.4	99.8	99.7	100.4	99.5	113	109.2	110.6	99.5	104.1	107.6	101.5	108.6
P61106	RAB14	Ras-related protein Rab-14 OS=Homo sapiens OX=9606 GN=RAB14 PE=1 SV=4	0	27.653	23	5	24	4	5	82.5	105.7	96.3	98.2	89.4	95	96.6	96.3	93.7	97	99.1	99.4	113.3	96.6	105	96.3	121	105.6	103	109.8
Q969E4	TCEAL3	Transcription elongation factor A protein-like 3 OS=Homo sapiens OX=9606 GN=TCEAL3 PE=1 SV=1	0	27.621	31	5	25	1	5	86.1	72.5	91.8	75.9	87.6	74.2	85.6	85.8	91	91.5	88.1	89.4	120.5	126.4	104.9	122.8	114.8	135.5	129.6	126.1
P07355	ANXA2	Annexin A2 OS=Homo sapiens OX=9606 GN=ANXA2 PE=1 SV=2	0	27.603	23	7	24	7	7	61.9	65.2	68.8	76.2	51.7	68.1	64	70.1	56.6	76.1	78.1	81.2	95.6	112.4	109.7	104.1	234.2	178.2	179.4	168.5
Q9H4M9	EHD1	EH domain-containing protein 1 OS=Homo sapiens OX=9606 GN=EHD1 PE=1 SV=2	0	27.598	16	8	29	6	8	90.4	82.6	92.4	87.5	97.6	99.8	101.9	101.2	98.9	99.2	101.1	98.5	106.6	115.2	103	106.5	106.6	103.1	101.6	106.2
P56385	ATP5ME	ATP synthase subunit e, mitochondrial OS=Homo sapiens OX=9606 GN=ATP5ME PE=1 SV=2	0	27.555	52	4	24	4	4	105.1	110.4	105.4	110.3	110.8	106.7	108.2	106.9	101	94.7	100.5	95.6	89.7	94.7	92.1	90.5	93.4	93.6	93.8	96.8
Q7Z5L9	IRF2BP2	Interferon regulatory factor 2-binding protein 2 OS=Homo sapiens OX=9606 GN=IRF2BP2 PE=1 SV=2	0	27.552	12	4	17	4	4	113.5	105.7	111.1	109.1	111.8	115.7	102	104.6	98.3	104.9	94.7	98.2	88.1	89.3	98.4	89.8	88.4	84.4	93.8	98.3
P11171	EPB41	Protein 4.1 OS=Homo sapiens OX=9606 GN=EPB41 PE=1 SV=4	0	27.523	13	10	20	10	10	110.4	97.6	94.8	99.7	98	115.4	114	99.7	109.3	110	113.3	109.5	92.1	99.2	96.7	103.9	90.2	77.8	81.2	87.2
Q9NWV8	BABAM1	BRISC and BRCA1-A complex member 1 OS=Homo sapiens OX=9606 GN=BABAM1 PE=1 SV=1	0	27.474	27	5	11	5	5	102		121.9	121	143.1		128.1	114.6	142.8		136.6	132.1	154.3		143.5	169	124.5		136.7	129.9
P61353	RPL27	60S ribosomal protein L27 OS=Homo sapiens OX=9606 GN=RPL27 PE=1 SV=2	0	27.466	29	6	40	6	6	109.8	106	99.3	109.7	86	85.8	85	85.4	87	91.3	88.5	88.7	101.4	93.8	106.2	96.1	115.8	123.1	121	120
Q8WUD1	RAB2B	Ras-related protein Rab-2B OS=Homo sapiens OX=9606 GN=RAB2B PE=1 SV=1	0	27.457	24	4	13	1	4				334.2				310				362.5				450.1				543.3
O15066	KIF3B	Kinesin-like protein KIF3B OS=Homo sapiens OX=9606 GN=KIF3B PE=1 SV=1	0	27.405	10	6	14	5	6	129.7		125.5	126.1	131.7		127.7	126.4	140.8		132.2	128.8	136.4		137.2	137.7	128.2		144	147.5
P30046	DDT	D-dopachrome decarboxylase OS=Homo sapiens OX=9606 GN=DDT PE=1 SV=3	0	27.371	29	3	26	3	3	103.1	101.7	98.7	91.8	112.4	106.3	110.2	112.8	105.7	100.9	105.2	105.2	92.6	103.2	101.6	111.1	86.3	87.9	84.4	79.2
O75955	FLOT1	Flotillin-1 OS=Homo sapiens OX=9606 GN=FLOT1 PE=1 SV=3	0	27.342	20	7	16	7	7	51.6	86	73.2	109.7	80.5	87	82.9	65.6	67.6	74.6	70.6	92.7	162.1	102.1	113.7	105.8	138.1	150.3	159.7	126.2
Q13510	ASAH1	Acid ceramidase OS=Homo sapiens OX=9606 GN=ASAH1 PE=1 SV=5	0	27.269	14	5	19	5	5	87.7	85.1	85.6	91.2	91.9	85.8	83.7	87.8	89.1	87.9	89.7	94	97.9	104.2	106.4	101.4	133.4	137	134.6	125.6
Q9BX68	HINT2	Adenosine 5'-monophosphoramidase HINT2 OS=Homo sapiens OX=9606 GN=HINT2 PE=1 SV=1	0	27.245	37	4	18	4	4	84.6	84.1	84.1	87.1	96.6	93.2	95.1	96.3	98.5	95	97.1	97.2	111	114	113.7	111.3	109.2	113.7	110	108.1
Q05209	PTPN12	Tyrosine-protein phosphatase non-receptor type 12 OS=Homo sapiens OX=9606 GN=PTPN12 PE=1 SV=3	0	27.234	10	6	17	6	6	148.5	94.9		101.1	116.1	113.2		110.5	133.5	133.2		132.9	122.6	173.8		165.4	146	151.5		156.7
Q9BXJ9	NAA15	N-alpha-acetyltransferase 15, NatA auxiliary subunit OS=Homo sapiens OX=9606 GN=NAA15 PE=1 SV=1	0	27.232	7	7	25	7	7	91.4	102.3	98.1	93.1	94.3	101.2	95	99.1	100	104	99.3	106.7	112.9	93.9	105	100.6	101.4	98.6	102.6	100.5
P52564	MAP2K6	Dual specificity mitogen-activated protein kinase kinase 6 OS=Homo sapiens OX=9606 GN=MAP2K6 PE=1 SV=1	0	27.224	17	5	30	5	5	100	91.6	85.8	96.5	104.7	105.4	107.4	103.7	102.2	101.7	103.5	102	98.8	105.5	109.5	104.7	94.3	95.9	93.9	93.1
P05026	ATP1B1	Sodium/potassium-transporting ATPase subunit beta-1 OS=Homo sapiens OX=9606 GN=ATP1B1 PE=1 SV=1	0	27.148	20	5	13	5	5	91	65.3	70.2	74.6	74.5	73.6	78.7	77.7	94.6	95.2	91.8	94.2	114.5	122.9	139	120.1	125.5	143	120.3	133.4
Q13155	AIMP2	Aminoacyl tRNA synthase complex-interacting multifunctional protein 2 OS=Homo sapiens OX=9606 GN=AIMP2 PE=1 SV=2	0	27.147	22	7	32	7	7	92.3	92.8	93.2	93.3	122.3	114.4	117.6	117.7	101.3	101.8	102	103.5	102	102.6	100	99.6	82	88.4	87.2	85.9
A6NHQ2	FBLL1	rRNA/tRNA 2'-O-methyltransferase fibrillarin-like protein 1 OS=Homo sapiens OX=9606 GN=FBLL1 PE=3 SV=2	0	27.131	29	6	22	4	6		124.5	110.3	123.4		124.2	126.2	134.2		103.5	155.7	128.3		116.7	145.9	140		197.7	128.6	140.7
P42785	PRCP	Lysosomal Pro-X carboxypeptidase OS=Homo sapiens OX=9606 GN=PRCP PE=1 SV=1	0	27.131	10	6	24	6	6	63.4	58.5	65.2	72.5	60	58.7	67.1	69.7	77.4	82.4	82.2	81.6	127.2	127.4	123.9	120.2	172	172.9	161.6	156
P04004	VTN	Vitronectin OS=Homo sapiens OX=9606 GN=VTN PE=1 SV=1	0	27.117	7	4	27	4	4	124.7	128.3	103.6	130.8	137.9	129.5	163.3	130.4	114.3	116.5	131.6	115.8	71.9	69.8	68.5	66.6	51.2	56	33	56.5
P32969	RPL9; RPL9P7; RPL9P8; RPL9P9	60S ribosomal protein L9 OS=Homo sapiens OX=9606 GN=RPL9P9 PE=1 SV=1	0	27.099	30	5	24	5	5	87.6	90	100.2	94.3	106.9	105.5	100.4	108.7	104.5	105.6	101.6	104.1	115.4	107.3	101.7	105.9	85.7	91.6	96.1	87
P62328	TMSB4X	Thymosin beta-4 OS=Homo sapiens OX=9606 GN=TMSB4X PE=1 SV=2	0	27.07	61	5	34	3	5	54.1	56.3	54.6	51.7	45.4	57.9	47.9	45.5	63.7	80.7	72.1	69.3	142.7	144.8	137.7	136.6	194.1	160.2	187.6	196.9
Q07960	ARHGAP1	Rho GTPase-activating protein 1 OS=Homo sapiens OX=9606 GN=ARHGAP1 PE=1 SV=1	0	27.047	25	7	25	7	7	102.9	99.6	107.5	99.7	100.2	102	100.9	99.8	96.4	88.6	92.8	94.1	91	102	87.8	100.4	109.5	107.8	110.9	106
O75964	ATP5MG	ATP synthase subunit g, mitochondrial OS=Homo sapiens OX=9606 GN=ATP5MG PE=1 SV=3	0	26.926	45	4	32	4	4	80.3	80.8	80.4	77.8	109.5	111.9	110.6	109.6	106.9	95.7	99.4	100.8	98.1	108.6	104.6	108.4	105.2	103	105.1	103.5
P07305	H1-0	Histone H1.0 OS=Homo sapiens OX=9606 GN=H1-0 PE=1 SV=3	0	26.916	29	6	24	6	6	63.7	61.1	65.2	59.4	66.5	72	64.2	66	59.5	63.2	58.9	58.3	162.6	105	136.9	126.6	147.7	198.8	174.9	189.6
Q9Y285	FARSA	Phenylalanine--tRNA ligase alpha subunit OS=Homo sapiens OX=9606 GN=FARSA PE=1 SV=3	0	26.911	16	6	18	6	6	91.6	89.8	93.9	91.8	127.5	107.5	119.9	128	110.9	110.8	116.6	110.1	94.5	100	94.9	100.4	75.4	91.8	74.7	69.7
Q9Y4C2	TCAF1	TRPM8 channel-associated factor 1 OS=Homo sapiens OX=9606 GN=TCAF1 PE=1 SV=3	0	26.883	11	7	18	7	7	88.4	94.3	89.4	86.6	103.7	100	106.1	103	102.8	104.2	102.7	107.9	105.3	103.4	99.1	101.7	99.9	98.1	102.6	100.8
Q9UBQ0	VPS29	Vacuolar protein sorting-associated protein 29 OS=Homo sapiens OX=9606 GN=VPS29 PE=1 SV=1	0	26.879	41	6	19	6	6	95.3	90.5	91.8	93.9	87.3	85.3	85.5	84.6	97.2	97.6	96.3	95.4	104.3	108.8	109.4	108	115.8	117.8	117	118.2
P15586	GNS	N-acetylglucosamine-6-sulfatase OS=Homo sapiens OX=9606 GN=GNS PE=1 SV=3	0	26.804	8	4	18	4	4	89.5	75.2	77.1	89.8	88	93.1	90	83.1	85.5	95	99.6	84	99.1	113.3	115.7	109.3	138	123.4	117.7	133.8
O60888	CUTA	Protein CutA OS=Homo sapiens OX=9606 GN=CUTA PE=1 SV=2	0	26.798	26	3	31	3	3	104	99.8	98.2	99.2	105.8	109.4	108.4	107.9	102.4	102.5	103.4	103.2	97.7	98.5	100.5	100.6	90.1	89.8	89.4	89.1
P55769	SNU13	NHP2-like protein 1 OS=Homo sapiens OX=9606 GN=SNU13 PE=1 SV=3	0	26.74	30	4	22	4	4	104.6	85.4	102	97.1	110.8	120.3	111.7	115.7	109	112.1	110.4	108.5	95.8	101.2	95.5	99.3	79.9	81	80.5	79.3
Q15437	SEC23B	Protein transport protein Sec23B OS=Homo sapiens OX=9606 GN=SEC23B PE=1 SV=2	0	26.734	13	6	15	6	6	70.3	73.6	78.3	74.7	77.4	88.3	91.4	86.1	87.8	96.4	98.3	104.2	136.7	119.1	120	121.1	127.8	122.6	112	114
P40855	PEX19	Peroxisomal biogenesis factor 19 OS=Homo sapiens OX=9606 GN=PEX19 PE=1 SV=1	0	26.674	29	5	15	5	5	97	114.2	97.7	99	80.2	96.4	104.7	103	91	97.8	100.9	100.7	109.3	98.6	101.8	105.5	122.5	93	94.8	91.9
Q14694	USP10	Ubiquitin carboxyl-terminal hydrolase 10 OS=Homo sapiens OX=9606 GN=USP10 PE=1 SV=2	0	26.655	12	8	15	8	8	124.7	105.6	116.1	127.9	105.7	89.7	83.8	96.9	97.4	100.4	96.6	85.8	69.5	94	96.8	78.4	102.7	110.3	106.7	111
Q9Y3Z3	SAMHD1	Deoxynucleoside triphosphate triphosphohydrolase SAMHD1 OS=Homo sapiens OX=9606 GN=SAMHD1 PE=1 SV=2	0	26.652	16	8	27	8	8	95	94.4	91.5	101.7	105.4	96.7	108.9	84.4	98.1	104.3	100.1	102	100.3	94.4	113.1	101.2	101.2	110.2	86.5	110.7
Q9Y6Y8	SEC23IP	SEC23-interacting protein OS=Homo sapiens OX=9606 GN=SEC23IP PE=1 SV=1	0	26.63	10	9	22	8	9	84.9	90.5	85.9	79.4	83.6	99.1	103.6	79	104.7	102.6	100.2	109.4	125	105.7	111.7	117.6	101.9	102	98.6	114.6
P51153	RAB13	Ras-related protein Rab-13 OS=Homo sapiens OX=9606 GN=RAB13 PE=1 SV=1	0	26.628	24	5	22	3	5			165.9	160.3			191	200.2			183.9	175.3			238.2	239.2			221	225
P50213	IDH3A	Isocitrate dehydrogenase [NAD] subunit alpha, mitochondrial OS=Homo sapiens OX=9606 GN=IDH3A PE=1 SV=1	0	26.562	18	6	20	6	6		125	138.4	126.8		138.3	134.3	133.7		133.7	127.9	131.8		134.1	128.1	134.3		135.5	137.9	140
Q96C36	PYCR2	Pyrroline-5-carboxylate reductase 2 OS=Homo sapiens OX=9606 GN=PYCR2 PE=1 SV=1	0	26.526	13	3	20	2	3	91.8	97.7	96.4	93.2	117.1	117.4	121.7	110.5	100.5	96.5	95.3	98.8	98.3	95.2	95.2	104	92.3	93.2	91.3	93.4
Q969G3	SMARCE1	SWI/SNF-related matrix-associated actin-dependent regulator of chromatin subfamily E member 1 OS=Homo sapiens OX=9606 GN=SMARCE1 PE=1 SV=2	0	26.498	18	7	26	7	7	96.7	92.7	93.1	92.5	111.3	107.4	106.6	107.9	109.7	103.7	105.3	109.4	96.2	104.3	102.7	102.3	86.1	91.9	92.3	87.9
P62899	RPL31	60S ribosomal protein L31 OS=Homo sapiens OX=9606 GN=RPL31 PE=1 SV=1	0	26.485	54	8	46	8	8	91.6	83	88.3	88.2	116.9	120.2	114.4	115.5	107.8	109.4	107.8	108.7	114.3	106.6	109.7	109	69.3	80.8	79.8	78.5
P13645	KRT10	Keratin, type I cytoskeletal 10 OS=Homo sapiens OX=9606 GN=KRT10 PE=1 SV=6	0	26.463	10	5	12	5	5	228.6	111.9	164.1	132.4	139.2	136.1	151.1	138.8	83.8	49.1	52.1	60.4	15.9	56.7	42.5	53.3	32.5	146.2	90.2	115
Q15291	RBBP5	Retinoblastoma-binding protein 5 OS=Homo sapiens OX=9606 GN=RBBP5 PE=1 SV=2	0	26.394	17	6	24	6	6	108.4	112.5	109	108.6	116	108.5	106.5	112.7	103.7	102	99.2	101.5	84.4	91.5	86.8	86.7	87.5	85.5	98.5	90.5
Q9Y3B7	MRPL11	39S ribosomal protein L11, mitochondrial OS=Homo sapiens OX=9606 GN=MRPL11 PE=1 SV=1	0	26.381	42	7	13	7	7	97.2	93.6	81.5	100.1	123.2	114.6	98.7	112.6	110.6	103.1	106	106.8	85.5	97.8	106.4	95.8	83.4	90.8	107.5	84.7
P52294	KPNA1	Importin subunit alpha-5 OS=Homo sapiens OX=9606 GN=KPNA1 PE=1 SV=3	0	26.347	9	4	17	1	4	112.4	102	106.6	105	82.9	97.7	86.9	82.5	93.5	92.2	94.2	100.8	85.3	100.8	100.6	98.7	125.9	107.2	111.7	113
Q99436	PSMB7	Proteasome subunit beta type-7 OS=Homo sapiens OX=9606 GN=PSMB7 PE=1 SV=1	0	26.332	17	5	20	5	5	95.1	86.5	85.6	91.9	96.7	97.4	98.1	100.3	97.6	101.3	100.4	99.1	101.2	110	112.2	107.8	109.3	104.9	103.7	100.8
Q9Y6E0	STK24	Serine/threonine-protein kinase 24 OS=Homo sapiens OX=9606 GN=STK24 PE=1 SV=1	0	26.306	18	8	26	3	8	96.2	91.1	91.7	90.8	92.5	98.2	98.2	105	107.2	111.7	100.9	103.2	100.9	103	107.1	102.9	103.3	96	102.1	98.1
Q9HCC0	MCCC2	Methylcrotonoyl-CoA carboxylase beta chain, mitochondrial OS=Homo sapiens OX=9606 GN=MCCC2 PE=1 SV=1	0	26.295	13	5	17	5	5	96.3	102.9	104.9	102.7	88.9	100.5	97.8	96.3	107.4	106.4	107	103.1	101.3	97.2	94.3	95	106.1	92.9	95.9	102.8
P61970	NUTF2	Nuclear transport factor 2 OS=Homo sapiens OX=9606 GN=NUTF2 PE=1 SV=1	0	26.269	30	3	39	3	3	94.7	96.1	95.4	91.9	84.6	98.6	90.2	95.3	92.9	98.2	93.9	96.8	104.7	101.5	103.4	102.7	123.1	105.6	117.1	113.3
Q9Y3U8	RPL36	60S ribosomal protein L36 OS=Homo sapiens OX=9606 GN=RPL36 PE=1 SV=3	0	26.239	34	5	24	5	5	98.5	91	102.8	94.3	80.2	90.9	90	86.5	89.9	100.5	101	99.8	112.8	104.6	103.7	104.9	118.7	112.9	102.5	114.4
Q9H299	SH3BGRL3	SH3 domain-binding glutamic acid-rich-like protein 3 OS=Homo sapiens OX=9606 GN=SH3BGRL3 PE=1 SV=1	0	26.21	51	5	54	5	5	79.8	84.4	75.4	72.6	88.7	97.3	90.7	88.5	88.4	89.4	92.5	85.8	116	114.7	114.7	127.4	127.1	114.3	126.7	125.6
Q9H9A6	LRRC40	Leucine-rich repeat-containing protein 40 OS=Homo sapiens OX=9606 GN=LRRC40 PE=1 SV=1	0	26.15	14	8	23	8	8	90.9	94.2	94.1	93.4	114	115.6	114.2	110.3	112.4	103.3	108.3	107.8	97.4	106.6	108.1	104.4	85.3	80.3	75.3	84.2
P30405	PPIF	Peptidyl-prolyl cis-trans isomerase F, mitochondrial OS=Homo sapiens OX=9606 GN=PPIF PE=1 SV=1	0	26.129	27	7	26	5	7	126.3	107.4	137.8	98.4	115.4	105.6	112.9	103.4	111.5	105.9	106.6	107.3	74.7	93.6	73.4	98.7	72.1	87.5	69.3	92.2
O75663	TIPRL	TIP41-like protein OS=Homo sapiens OX=9606 GN=TIPRL PE=1 SV=2	0	26.128	18	5	23	5	5	90.9	85.9	102	87.2	91.3	80.8	78.5	76	94.1	90.1	81.8	85.1	103.9	106.1	95.5	100.6	119.8	137.1	142.2	151.1
P13073	COX4I1	Cytochrome c oxidase subunit 4 isoform 1, mitochondrial OS=Homo sapiens OX=9606 GN=COX4I1 PE=1 SV=1	0	26.119	29	6	26	6	6	109.8	114.4	103.9	105.1	113.9	106.1	117.9	116.4	104.9	101.3	105.7	103.9	87	90.3	92.9	93.7	84.5	87.9	79.7	80.9
P00734	F2	Prothrombin OS=Homo sapiens OX=9606 GN=F2 PE=1 SV=2	0	26.09	5	3	11	3	3	147.5	93.8	97.4	96	74.2	90.9	128.7	122.9	113.4	114.5	113.3	115.1	83.1	101.6	83.3	86.7	81.8	99.3	77.4	79.3
P49903	SEPHS1	Selenide, water dikinase 1 OS=Homo sapiens OX=9606 GN=SEPHS1 PE=1 SV=2	0	26.048	16	5	24	5	5	104.8	91	98.4	99	98.1	95.5	80.6	99.7	103.8	104.1	94.9	103.1	94.9	106.2	104	101.4	98.4	103.3	122.1	96.7
Q9NZR1	TMOD2	Tropomodulin-2 OS=Homo sapiens OX=9606 GN=TMOD2 PE=1 SV=1	0	26.023	13	4	32	3	4	182.7	150.7	168.2	168.9	127.3	125.8	127.6	130.7	83.7	97.3	88.9	89.9	49.9	66.4	55.9	54.9	56.4	59.9	59.5	55.6
Q15370	ELOB	Elongin-B OS=Homo sapiens OX=9606 GN=ELOB PE=1 SV=1	0	26.02	53	6	33	6	6	85.2	86.5	89	89.7	95.8	94.6	95.2	90.9	100.6	101.1	103.1	98.1	114.7	107.9	107.3	111.3	103.7	109.9	105.4	110
O95372	LYPLA2	Acyl-protein thioesterase 2 OS=Homo sapiens OX=9606 GN=LYPLA2 PE=1 SV=1	0	25.988	25	5	21	5	5	88.6	91.8	90.6	93.1	87.8	88.1	95.3	92.1	91.9	93.2	94.6	93.1	111.2	107.7	109.5	108.4	120.5	119.2	110	113.3
O43633	CHMP2A	Charged multivesicular body protein 2a OS=Homo sapiens OX=9606 GN=CHMP2A PE=1 SV=1	0	25.908	15	4	29	4	4	89.2	94.7	90.6	93.4	103.2	102.4	102.1	101.6	105.7	100.7	104.7	103.8	104	106	102.6	103.3	97.9	96.2	100	97.8
Q02978	SLC25A11	Mitochondrial 2-oxoglutarate/malate carrier protein OS=Homo sapiens OX=9606 GN=SLC25A11 PE=1 SV=3	0	25.89	20	4	23	4	4	99.7	95.3	93.2	80.1	87.1	92.4	89.9	93.6	95.2	90	97.1	98.1	101.8	107.2	106.1	116.2	116.2	115.1	113.7	112.1
Q9P0L0	VAPA	Vesicle-associated membrane protein-associated protein A OS=Homo sapiens OX=9606 GN=VAPA PE=1 SV=3	0	25.879	19	5	24	4	5	69.1	88.8	75.9	73.1	87.6	76.3	85.6	80.7	93.7	88.6	88.5	86.7	136.9	104.9	124.5	124.1	112.7	141.4	125.5	135.4
P61326	MAGOH	Protein mago nashi homolog OS=Homo sapiens OX=9606 GN=MAGOH PE=1 SV=1	0	25.862	58	8	32	8	8	101	102.2	104	105.3	107.2	107.5	106.9	108.3	106.9	98.6	102.7	100.7	98.4	104.1	100.7	100	86.5	87.6	85.8	85.7
Q9UNF0	PACSIN2	Protein kinase C and casein kinase substrate in neurons protein 2 OS=Homo sapiens OX=9606 GN=PACSIN2 PE=1 SV=2	0	25.854	15	8	17	8	8	101.3	93.5	108.8	102.6	92.6	88.7	81.2	91.8	102.8	101.3	87.4	99.9	104.2	111.9	95.1	101.1	99	104.7	127.6	104.7
P13995	MTHFD2	Bifunctional methylenetetrahydrofolate dehydrogenase/cyclohydrolase, mitochondrial OS=Homo sapiens OX=9606 GN=MTHFD2 PE=1 SV=2	0	25.768	15	4	18	4	4	121.5	112.6	115.6	129.4	124.8	133.2	124.9	113.6	115.6	112.9	116.1	117	70.5	78.6	79.5	78.1	67.5	62.8	63.9	61.9
P30084	ECHS1	Enoyl-CoA hydratase, mitochondrial OS=Homo sapiens OX=9606 GN=ECHS1 PE=1 SV=4	0	25.708	27	7	14	7	7	122.8	132.6		124.7	169.4	126		137.4	158.7	130.9		135.5	103	134.8		146.9	112.7	142.4		122.2
Q5JPE7	NOMO2	Nodal modulator 2 OS=Homo sapiens OX=9606 GN=NOMO2 PE=1 SV=1	0	25.631	5	6	24	6	6	85.5	101.2	100.2	101.4	108.9	102.6	108.5	99.7	103	96.4	100.8	97.1	107.4	105.9	101.8	110.3	95.3	94	88.6	91.5
Q15021	NCAPD2	Condensin complex subunit 1 OS=Homo sapiens OX=9606 GN=NCAPD2 PE=1 SV=3	0	25.594	5	6	20	6	6	109.2	108.1	107.9	105.3	118.5	114.2	117.7	114.6	115.1	120.7	118.8	121.8	94.1	98.2	95.8	100.5	63	58.8	59.8	57.8
Q9Y4W6	AFG3L2	AFG3-like protein 2 OS=Homo sapiens OX=9606 GN=AFG3L2 PE=1 SV=2	0	25.581	11	7	23	7	7	87.6	93.4	87.9	90.6	123	103.8	111.6	109.9	102.7	108.7	99.8	100.3	90.2	97.6	99.9	102	96.6	96.6	100.8	97.1
O95373	IPO7	Importin-7 OS=Homo sapiens OX=9606 GN=IPO7 PE=1 SV=1	0	25.574	8	6	19	6	6	85.2	94.6	83.1	87.2	92.9	96.8	89.1	92.9	105.2	110.7	102.9	107.3	121.4	106.7	125.1	121.6	95.4	91.2	99.7	91
P01282	VIP	VIP peptides OS=Homo sapiens OX=9606 GN=VIP PE=1 SV=1	0	25.546	27	4	23	4	4	89.1	87.8	88	95.4	94.6	95.1	94.7	87.8	75.4	81.9	76.6	73.5	103	110.8	108.3	103.6	137.9	124.4	132.3	139.7
Q9Y3C6	PPIL1	Peptidyl-prolyl cis-trans isomerase-like 1 OS=Homo sapiens OX=9606 GN=PPIL1 PE=1 SV=1	0	25.517	32	4	31	4	4	92.3	91.2	104.9	106.9	82	87.7	93	89.7	95.4	100.6	100	97.4	118.4	108.4	94.5	91.8	111.9	112.1	107.6	114.2
Q9UI30	TRMT112	Multifunctional methyltransferase subunit TRM112-like protein OS=Homo sapiens OX=9606 GN=TRMT112 PE=1 SV=1	0	25.493	54	6	33	6	6	102.2	105.9	106	117.7	127.5	118.8	119.4	103.8	113.8	114	111.5	105.4	82.4	87.9	85.2	83.1	74.1	73.4	77.9	90.1
Q9UKF6	CPSF3	Cleavage and polyadenylation specificity factor subunit 3 OS=Homo sapiens OX=9606 GN=CPSF3 PE=1 SV=1	0	25.492	6	4	17	4	4	101.6	98.4	105.8	101.7	122.2	118.3	116.9	115.6	116.4	118.6	107.3	118.6	90.7	95	94	90.2	69.1	69.8	76	73.9
Q9NV70	EXOC1	Exocyst complex component 1 OS=Homo sapiens OX=9606 GN=EXOC1 PE=1 SV=4	0	25.468	9	7	21	7	7	90	94.1	89.1	90.4	96.3	101.2	97.6	93.6	96.9	96.1	100.8	98.7	108.7	108.7	110	111.3	108.1	99.8	102.4	106.1
Q9BSD7	NTPCR	Cancer-related nucleoside-triphosphatase OS=Homo sapiens OX=9606 GN=NTPCR PE=1 SV=1	0	25.44	43	6	18	6	6	100.4	93.2	115.9	110.8	107.4	123.4	113.9	113.4	104.2	108.5	101.1	104.5	103	95.7	84.3	88.1	85	79.2	84.7	83.1
P31146	CORO1A	Coronin-1A OS=Homo sapiens OX=9606 GN=CORO1A PE=1 SV=4	0	25.435	20	8	20	7	8	99.6	93.4	84.9	83.6	81.7	85.2	82.9	73.1	95.5	92.3	92.9	92.6	101.7	107.5	115.5	105.5	121.5	121.6	123.8	145.3
Q6YP21	KYAT3	Kynurenine--oxoglutarate transaminase 3 OS=Homo sapiens OX=9606 GN=KYAT3 PE=1 SV=1	0	25.403	17	5	18	5	5	93.9	94.3	105	87.3	98.8	100.1	84.1	92.9	97.9	98.2	103.4	98.7	107.1	105.9	90.6	114.7	102.2	101.5	116.8	106.4
Q5VT52	RPRD2	Regulation of nuclear pre-mRNA domain-containing protein 2 OS=Homo sapiens OX=9606 GN=RPRD2 PE=1 SV=1	0	25.391	7	6	18	6	6	93.9	94.2	96.5	102.3	101.3	100.2	96.6	102.2	102.4	106.2	105.3	101.5	108.6	110.7	108.9	106.1	93.8	88.7	92.8	88
P47813	EIF1AX	Eukaryotic translation initiation factor 1A, X-chromosomal OS=Homo sapiens OX=9606 GN=EIF1AX PE=1 SV=2	0	25.324	41	6	32	6	6	105.6	102.7	102.6	105.2	75	96.1	82.1	88	93.8	106.7	100.1	103.1	104.7	98	102.9	94.4	120.9	96.5	112.2	109.3
P41208	CETN2	Centrin-2 OS=Homo sapiens OX=9606 GN=CETN2 PE=1 SV=1	0	25.267	38	6	18	6	6	105.1	103.8	86.4	94.3	93.8	90.3	88.1	92.2	99.3	99.8	96.9	100.8	89.6	96.1	112	100.7	112.2	109.9	116.6	112
Q10713	PMPCA	Mitochondrial-processing peptidase subunit alpha OS=Homo sapiens OX=9606 GN=PMPCA PE=1 SV=2	0	25.266	18	6	15	6	6	101.1	100.9	96.2	104.1	108.4	116.3	106.4	109.8	108.7	96.4	106.7	106.6	93.8	101.8	105.7	91.1	88	84.6	85	88.4
O14950	MYL12B	Myosin regulatory light chain 12B OS=Homo sapiens OX=9606 GN=MYL12B PE=1 SV=2	0	25.257	35	5	22	5	5	98.9	78.6	81.3	84.8	96.6	87.5	82.6	84.1	106.3	102.2	96.6	95.7	95.4	114.3	120.7	111.8	102.8	117.5	118.8	123.5
Q96D71	REPS1	RalBP1-associated Eps domain-containing protein 1 OS=Homo sapiens OX=9606 GN=REPS1 PE=1 SV=3	0	25.212	8	5	18	5	5	99.7	100.1	99.7	87.6	111.3	83.1	108.1	95.2	103.4	108.6	105.8	102.8	102.9	103.6	93.8	100.1	82.6	104.6	92.6	114.3
Q92747	ARPC1A	Actin-related protein 2/3 complex subunit 1A OS=Homo sapiens OX=9606 GN=ARPC1A PE=1 SV=2	0	25.166	18	5	25	5	5	97.2	106.5	99.6	89.2	98.4	94.3	94.8	101	112	96.1	103.7	109.2	98.4	100.7	103.7	117.7	93.9	102.3	98.2	83
Q8IUD2	ERC1	ELKS/Rab6-interacting/CAST family member 1 OS=Homo sapiens OX=9606 GN=ERC1 PE=1 SV=1	0	25.161	8	7	22	7	7	85.5	83.3	84.9	82.9	93.5	96.3	92.3	94.7	93.5	91.3	94.5	95.5	112.2	118.2	119.6	110.1	115.3	110.9	108.8	116.7
Q5T1M5	FKBP15	FK506-binding protein 15 OS=Homo sapiens OX=9606 GN=FKBP15 PE=1 SV=2	0	25.157	7	6	21	6	6	99.2	99.4	99.7	99.5	90.7	86.9	96	92.7	91.6	94.8	92.4	95.1	99.9	104.6	99.5	92.4	118.8	114.4	112.3	120.4
Q15257	PTPA	Serine/threonine-protein phosphatase 2A activator OS=Homo sapiens OX=9606 GN=PTPA PE=1 SV=3	0	25.149	27	7	22	7	7	83.4	79.8	82.3	69.4	102	95.5	98	88.9	93.4	98.3	94.2	97.3	117.4	119.5	121.7	124.7	103.7	107	103.7	119.6
O95394	PGM3	Phosphoacetylglucosamine mutase OS=Homo sapiens OX=9606 GN=PGM3 PE=1 SV=1	0	25.026	13	7	18	7	7	97.4	100.1	95.6	97.4	98.2	100.4	101.8	100.8	95	92.6	94	96	104.2	101.7	103.5	100.3	105.1	105.1	105.1	105.4
P50579	METAP2	Methionine aminopeptidase 2 OS=Homo sapiens OX=9606 GN=METAP2 PE=1 SV=1	0	25.008	12	5	14	5	5	124.7	100.2	110.7	100.7	102.9	120	124.1	115.4	99.9	130.2	103.7	115.5	82.1	82.3	94	95	90.3	67.3	67.5	73.4
Q66PJ3	ARL6IP4	ADP-ribosylation factor-like protein 6-interacting protein 4 OS=Homo sapiens OX=9606 GN=ARL6IP4 PE=1 SV=3	0	25.002	13	2	14	2	2	125	118.1		120.4	129.4	136.8		135	132	134.8		138.6	145.2	145.1		135.9	135	131.9		136.9
Q08170	SRSF4	Serine/arginine-rich splicing factor 4 OS=Homo sapiens OX=9606 GN=SRSF4 PE=1 SV=2	0	24.998	7	4	35	1	4		376.8				381.6				403.4				424.5				413.6
Q06203	PPAT	Amidophosphoribosyltransferase OS=Homo sapiens OX=9606 GN=PPAT PE=1 SV=1	0	24.993	13	5	18	5	5	114.6	122.5	116.3	108	134.3	124.9	129.1	129.2	110.1	115.3	117.5	117.9	92.3	81.9	83.1	89.4	48.7	55.4	54.1	55.5
P19022	CDH2	Cadherin-2 OS=Homo sapiens OX=9606 GN=CDH2 PE=1 SV=4	0	24.944	8	5	14	5	5	79.3	83.4	81.3	80.5	67.4	77	72.5	67.3	79.1	82	86.7	86.1	112.9	114.3	105.4	108.6	161.3	143.3	154.2	157.5
Q96F86	EDC3	Enhancer of mRNA-decapping protein 3 OS=Homo sapiens OX=9606 GN=EDC3 PE=1 SV=1	0	24.944	18	7	15	7	7	85	86.1	83.5	88.2	87.9	95.5	96.1	97.8	98.5	102.2	104.5	103	120.8	104.2	101.5	106.6	107.9	112	114.4	104.4
P60520	GABARAPL2	Gamma-aminobutyric acid receptor-associated protein-like 2 OS=Homo sapiens OX=9606 GN=GABARAPL2 PE=1 SV=1	0	24.934	50	7	25	7	7	110.1	101.3	102.3	103.1	105.3	104.3	104.3	102.3	97.6	91.9	95	91.6	80	91.5	89.3	93.9	107	110.9	109.1	109
O60216	RAD21	Double-strand-break repair protein rad21 homolog OS=Homo sapiens OX=9606 GN=RAD21 PE=1 SV=2	0	24.929	14	6	15	6	6	86.2	81.2	96.8	91.4	79.9	110.9	102.4	106.1	96.8	105.3	94.4	98.6	121.6	107.8	106.3	102.8	115.4	94.8	100.1	101.1
Q9UMS6	SYNPO2	Synaptopodin-2 OS=Homo sapiens OX=9606 GN=SYNPO2 PE=1 SV=2	0	24.909	7	6	20	6	6	86.7	71	82.5	75.7	70.4	84.6	82.4	80.6	78.4	84.1	74.6	80.3	108.7	119	105.7	117.1	155.9	141.4	154.8	146.3
Q04323	UBXN1	UBX domain-containing protein 1 OS=Homo sapiens OX=9606 GN=UBXN1 PE=1 SV=2	0	24.883	34	7	19	7	7	89.8	80.4	95.8	91.3	115.7	135.4	111.6	107	106.8	98.6	102.1	107.6	102.4	102.4	102	104.2	85.3	83.2	88.6	90
P68402	PAFAH1B2	Platelet-activating factor acetylhydrolase IB subunit alpha2 OS=Homo sapiens OX=9606 GN=PAFAH1B2 PE=1 SV=1	0	24.874	20	4	28	4	4	103.5	106.3	95.3	109.6	102.8	98.5	96.7	96.7	102.3	95.7	97.8	97.1	92.8	93.5	103.1	95.3	98.6	105.9	107	101.3
Q9UII2	ATP5IF1	ATPase inhibitor, mitochondrial OS=Homo sapiens OX=9606 GN=ATP5IF1 PE=1 SV=1	0	24.841	36	6	29	6	6	93.5	93.6	97.1	94.6	106.6	112.1	107.9	109.8	101.9	105.6	104.6	106	102.8	103.2	99.7	101.3	95.1	85.5	90.7	88.3
Q6ZU35	CRACD	Capping protein-inhibiting regulator of actin dynamics OS=Homo sapiens OX=9606 GN=CRACD PE=1 SV=3	0	24.824	7	7	14	7	7	108.9	80.9	107.3	101.8	100.9	149	128.9	123.5	109.1	111.1	99.6	120.2	97.4	96.4	97.9	93.9	83.7	62.6	66.3	60.5
P21741	MDK	Midkine OS=Homo sapiens OX=9606 GN=MDK PE=1 SV=1	0	24.813	36	5	25	5	5	77.3	63.5	71.7	71.8	53.4	67.6	62.7	60.4	76.9	90.2	84.4	82.8	149.2	138.2	145.1	138.7	143.2	140.4	136	146.3
P15884	TCF4	Transcription factor 4 OS=Homo sapiens OX=9606 GN=TCF4 PE=1 SV=3	0	24.804	9	5	9	2	5	109.6	94.9	101.7	99.2	113.1	110.5	111.2	113.6	101.6	101.7	103.8	101.6	87.2	103.8	100.3	101	88.4	89	83.1	84.6
Q14558	PRPSAP1	Phosphoribosyl pyrophosphate synthase-associated protein 1 OS=Homo sapiens OX=9606 GN=PRPSAP1 PE=1 SV=2	0	24.756	27	7	17	5	7	106.6	108.7	104.5	94.2	99.8	105.6	96.3	94.2	95.1	89.5	99.9	105.7	95	107.9	94	74.6	103.4	88.3	105.3	131.4
P57737	CORO7	Coronin-7 OS=Homo sapiens OX=9606 GN=CORO7 PE=1 SV=2	0	24.721	6	5	22	5	5	98.7	91.4	97.6	95.6	105.1	105.9	106.4	102.6	100.2	107.4	103.4	108.9	102.3	101.2	99.5	100.1	93.7	94.1	93.1	92.8
P10644	PRKAR1A	cAMP-dependent protein kinase type I-alpha regulatory subunit OS=Homo sapiens OX=9606 GN=PRKAR1A PE=1 SV=1	0	24.708	15	6	26	6	6	99.9	98.8	108.5	111.9	114.1	107.9	103.3	100.3	111.9	114.2	111.4	107.1	88.8	95.3	85.6	84.4	85.3	83.7	91.3	96.3
Q6IBS0	TWF2	Twinfilin-2 OS=Homo sapiens OX=9606 GN=TWF2 PE=1 SV=2	0	24.699	30	7	21	7	7	102.5	93.3	94.4	90.1	96	91.6	90.7	92.7	110.2	96.5	106.2	103.2	94.4	110.1	103.6	105.8	96.9	108.5	105.1	108.2
Q07021	C1QBP	Complement component 1 Q subcomponent-binding protein, mitochondrial OS=Homo sapiens OX=9606 GN=C1QBP PE=1 SV=1	0	24.608	20	3	16	3	3	103.1	71.1	95.1	95.3	83.9	96.9	91.9	110.8	87.3	90.4	98	102.8	103.2	111.4	106.3	99.8	122.4	130.2	108.8	91.2
Q15814	TBCC	Tubulin-specific chaperone C OS=Homo sapiens OX=9606 GN=TBCC PE=1 SV=2	0	24.602	22	6	17	6	6	100.6	88.2	100.1	91.6	98.9	102.4	106	106.5	100.9	112.6	88.6	109.6	97.7	95.9	103.3	98.5	101.9	101.1	102	93.8
Q9NR45	NANS	Sialic acid synthase OS=Homo sapiens OX=9606 GN=NANS PE=1 SV=2	0	24.594	16	5	28	5	5	107.3	107.4	103.6	104.4	100.2	98.4	96.5	100.9	99.4	96.1	100.2	101.3	90.4	95.8	95.5	94.3	102.8	102.3	104.3	99
P84090	ERH	Enhancer of rudimentary homolog OS=Homo sapiens OX=9606 GN=ERH PE=1 SV=1	0	24.557	31	6	29	6	6	113	115.1	104.8	114.6	87.6	94.2	90.1	89.8	106.1	105.8	104.3	101.8	90.1	87.6	97.5	86.7	103.2	97.2	103.2	107.1
Q9BYD3	MRPL4	39S ribosomal protein L4, mitochondrial OS=Homo sapiens OX=9606 GN=MRPL4 PE=1 SV=1	0	24.536	11	2	11	2	2	131.2	125.1		126.5	143.9	157.3		151.3	143.4	141.5		136.6	135.5	124.9		142	112.7	117.9		110.3
P63279	UBE2I	SUMO-conjugating enzyme UBC9 OS=Homo sapiens OX=9606 GN=UBE2I PE=1 SV=1	0	24.532	34	4	21	4	4	112.3	103.4	108.5	102.6	109.8	112.5	112.3	112.3	104.8	104.4	106.8	107.4	89	98	90.9	97.5	84.1	81.7	81.6	80.2
P53597	SUCLG1	Succinate--CoA ligase [ADP/GDP-forming] subunit alpha, mitochondrial OS=Homo sapiens OX=9606 GN=SUCLG1 PE=1 SV=4	0	24.518	20	5	14	5	5	89.5	97	100.1	94.6	108.9	113.7	103.9	103.2	98.9	98.9	99.9	101.5	102.6	101.1	96.7	101.1	100.2	89.3	99.4	99.6
Q9NTI5	PDS5B	Sister chromatid cohesion protein PDS5 homolog B OS=Homo sapiens OX=9606 GN=PDS5B PE=1 SV=1	0	24.515	6	5	13	5	5	93.1	96.2	89.4	101.8	97	98.9	90.1	101.8	102.9	113.9	100.1	103.3	121	91.2	123	99.7	86	99.8	97.4	93.5
Q5T4S7	UBR4	E3 ubiquitin-protein ligase UBR4 OS=Homo sapiens OX=9606 GN=UBR4 PE=1 SV=1	0	24.474	2	7	11	7	7	195.5			174.7	154.5			163.1	181.3			181.3	232.3			212.7	236.4			268.3
O00629	KPNA4	Importin subunit alpha-3 OS=Homo sapiens OX=9606 GN=KPNA4 PE=1 SV=1	0	24.471	20	7	15	4	7	146.2	120.6	126.5		157.3	156.1	153.1		158.6	147.2	144.1		110.7	141.2	133.2		93.8	101.7	109.8
Q96QR8	PURB	Transcriptional activator protein Pur-beta OS=Homo sapiens OX=9606 GN=PURB PE=1 SV=3	0	24.393	17	3	13	3	3	99.2	98	101.8	100.9	102.5	101.2	98.5	103.7	104.2	99.3	106.2	100.9	94.5	101.9	96.3	100.8	99.6	99.5	97.1	93.6
Q8TAT6	NPLOC4	Nuclear protein localization protein 4 homolog OS=Homo sapiens OX=9606 GN=NPLOC4 PE=1 SV=3	0	24.389	6	5	20	5	5	105.2	102.3	106.6	106	104.1	100.2	102.2	103.1	101.3	96.3	95.9	97.6	91.8	101.4	95.1	100.8	97.7	99.9	100.1	92.4
P27707	DCK	Deoxycytidine kinase OS=Homo sapiens OX=9606 GN=DCK PE=1 SV=1	0	24.364	26	6	16	6	6	111.6	82	71.8	78	101.9	101.3	94.4	130	103.5	113.3	107.9	111.3	87.4	106	121.4	111	95.7	97.4	104.6	69.7
P54725	RAD23A	UV excision repair protein RAD23 homolog A OS=Homo sapiens OX=9606 GN=RAD23A PE=1 SV=1	0	24.35	21	6	25	4	6	97.2	101.7	101.9	107	112.4	108.7	105.4	111.1	108.6	103.3	107	101.4	96.4	100.3	97.9	95	85.4	86.1	87.8	85.6
Q5TEC6	H3-7	Histone H3-7 OS=Homo sapiens OX=9606 GN=H3-7 PE=1 SV=1	0	24.289	35	7	66	1	7
Q8IX01	SUGP2	SURP and G-patch domain-containing protein 2 OS=Homo sapiens OX=9606 GN=SUGP2 PE=1 SV=2	0	24.233	9	6	18	6	6	89.6	79.5	92.6	92.7	93.5	90.8	81	82.9	84.1	94.2	86.6	84.3	118	110.8	110.2	104.6	114.8	124.7	129.6	135.4
A1L020	MEX3A	RNA-binding protein MEX3A OS=Homo sapiens OX=9606 GN=MEX3A PE=1 SV=1	0	24.182	13	5	12	5	5	96.7	94	103.4	115	103.5	107.6	89.4	84.9	104.9	108.9	92	79.2	105.2	102.3	100.2	109.3	89.7	87.2	115	111.6
P23919	DTYMK	Thymidylate kinase OS=Homo sapiens OX=9606 GN=DTYMK PE=1 SV=4	0	24.163	34	7	17	7	7	106.9	104.1	101.5	105.1	107.9	102.7	97.7	99.8	101.9	103.9	102.9	100.8	96.8	100.9	100.9	102.5	86.4	88.4	97	91.7
Q96T60	PNKP	Bifunctional polynucleotide phosphatase/kinase OS=Homo sapiens OX=9606 GN=PNKP PE=1 SV=1	0	24.158	14	5	20	5	5	102	89.5	82.4	98.2	97.8	90.9	91.6	94.7	100.7	101.9	103.1	95.4	93.1	104.2	110.8	101.9	106.4	113.5	112.1	109.8
Q92558	WASF1	Wiskott-Aldrich syndrome protein family member 1 OS=Homo sapiens OX=9606 GN=WASF1 PE=1 SV=1	0	24.154	12	5	14	4	5	105.9	87.7	97.8	103	104.4	78.8	97	106.6	103	98.1	97.1	102.4	94.4	110.6	98.5	99.4	92.3	124.8	109.6	88.6
Q9NR46	SH3GLB2	Endophilin-B2 OS=Homo sapiens OX=9606 GN=SH3GLB2 PE=1 SV=1	0	24.153	17	8	29	7	8	88.4	91.3	94.9	89.2	100.8	92.6	96.1	97.2	95.8	98.5	95.9	98.3	105.4	105.8	103.9	106.2	109.5	111.9	109.1	109
Q969Z0	TBRG4	FAST kinase domain-containing protein 4 OS=Homo sapiens OX=9606 GN=TBRG4 PE=1 SV=1	0	24.127	7	6	25	6	6	91.8	99.2	102.3	102.5	99.5	100.4	103.8	104.2	101	102.2	105.9	100.1	106.2	97.4	90.5	91.1	101.5	100.8	97.4	102.1
Q7Z2W4	ZC3HAV1	Zinc finger CCCH-type antiviral protein 1 OS=Homo sapiens OX=9606 GN=ZC3HAV1 PE=1 SV=3	0	24.071	11	6	22	6	6	101.5	88.7	86	95.4	112.5	114.9	124.6	117.7	100.9	105.7	106.5	93.5	95.6	103.9	98.3	97.2	89.4	86.8	84.5	96.1
Q9Y4Z0	LSM4	U6 snRNA-associated Sm-like protein LSm4 OS=Homo sapiens OX=9606 GN=LSM4 PE=1 SV=1	0	24.042	26	3	24	3	3	103.3	89	101.3	100.4	107	106.8	101.4	101.4	95.2	107.7	99.2	100.3	96.9	102.1	100.6	97.7	97.7	94.5	97.5	100.2
Q96N67	DOCK7	Dedicator of cytokinesis protein 7 OS=Homo sapiens OX=9606 GN=DOCK7 PE=1 SV=4	0	24.006	4	7	21	7	7	99.2	97	96.4	96.8	72.6	83.2	81.4	86.7	88.7	100	94.8	100.2	103.7	113.3	99.8	108.3	135.9	106.5	127.5	108.1
Q9BTW9	TBCD	Tubulin-specific chaperone D OS=Homo sapiens OX=9606 GN=TBCD PE=1 SV=2	0	24	6	5	14	5	5	88.6	81.1	86.8	78.1	89.9	92.7	99	115.5	91.4	95.7	104.1	106.3	120.7	112.1	109.3	108.6	109.4	118.4	100.8	91.6
Q7LBC6	KDM3B	Lysine-specific demethylase 3B OS=Homo sapiens OX=9606 GN=KDM3B PE=1 SV=2	0	23.962	6	8	15	8	8	126.2	149.2	139.3		152.4	126.7	147.6		146.6	135.1	141		133	125.2	128.1		108.5	130.5	110.7
Q15059	BRD3	Bromodomain-containing protein 3 OS=Homo sapiens OX=9606 GN=BRD3 PE=1 SV=1	0	23.955	11	6	18	4	6	112.9	109	110.8	119.6	100.2	102	106.7	100.9	97.1	98.4	98.3	97.5	87.3	89.1	85.3	81.2	102.5	101.5	98.8	100.9
Q92820	GGH	Gamma-glutamyl hydrolase OS=Homo sapiens OX=9606 GN=GGH PE=1 SV=2	0	23.911	24	5	25	5	5	96	95.3	93.7	100	101.3	102	102.1	96.8	104.5	99	102.1	101	103.1	106.7	105.6	101.1	95	97	96.5	101
O75439	PMPCB	Mitochondrial-processing peptidase subunit beta OS=Homo sapiens OX=9606 GN=PMPCB PE=1 SV=2	0	23.863	14	6	19	6	6	91.5	97.8	102.9	91.4	110.4	107.5	110.8	103.7	105.2	107.9	104.7	106	103.5	97.2	92.1	108.3	89.4	89.7	89.5	90.7
Q93008	USP9X	Probable ubiquitin carboxyl-terminal hydrolase FAF-X OS=Homo sapiens OX=9606 GN=USP9X PE=1 SV=4	0	23.838	3	6	14	6	6	81.6	73.4	79.3	73	64.6	75	65.3	75.1	81.3	95.8	90.4	96.2	138.2	126.4	135	131.2	134.3	129.4	129.9	124.5
Q96EL3	MRPL53	39S ribosomal protein L53, mitochondrial OS=Homo sapiens OX=9606 GN=MRPL53 PE=1 SV=1	0	23.826	46	4	18	4	4	108.3	108.3	119.8	113.1	102.7	102.7	99.9	105.1	101.5	101.7	96	100.8	86.7	89.1	83.1	81.6	100.7	98.1	101.3	99.4
P67870	CSNK2B	Casein kinase II subunit beta OS=Homo sapiens OX=9606 GN=CSNK2B PE=1 SV=1	0	23.818	32	5	20	5	5	95.3	101.6	96.3	87.8	98.9	104.8	104.5	99.8	103.4	101.2	109.3	110.9	107.2	97.5	104.1	106.9	95.2	94.8	85.8	94.6
Q9BRP8	PYM1	Partner of Y14 and mago OS=Homo sapiens OX=9606 GN=PYM1 PE=1 SV=1	0	23.746	38	4	13	4	4	129.6	85.3	93.6	90	121.7	96.1	103.1	97.1	110.4	107.7	101.6	102.8	70.4	103.6	106	105.3	67.9	107.4	95.7	104.9
P56537	EIF6	Eukaryotic translation initiation factor 6 OS=Homo sapiens OX=9606 GN=EIF6 PE=1 SV=1	0	23.721	27	4	26	4	4	101.3	97	100.6	96.2	119.1	127.2	121.7	122.3	115.4	108.4	116	114.2	94	94.8	92.1	95.8	70.1	72.6	69.6	71.5
Q01081	U2AF1	Splicing factor U2AF 35 kDa subunit OS=Homo sapiens OX=9606 GN=U2AF1 PE=1 SV=3	0	23.613	22	5	28	5	5	98.2	92.6	85.3	85	88.2	100.9	93.1	96.9	99.8	109	100	106	105.6	104.5	112.7	109.8	108.2	93	109	102.4
P06730	EIF4E	Eukaryotic translation initiation factor 4E OS=Homo sapiens OX=9606 GN=EIF4E PE=1 SV=2	0	23.558	22	6	23	6	6	93.5	94.3	88.6	99.7	107	112.9	93.5	114.7	107.4	108	105.7	106.1	106.4	106.2	115.1	101	85.7	78.6	97	78.5
Q8NCW5	NAXE	NAD(P)H-hydrate epimerase OS=Homo sapiens OX=9606 GN=NAXE PE=1 SV=2	0	23.469	23	7	17	7	7	70.4	82.8	114.9	87.7	88.8	78.3	61.3	91.5	85.1	85.1	82.6	89.7	126.3	105.3	68.8	103.3	129.3	148.6	172.4	127.8
Q86W42	THOC6	THO complex subunit 6 homolog OS=Homo sapiens OX=9606 GN=THOC6 PE=1 SV=1	0	23.456	26	5	15	5	5	101.5	103.3	91.2	98.5	108.4	109	99.5	105.1	116.7	103.5	118.8	114.5	86.7	104.7	106.9	103.6	86.6	79.5	83.6	78.2
Q71RC2	LARP4	La-related protein 4 OS=Homo sapiens OX=9606 GN=LARP4 PE=1 SV=3	0	23.453	4	3	16	3	3	97.5	93.9	101.7	99.6	127.4	126.3	135.1	125.8	105.3	115.6	100.1	114.1	95.8	89.6	85.6	86.1	74	74.6	77.5	74.4
Q9HAV4	XPO5	Exportin-5 OS=Homo sapiens OX=9606 GN=XPO5 PE=1 SV=1	0	23.384	6	6	16	6	6	86.7	84.3	83.9	95.6	110.7	95.3	101.8	92.5	101.7	115	108.6	99.5	118.1	106.6	112.3	104.8	82.8	98.8	93.4	107.6
Q9P2R3	ANKFY1	Rabankyrin-5 OS=Homo sapiens OX=9606 GN=ANKFY1 PE=1 SV=2	0	23.373	6	5	19	5	5	90.1	99	86.5	93	111.4	100.7	113.5	108.8	98.1	100.6	101.4	108.3	108.2	101.5	105.3	92.9	92.1	98.2	93.3	96.9
Q9Y3E5	PTRH2	Peptidyl-tRNA hydrolase 2, mitochondrial OS=Homo sapiens OX=9606 GN=PTRH2 PE=1 SV=1	0	23.33	37	4	11	4	4	89.1	100	93	100	92.6	94.7	92.9	91.7	96.2	95.3	99.6	94.4	105.2	98.4	102.5	101	116.8	111.6	112	112.9
Q14151	SAFB2	Scaffold attachment factor B2 OS=Homo sapiens OX=9606 GN=SAFB2 PE=1 SV=1	0	23.284	10	8	19	6	8	103	96.2	92.9	106.4	112.4	108	96.7	104.8	113.9	110.8	109.5	112.8	96.8	100.1	107.5	103.4	73.9	84.8	93.3	72.6
P09012	SNRPA	U1 small nuclear ribonucleoprotein A OS=Homo sapiens OX=9606 GN=SNRPA PE=1 SV=3	0	23.273	20	5	27	5	5	108.6	97.3	99.9	89.8	94.7	104.3	100.6	101.5	87.3	93.1	94	97.9	100.9	98.9	101.8	106.2	108.5	106.4	103.7	104.6
P51649	ALDH5A1	Succinate-semialdehyde dehydrogenase, mitochondrial OS=Homo sapiens OX=9606 GN=ALDH5A1 PE=1 SV=2	0	23.252	10	6	19	6	6	86.1	82.2	90	79.9	95.2	81.2	91.7	87.2	91.4	94.6	91.9	94.5	97.9	104	96.4	108.2	129.5	138	129.9	130.2
Q9NP97	DYNLRB1	Dynein light chain roadblock-type 1 OS=Homo sapiens OX=9606 GN=DYNLRB1 PE=1 SV=3	0	23.233	55	4	27	4	4	71.9	84.6	73.3	103.8	87.2	91.3	85	89.1	94	96.9	95.6	91.2	131.2	110	121.4	91.1	115.7	117.3	124.6	124.7
Q68EM7	ARHGAP17	Rho GTPase-activating protein 17 OS=Homo sapiens OX=9606 GN=ARHGAP17 PE=1 SV=1	0	23.208	7	6	17	6	6	105.4	107.8	116.2	108.6	102.6	100.1	92.6	103.4	105.2	98.3	101.4	99.8	86.1	99	88.3	82.9	100.7	94.8	101.6	105.3
O00159	MYO1C	Unconventional myosin-Ic OS=Homo sapiens OX=9606 GN=MYO1C PE=1 SV=4	0	23.185	6	5	14	5	5	91.5	80.5	65.8	71	85.6	76.4	65.8	82.9	104.9	93	88.6	93.2	116.8	115.5	141	124.6	101.2	134.6	138.8	128.3
P61224	RAP1B	Ras-related protein Rap-1b OS=Homo sapiens OX=9606 GN=RAP1B PE=1 SV=1	0	23.17	31	6	20	6	6	85.9	87.9	91.6	89.6	101.1	95.1	94.4	95.1	103.2	101.9	100.6	98.8	104.4	111.1	105.5	112.9	105.4	104.1	107.8	103.6
P07384	CAPN1	Calpain-1 catalytic subunit OS=Homo sapiens OX=9606 GN=CAPN1 PE=1 SV=1	0	23.115	11	7	19	6	7	69.5	67.5	72.9	76.7	83.2	73.3	80.6	76.6	88.4	80.9	89.1	81.8	121.1	127.3	122.3	113.1	137.9	151	135.2	151.8
Q8IX12	CCAR1	Cell division cycle and apoptosis regulator protein 1 OS=Homo sapiens OX=9606 GN=CCAR1 PE=1 SV=2	0	23.114	7	8	14	8	8	84.6	87.7	101.8	85.9	113.2	108.6	109.3	112.6	115.4	107.6	110.5	112.2	107.9	109.9	92.1	109.2	78.9	86.2	86.3	80
Q86U42	PABPN1	Polyadenylate-binding protein 2 OS=Homo sapiens OX=9606 GN=PABPN1 PE=1 SV=3	0	23.113	22	5	23	5	5	92.9	101.3	110	95	104	104.4	98.8	102.7	102.1	106.4	104.2	105.5	98	95.4	92.2	101.1	103	92.4	94.8	95.8
P48556	PSMD8	26S proteasome non-ATPase regulatory subunit 8 OS=Homo sapiens OX=9606 GN=PSMD8 PE=1 SV=2	0	23.095	25	7	26	7	7	84.9	86.5	89.3	86.5	99.7	107.4	97	100.4	102.8	101.2	102.7	102.2	112.7	108.8	107.5	107.7	99.9	96.2	103.5	103.3
O43181	NDUFS4	NADH dehydrogenase [ubiquinone] iron-sulfur protein 4, mitochondrial OS=Homo sapiens OX=9606 GN=NDUFS4 PE=1 SV=1	0	23.095	18	4	21	4	4	117.4	100.5	109.9	113.5	112.3	69.5	105.2	100.8	96	88.7	98.2	97.7	80.5	94.4	85.4	85.3	93.8	146.9	101.4	102.6
Q13595	TRA2A	Transformer-2 protein homolog alpha OS=Homo sapiens OX=9606 GN=TRA2A PE=1 SV=1	0	23.089	26	8	19	6	8	109.3	101.9	104.5	102.2	98.6	101.8	97.9	101.5	108.6	102.2	105.5	109.6	93.4	100.1	98.4	100.8	90.1	93.9	93.7	86
Q9NYB0	TERF2IP	Telomeric repeat-binding factor 2-interacting protein 1 OS=Homo sapiens OX=9606 GN=TERF2IP PE=1 SV=1	0	23.077	20	4	15	4	4	101.1	104.7	97.7	96.6	119.1	113	111.8	109.7	104.7	100.5	113	110.1	96.3	94.5	96.9	100.3	78.8	87.3	80.6	83.3
Q9BTV5	FSD1	Fibronectin type III and SPRY domain-containing protein 1 OS=Homo sapiens OX=9606 GN=FSD1 PE=1 SV=1	0	23.074	21	8	20	8	8	93.8	95	114.6	87.4	107.2	108.5	107.4	104	105.8	99.4	104.8	106.6	98	97.6	81.8	104.8	95.2	99.5	91.4	97.3
P08397	HMBS	Porphobilinogen deaminase OS=Homo sapiens OX=9606 GN=HMBS PE=1 SV=2	0	23.073	21	5	16	5	5	105.8	108	107.4	104.5	101.8	101.1	103.4	106.4	104	99.9	101.5	101.7	97	97	95.5	94.9	91.4	94	92.2	92.5
Q08380	LGALS3BP	Galectin-3-binding protein OS=Homo sapiens OX=9606 GN=LGALS3BP PE=1 SV=1	0	23.064	8	4	16	4	4	79.3	81.2	75.6	78.7	82.6	75.7	81.1	80.7	83.2	76.4	81.4	82.6	107.8	109.1	108.9	106.5	147.1	157.6	153	151.4
Q7L5N1	COPS6	COP9 signalosome complex subunit 6 OS=Homo sapiens OX=9606 GN=COPS6 PE=1 SV=1	0	23.039	16	4	16	4	4	92.9	96.8	99	93.6	104.3	104.7	110.4	99.5	106.4	108.1	113.1	109	102.2	103.9	95.3	107.9	94.3	86.5	82.2	90.1
Q9NQ88	TIGAR	Fructose-2,6-bisphosphatase TIGAR OS=Homo sapiens OX=9606 GN=TIGAR PE=1 SV=1	0	23.011	18	3	15	3	3	92.7	83.4	80.3	92.9	82.3	85	84.7	84.3	92.3	89.9	94.7	95.3	102.7	116.9	119.5	105	130	124.8	120.8	122.4
Q9Y696	CLIC4	Chloride intracellular channel protein 4 OS=Homo sapiens OX=9606 GN=CLIC4 PE=1 SV=4	0	23.005	23	5	23	5	5	115.5	122.7	116.5	120.9	106.7	105.1	106.6	103.6	109	101.3	103.6	104.6	84.2	87.9	86.4	86.4	84.7	83.1	86.9	84.4
O43768	ENSA	Alpha-endosulfine OS=Homo sapiens OX=9606 GN=ENSA PE=1 SV=1	0	23.001	30	4	25	4	4	117.1	117	121.6	114.7	110.6	106.1	99.2	109.7	108.4	104.5	106.9	105.4	84.5	90	81.8	86.9	79.5	82.4	90.5	83.3
P04179	SOD2	Superoxide dismutase [Mn], mitochondrial OS=Homo sapiens OX=9606 GN=SOD2 PE=1 SV=3	0	22.999	35	7	15	7	7	78.6	79.7	76.4	85.4	90.6	102.1	83.3	99.3	97.5	98.5	93.5	101.2	106.4	106.2	110.1	100.6	126.8	113.5	136.7	113.5
P62308	SNRPG	Small nuclear ribonucleoprotein G OS=Homo sapiens OX=9606 GN=SNRPG PE=1 SV=1	0	22.966	28	4	24	4	4	99.7	101	99.8	101.2	114.5	115.7	114.4	113.4	112.1	107.9	108.4	110.1	96.9	97.3	97.2	95.7	76.8	78.1	80.2	79.7
P78362	SRPK2	SRSF protein kinase 2 OS=Homo sapiens OX=9606 GN=SRPK2 PE=1 SV=3	0	22.929	10	5	14	5	5	102.1	87.5	100.2	91.1	104	98	99.8	96.6	92.1	101.6	94.8	100.7	96.4	113.9	102.6	108.2	105.4	99	102.6	103.4
Q14671	PUM1	Pumilio homolog 1 OS=Homo sapiens OX=9606 GN=PUM1 PE=1 SV=3	0	22.924	5	5	17	3	5	125	131.3	129.6		148.4	136.3	143.7		136.9	133.7	141.8		135.2	138.2	134.1		121.3	127.2	117.5
O60231	DHX16	Pre-mRNA-splicing factor ATP-dependent RNA helicase DHX16 OS=Homo sapiens OX=9606 GN=DHX16 PE=1 SV=2	0	22.922	8	7	14	6	7	85.5	80.3	83.4	94.8	85	95.6	88.6	104.1	102.6	105.3	112.7	107	122.5	110.3	101.5	97.5	104.4	108.5	113.7	96.7
Q05519	SRSF11	Serine/arginine-rich splicing factor 11 OS=Homo sapiens OX=9606 GN=SRSF11 PE=1 SV=1	0	22.897	9	4	24	4	4	113.4	113.6	113.2	106.3	109	102.1	106.1	106.5	108	107.3	108	110.1	90.6	91	89.4	94.8	78.9	86	83.3	82.3
P36507	MAP2K2	Dual specificity mitogen-activated protein kinase kinase 2 OS=Homo sapiens OX=9606 GN=MAP2K2 PE=1 SV=1	0	22.885	20	6	16	6	6	92.4	99.5	100.2	94.3	101.1	90.9	108.7	111	101.1	101.8	101.6	103.6	106.8	102	101.6	105.5	98.7	105.7	87.9	85.6
Q9NWY4	HPF1	Histone PARylation factor 1 OS=Homo sapiens OX=9606 GN=HPF1 PE=1 SV=2	0	22.818	13	5	15	5	5	97	83.8	107.6	104.8	119.4	121.4	115.5	96.4	105.9	109.3	104.3	109.2	97.2	100.3	87.5	99.5	80.5	85.1	85.1	90.2
P62318	SNRPD3	Small nuclear ribonucleoprotein Sm D3 OS=Homo sapiens OX=9606 GN=SNRPD3 PE=1 SV=1	0	22.817	49	4	31	4	4	109.3	103.2	101.8	103.3	105.7	109	112	110	101.1	106.4	104.4	102.7	97.4	93.1	97.8	94.7	86.5	88.4	84.1	89.3
Q96C90	PPP1R14B	Protein phosphatase 1 regulatory subunit 14B OS=Homo sapiens OX=9606 GN=PPP1R14B PE=1 SV=3	0	22.816	26	3	14	3	3	138.6	129		145.3	139.5	122.7		124.3	132.9	138.8		136	133.6	123.7		124.7	122.2	152.5		136.4
P18887	XRCC1	DNA repair protein XRCC1 OS=Homo sapiens OX=9606 GN=XRCC1 PE=1 SV=3	0	22.81	11	6	20	6	6	106.2	95.7	81.1	100.3	95.5	100.3	94.5	101.5	100.3	111.6	112.4	110.7	105.3	106	113.9	100	92.7	86.4	98	87.5
Q9Y333	LSM2	U6 snRNA-associated Sm-like protein LSm2 OS=Homo sapiens OX=9606 GN=LSM2 PE=1 SV=1	0	22.802	42	4	22	4	4	93.5	99.9	95.9	96.5	118.3	95.9	102.7	96.6	115.9	107.1	103.5	101	90.7	105.3	105.1	102.9	81.5	91.7	92.7	103
Q8ND24	RNF214	RING finger protein 214 OS=Homo sapiens OX=9606 GN=RNF214 PE=1 SV=2	0	22.799	9	5	21	5	5	94.4	91.2	102.4	94.7	98.3	90.2	93.5	93.2	93.9	100.2	97.1	102	106.7	100.5	98.5	105.8	106.6	117.8	108.5	104.2
Q9BQ52	ELAC2	Zinc phosphodiesterase ELAC protein 2 OS=Homo sapiens OX=9606 GN=ELAC2 PE=1 SV=2	0	22.777	7	5	13	5	5		204.2	181.7			225.7	222.5			221.8	222			181.2	202.1			167.1	171.8
P30566	ADSL	Adenylosuccinate lyase OS=Homo sapiens OX=9606 GN=ADSL PE=1 SV=2	0	22.764	13	4	14	4	4	99.2	103.2	100	97.5	99.1	98.6	95.4	95.9	98.2	98	98.7	100.6	93.9	98.9	103.5	100.6	109.6	101.3	102.5	105.5
Q9H3U1	UNC45A	Protein unc-45 homolog A OS=Homo sapiens OX=9606 GN=UNC45A PE=1 SV=1	0	22.756	8	6	23	6	6	127.2	121.3	127.8		132.7	81.8	128.8		137.2	143	122.6		129.7	150.1	135.6		139.8	170.5	151.9
Q9BXS5	AP1M1	AP-1 complex subunit mu-1 OS=Homo sapiens OX=9606 GN=AP1M1 PE=1 SV=3	0	22.746	15	5	22	5	5	88.3	87.5	84.5	86.9	100.3	99.1	105.1	99.5	100.8	100	98.2	100.7	106.8	105.8	111.8	107	103.8	107.6	100.4	105.8
P20674	COX5A	Cytochrome c oxidase subunit 5A, mitochondrial OS=Homo sapiens OX=9606 GN=COX5A PE=1 SV=2	0	22.729	37	5	27	5	5	108.3	88.8	90.7	105.4	114.8	120.5	117.4	117.5	105.3	111.4	110.9	106.6	90.2	102.3	104.9	91.4	81.3	77	76.1	79.1
O75494	SRSF10	Serine/arginine-rich splicing factor 10 OS=Homo sapiens OX=9606 GN=SRSF10 PE=1 SV=1	0	22.693	24	5	19	5	5	108.5	86.8	89.4	94.6	114	116	114.1	114	110.6	112.8	111.9	112.9	86.3	102.1	108.7	101.8	80.6	82.4	75.8	76.7
Q9UK41	VPS28	Vacuolar protein sorting-associated protein 28 homolog OS=Homo sapiens OX=9606 GN=VPS28 PE=1 SV=1	0	22.665	37	6	16	6	6	91.8	99.1	99.6	97	79.1	97.8	116.1	87.5	93.8	98.5	113.7	93.7	103.5	101.5	89.2	104	131.8	103	81.4	117.8
Q15126	PMVK	Phosphomevalonate kinase OS=Homo sapiens OX=9606 GN=PMVK PE=1 SV=3	0	22.657	29	6	22	6	6	90.7	90	87.3	93.1	113.1	109	113.3	104	104.3	103.4	101.1	105.3	102.2	104.1	108.2	105.2	89.6	93.6	90.1	92.5
P02649	APOE	Apolipoprotein E OS=Homo sapiens OX=9606 GN=APOE PE=1 SV=1	0	22.648	12	4	26	4	4	160.3	146.8	147.7	145.4	63.1	57.4	65.9	66	184.5	187.3	192.8	191.3	42.2	62	47.8	53.2	49.9	46.5	45.8	44
P18085	ARF4	ADP-ribosylation factor 4 OS=Homo sapiens OX=9606 GN=ARF4 PE=1 SV=3	0	22.607	36	4	21	1	4	77.8	87.3	83.2	77.8	91.4	87.3	90	92.2	89	90.4	87.2	91.8	122.7	111.2	114.8	120.3	119.2	123.8	124.8	117.9
Q13867	BLMH	Bleomycin hydrolase OS=Homo sapiens OX=9606 GN=BLMH PE=1 SV=1	0	22.573	14	4	10	4	4	89.9	86.5	91.9	92	93.5	99.7	77	90.3	91.4	92.1	79.1	94.8	115.9	108.6	114.9	104.3	109.2	113.1	137.1	118.6
Q8IYB3	SRRM1	Serine/arginine repetitive matrix protein 1 OS=Homo sapiens OX=9606 GN=SRRM1 PE=1 SV=2	0	22.568	7	4	22	4	4	109.9	108.3	106	103.8	114.6	109.9	106.3	110.6	107.9	103	103.1	108.9	87.7	96.5	95.9	94.7	79.8	82.3	88.8	82
Q99598	TSNAX	Translin-associated protein X OS=Homo sapiens OX=9606 GN=TSNAX PE=1 SV=1	0	22.53	28	7	19	7	7	92.5	93.5	115.5	95.1	118.2	111.5	111.3	110.9	109.8	109.6	103.1	110.1	102.3	98.3	84.7	98.5	77.2	87.2	85.4	85.3
P54619	PRKAG1	5'-AMP-activated protein kinase subunit gamma-1 OS=Homo sapiens OX=9606 GN=PRKAG1 PE=1 SV=1	0	22.503	13	4	10	4	4	98	84.6	84.6	64	79.7	61.4	71	62.8	75.4	125.8	80.2	71.2	104.3	120.1	108.6	119.3	142.6	108	155.6	182.7
Q8N6H7	ARFGAP2	ADP-ribosylation factor GTPase-activating protein 2 OS=Homo sapiens OX=9606 GN=ARFGAP2 PE=1 SV=1	0	22.493	11	5	16	5	5	130.9	103.1		102.1	118.3	134.1		102.8	130.3	153.2		127.1	134.3	156.9		140.3	152.8	119.3		194.4
Q9Y2A7	NCKAP1	Nck-associated protein 1 OS=Homo sapiens OX=9606 GN=NCKAP1 PE=1 SV=1	0	22.467	5	6	19	6	6	99.4	90.8	87.4	85.8	80.2	87.1	90	91	84.6	90.3	92.7	92.3	102.1	113.2	111.7	113.3	133.7	118.6	118.2	117.6
P02765	AHSG	Alpha-2-HS-glycoprotein OS=Homo sapiens OX=9606 GN=AHSG PE=1 SV=2	0	22.444	7	4	75	4	4	123.2	95.7	109.1	103.5	85.5	86.2	80.4	84.9	86.9	105	89.7	94.8	74.2	70.3	77.1	74.8	130.2	142.7	143.7	142
Q7Z3K3	POGZ	Pogo transposable element with ZNF domain OS=Homo sapiens OX=9606 GN=POGZ PE=1 SV=2	0	22.426	5	6	17	6	6	83.1	80.8	87.2	86	93.8	96	95.8	97.5	96.8	106.6	101	103	124.3	108.8	113.5	101.8	102	107.8	102.5	111.7
O95104	SCAF4	SR-related and CTD-associated factor 4 OS=Homo sapiens OX=9606 GN=SCAF4 PE=1 SV=3	0	22.421	6	5	17	5	5	95.9	99.4	98.7	107.4	101.5	101	99.5	97.4	102.9	96.5	102.2	95.8	98.4	102	98.6	93.4	101.3	101.1	101.1	106.1
O15160	POLR1C	DNA-directed RNA polymerases I and III subunit RPAC1 OS=Homo sapiens OX=9606 GN=POLR1C PE=1 SV=1	0	22.41	14	4	19	4	4	100.3	97.2	96.4	96.3	124.2	118.8	120.3	119.6	111.6	111.5	112.9	111.4	92.6	95.2	96	98.4	71.3	77.4	74.4	74.2
P18858	LIG1	DNA ligase 1 OS=Homo sapiens OX=9606 GN=LIG1 PE=1 SV=1	0	22.388	8	6	19	6	6	114.7	114.9	113.9	121.9	118.6	120.1	120.1	125.6	116.8	111.6	115.1	112.4	88.6	88.2	87	82.6	61.4	65.2	64	57.5
O00193	SMAP	Small acidic protein OS=Homo sapiens OX=9606 GN=SMAP PE=1 SV=1	0	22.358	38	5	25	5	5	103.7	96.2	95.9	97.6	107.3	110.6	115	108.3	105.7	106.2	107.6	106.3	95.7	102	101.6	102.4	87.6	85.1	79.8	85.3
P14927	UQCRB	Cytochrome b-c1 complex subunit 7 OS=Homo sapiens OX=9606 GN=UQCRB PE=1 SV=2	0	22.297	55	6	14	6	6	111.8	92.8	104.8	113.4	138.9	118.1	109.4	132.5	112.5	98.4	99.1	102.8	74.9	99.6	93.2	86.9	61.9	91.1	93.5	64.4
Q13153	PAK1	Serine/threonine-protein kinase PAK 1 OS=Homo sapiens OX=9606 GN=PAK1 PE=1 SV=2	0	22.293	13	6	23	2	6
Q9HA64	FN3KRP	Ketosamine-3-kinase OS=Homo sapiens OX=9606 GN=FN3KRP PE=1 SV=2	0	22.288	18	6	20	6	6	103.7	94.2	92.5	86.7	88.3	96.5	94.1	101	97.9	103.2	103.2	98.4	99.1	104.9	103.5	110.3	111	101.2	106.6	103.6
O94776	MTA2	Metastasis-associated protein MTA2 OS=Homo sapiens OX=9606 GN=MTA2 PE=1 SV=1	0	22.286	13	7	21	7	7	92.7	97.4	98.4	97.5	123.7	119.1	103.2	107	99.5	106.3	99.3	101.4	108.2	95.4	106.4	103.4	75.9	81.7	92.7	90.7
Q92896	GLG1	Golgi apparatus protein 1 OS=Homo sapiens OX=9606 GN=GLG1 PE=1 SV=2	0	22.267	6	6	20	6	6	82	92.2	90.2	88.5	101.4	96.9	98.5	85.7	94	99.5	99	88.2	111	107.2	107.2	111.3	111.7	104.3	105.1	126.3
O75781	PALM	Paralemmin-1 OS=Homo sapiens OX=9606 GN=PALM PE=1 SV=2	0	22.161	17	6	26	6	6	67	71.2	66.9	66.5	82.8	86.7	84.4	87.3	98.9	93.3	92.1	101.8	124.2	120.9	123.9	124.5	127.1	127.9	132.7	119.9
Q9UN86	G3BP2	Ras GTPase-activating protein-binding protein 2 OS=Homo sapiens OX=9606 GN=G3BP2 PE=1 SV=2	0	22.153	11	5	31	4	5	107	103.7	106.2	108.5	122.1	112.1	112.6	118	111.7	108.4	107.6	107.5	86.2	93.6	91.9	87.8	73	82.2	81.8	78.1
Q15369	ELOC	Elongin-C OS=Homo sapiens OX=9606 GN=ELOC PE=1 SV=1	0	22.15	54	5	16	5	5	99.7	97	114.6	98.6	80.2	95	113.6	94.2	99	103.3	105.9	104.5	101.9	102.6	83.2	105.3	119.2	102	82.7	97.4
Q9BRA2	TXNDC17	Thioredoxin domain-containing protein 17 OS=Homo sapiens OX=9606 GN=TXNDC17 PE=1 SV=1	0	22.136	36	5	22	5	5	103.3	106.4	101.1	103.3	97.8	102.1	101.1	102.3	95.8	93.5	95.5	96.8	98	95.7	99.6	95.5	105.1	102.2	102.8	102.1
P11441	UBL4A	Ubiquitin-like protein 4A OS=Homo sapiens OX=9606 GN=UBL4A PE=1 SV=1	0	22.107	36	5	18	5	5	94.8	88.7	98.3	93.6	91.6	97.8	91.9	97.1	99.3	102.8	100.8	101.5	107.5	113	102.8	109.2	106.7	97.7	106.1	98.6
Q9UHD1	CHORDC1	Cysteine and histidine-rich domain-containing protein 1 OS=Homo sapiens OX=9606 GN=CHORDC1 PE=1 SV=2	0	22.074	19	5	13	5	5	96.6	98.5	90	106	124.6	111.1	109.8	109.4	110.9	108.3	110.4	104.7	108.8	100.7	110.2	99.8	59	81.4	79.6	80.1
P07203	GPX1	Glutathione peroxidase 1 OS=Homo sapiens OX=9606 GN=GPX1 PE=1 SV=4	0	22.055	32	4	22	4	4	86.7	85.7	89.2	98.1	86.5	88.3	81.8	79.1	93.2	97.5	95.8	90	105.1	101.6	105.2	95.1	128.5	126.9	127.9	137.7
Q8N6R0	METTL13	eEF1A lysine and N-terminal methyltransferase OS=Homo sapiens OX=9606 GN=METTL13 PE=1 SV=1	0	22.054	11	6	18	6	6	110.2	101.2	98	107.8	103.5	109.9	113	104.9	102.8	102.4	101.6	99.5	88.1	89.9	93.5	93	95.4	96.7	93.9	94.9
Q00325	SLC25A3	Phosphate carrier protein, mitochondrial OS=Homo sapiens OX=9606 GN=SLC25A3 PE=1 SV=2	0	21.981	10	6	36	6	6	85.1	83.3	87.2	96	87.6	93.2	87.3	82.3	93.5	96.7	96.3	88.3	103	100.5	95.1	90	130.8	126.3	134.1	143.4
P61960	UFM1	Ubiquitin-fold modifier 1 OS=Homo sapiens OX=9606 GN=UFM1 PE=1 SV=1	0	21.976	64	3	16	3	3	96.5	98.6	96.4	91.9	106.7	96.3	104.5	97.7	96.6	102.2	101.3	101.9	104.5	101.9	103.6	109.1	95.7	101.1	94.3	99.3
O75145	PPFIA3	Liprin-alpha-3 OS=Homo sapiens OX=9606 GN=PPFIA3 PE=1 SV=3	0	21.965	6	5	11	4	5	49.8	64.3	70.2	63.3	79.7	71.9	76.9	76	88	86.6	86.1	96	140.9	132.3	118.1	119.6	141.6	144.9	148.7	145.1
Q9UEW8	STK39	STE20/SPS1-related proline-alanine-rich protein kinase OS=Homo sapiens OX=9606 GN=STK39 PE=1 SV=3	0	21.955	12	4	14	3	4	109.3	96.2	101.5	113.3	100.9	98.7	105.4	106.7	102.8	101.3	106.4	103.2	102.3	103.4	103	89	84.6	100.3	83.7	87.8
P19823	ITIH2	Inter-alpha-trypsin inhibitor heavy chain H2 OS=Homo sapiens OX=9606 GN=ITIH2 PE=1 SV=2	0	21.944	4	4	25	4	4	128.2	114.2	122.4	108.6	96.4	96.1	86.6	92.5	91.8	95	91	102.6	79.1	83.3	74	86.3	104.6	111.4	126	110.1
Q92947	GCDH	Glutaryl-CoA dehydrogenase, mitochondrial OS=Homo sapiens OX=9606 GN=GCDH PE=1 SV=1	0	21.916	18	5	17	5	5	101.4	102.3	102.3	104.7	105.7	115.7	113.5	116.6	101.9	103.2	103.3	104.7	91.2	87.8	87.4	86.8	99.8	91.1	93.5	87.2
Q86TU7	SETD3	Actin-histidine N-methyltransferase OS=Homo sapiens OX=9606 GN=SETD3 PE=1 SV=1	0	21.886	11	6	12	6	6	95.5	57.1	97.5	90.7	105.5	88.5	100.9	105.1	105	109.3	103.1	103.3	106.9	132.2	100.4	100.6	87.1	113	98.2	100.3
P36639	NUDT1	Oxidized purine nucleoside triphosphate hydrolase OS=Homo sapiens OX=9606 GN=NUDT1 PE=1 SV=4	0	21.874	34	4	14	4	4	94.6	87.2	96.5	91.3	97.8	108.8	100.4	99.7	111.8	120.2	115.9	121.3	114.3	107.7	106.2	105.4	81.5	76.1	81.1	82.3
Q92609	TBC1D5	TBC1 domain family member 5 OS=Homo sapiens OX=9606 GN=TBC1D5 PE=1 SV=1	0	21.861	7	4	11	4	4	173.7			186.8	258.1			204.3	223.9			206.9	191.3			218.7	153.2			183.3
Q05086	UBE3A	Ubiquitin-protein ligase E3A OS=Homo sapiens OX=9606 GN=UBE3A PE=1 SV=4	0	21.827	5	4	21	4	4	106.5	102.4	96	105.5	88.3	92.2	93.9	83.9	112.9	92.2	96.1	91.1	89.8	99	94.8	91.5	102.4	114.2	119.2	128
P49593	PPM1F	Protein phosphatase 1F OS=Homo sapiens OX=9606 GN=PPM1F PE=1 SV=3	0	21.824	14	4	18	4	4	103.9	121.6	153.2		139.2	158.3	133.1		137.3	138.6	129.6		160.8	139.3	122.3		125.5	108.9	128.5
P13797	PLS3	Plastin-3 OS=Homo sapiens OX=9606 GN=PLS3 PE=1 SV=4	0	21.776	10	6	26	6	6	69.7	75.4	76.8	79.4	74.2	70.3	72.1	77.1	83.4	81.7	86.2	88	122.8	123.9	123.2	124.5	149.8	148.7	141.7	131
P78356	PIP4K2B	Phosphatidylinositol 5-phosphate 4-kinase type-2 beta OS=Homo sapiens OX=9606 GN=PIP4K2B PE=1 SV=1	0	21.773	16	5	17	4	5	81.2	90.2	94.5	80	102	86.3	82.4	109.7	103.3	104	91.8	95.8	85.9	103.6	103.7	109.1	127.7	116	127.6	105.4
O75323	NIPSNAP2	Protein NipSnap homolog 2 OS=Homo sapiens OX=9606 GN=NIPSNAP2 PE=1 SV=1	0	21.747	16	5	24	3	5	141.5	97.9	101.7	108.1	83.2	95.2	89.2	79.2	92.9	102.9	95.4	92.8	54.7	99.6	97.2	93.9	127.8	104.3	116.5	126
Q9BQ61	TRIR	Telomerase RNA component interacting RNase OS=Homo sapiens OX=9606 GN=TRIR PE=1 SV=1	0	21.729	40	4	23	4	4	102.3	98.8	96	97.8	119.9	118.6	120.7	119	111.9	113.2	111.2	113.5	97.4	97.8	96.2	98.3	68.4	71.6	75.9	71.4
Q01581	HMGCS1	Hydroxymethylglutaryl-CoA synthase, cytoplasmic OS=Homo sapiens OX=9606 GN=HMGCS1 PE=1 SV=2	0	21.718	9	3	20	3	3	108.6	105.2	109.7	115	116.5	112.8	116	113.2	128.4	131	126.6	129.8	69.2	74.2	72.7	66.6	77.3	76.7	75	75.5
Q9Y295	DRG1	Developmentally-regulated GTP-binding protein 1 OS=Homo sapiens OX=9606 GN=DRG1 PE=1 SV=1	0	21.704	15	4	20	4	4	95.3	79.5	94	82	114.6	112.8	110	111.4	102.7	106.8	101.4	108.8	103.6	113.6	102.6	113.4	83.8	87.2	91.9	84.4
P61020	RAB5B	Ras-related protein Rab-5B OS=Homo sapiens OX=9606 GN=RAB5B PE=1 SV=1	0	21.7	17	3	11	2	3
Q9P013	CWC15	Spliceosome-associated protein CWC15 homolog OS=Homo sapiens OX=9606 GN=CWC15 PE=1 SV=2	0	21.695	24	5	22	5	5	104.9	107.8	103.9	105.5	113.7	109.7	112.6	110.5	108.1	106.3	107.1	106.8	92.8	93.9	93.3	93.6	80.4	82.3	83.1	83.6
Q8NBX0	SCCPDH	Saccharopine dehydrogenase-like oxidoreductase OS=Homo sapiens OX=9606 GN=SCCPDH PE=1 SV=1	0	21.66	16	4	13	4	4	152.8		106.4	112.3	67.5		136.4	129.8	77.6		121.6	125.4	135.9		156.5	147.1	232.8		145.7	152.1
Q9Y4E1	WASHC2C	WASH complex subunit 2C OS=Homo sapiens OX=9606 GN=WASHC2C PE=1 SV=4	0	21.645	4	5	14	5	5	102.4	81.3	109.3	103.7	98.6	118.7	95.5	99.9	96	106.2	97.6	98.1	95.3	100.7	90.8	94.4	107.6	93.1	106.8	103.9
P14923	JUP	Junction plakoglobin OS=Homo sapiens OX=9606 GN=JUP PE=1 SV=3	0	21.638	5	3	13	3	3	57.4	103.5	59.9	69.6	54.7	66.4	81.1	78.3	87.9	92.8	100.2	84.3	107.2	93.7	121.3	129.6	192.8	143.6	137.6	138.2
Q9H6T3	RPAP3	RNA polymerase II-associated protein 3 OS=Homo sapiens OX=9606 GN=RPAP3 PE=1 SV=2	0	21.635	11	5	15	5	5		145.4	129.9	143.8		143.7	145.8	153		145	146	143.8		123.5	130.8	123.3		109	114.2	102.8
Q9Y2T7	YBX2	Y-box-binding protein 2 OS=Homo sapiens OX=9606 GN=YBX2 PE=1 SV=2	0	21.633	21	5	13	2	5		308.8				190.2				270.3				493.9				736.9
Q99567	NUP88	Nuclear pore complex protein Nup88 OS=Homo sapiens OX=9606 GN=NUP88 PE=1 SV=2	0	21.627	7	5	19	5	5	105	89.3	105.8	103.1	103.4	118.9	99.2	102.6	103.2	108.3	98.3	102.2	91.7	100.8	93.5	95.8	96.8	82.6	103.1	96.4
O60256	PRPSAP2	Phosphoribosyl pyrophosphate synthase-associated protein 2 OS=Homo sapiens OX=9606 GN=PRPSAP2 PE=1 SV=1	0	21.587	23	7	18	5	7	129.5	131.9		130.5	147.5	146.8		140.2	141.6	134.2		129.6	131.7	133.9		144.1	116.3	119.8		122.2
Q9H3P7	ACBD3	Golgi resident protein GCP60 OS=Homo sapiens OX=9606 GN=ACBD3 PE=1 SV=4	0	21.5	8	3	13	3	3	98.9	84.1	92.7	86.8	90.6	100.8	99.8	106.5	84.2	107.4	103.8	103.8	115.5	109.7	99.2	107.6	110.8	97.9	104.4	95.2
Q96JQ0	DCHS1	Protocadherin-16 OS=Homo sapiens OX=9606 GN=DCHS1 PE=1 SV=1	0	21.488	3	6	9	6	6			150.4	162.2			198.8	221.2			229.5	157.9			216.2	215.7			205.1	243.1
Q15061	WDR43	WD repeat-containing protein 43 OS=Homo sapiens OX=9606 GN=WDR43 PE=1 SV=3	0	21.458	11	6	18	6	6	109.1	106.1	106.8	108.4	113	114.1	112.9	113.7	95.5	98.4	97.6	102.1	86.4	88.4	91.6	90.3	96	93	91.1	85.5
O43865	AHCYL1	S-adenosylhomocysteine hydrolase-like protein 1 OS=Homo sapiens OX=9606 GN=AHCYL1 PE=1 SV=2	0	21.442	10	6	18	5	6	96.7	90.4	95	95.9	89.6	94.4	95.3	93.9	101	102	95.5	93	100.9	111.9	105.4	101.6	111.8	101.4	108.8	115.6
Q9Y3E1	HDGFL3	Hepatoma-derived growth factor-related protein 3 OS=Homo sapiens OX=9606 GN=HDGFL3 PE=1 SV=1	0	21.438	22	6	27	4	6	79.3	95.9	85.4	107.3	71.7	89.4	74.3	89.9	81.8	92.8	79.9	91.1	110.1	95.9	103.1	88.9	157	126	157.4	122.8
Q9UN37	VPS4A	Vacuolar protein sorting-associated protein 4A OS=Homo sapiens OX=9606 GN=VPS4A PE=1 SV=1	0	21.429	14	5	19	2	5	99.5	94.7	89.4	86.7	98.8	104.7	106.2	103.7	99.8	106.4	101.4	106.5	99.5	97.7	108.6	107.2	102.5	96.5	94.4	95.9
Q9NPI6	DCP1A	mRNA-decapping enzyme 1A OS=Homo sapiens OX=9606 GN=DCP1A PE=1 SV=3	0	21.419	15	5	15	5	5	90.4	85.5	92.6	87.3	87.2	93.6	89.9	81.4	100.4	104.7	107.4	105.6	113	108.7	106.9	109.1	108.9	107.6	103.2	116.6
Q9BYT8	NLN	Neurolysin, mitochondrial OS=Homo sapiens OX=9606 GN=NLN PE=1 SV=1	0	21.406	8	5	23	5	5	111.7	120.6	107.4	116.9	96.4	100.3	100.4	100.8	98.4	97.2	101.6	94.2	85.1	90.1	92.1	90.4	108.5	91.7	98.5	97.7
P11717	IGF2R	Cation-independent mannose-6-phosphate receptor OS=Homo sapiens OX=9606 GN=IGF2R PE=1 SV=3	0	21.406	3	7	15	7	7	94.1	91.1	85.1	90.3	108	97.4	104.3	106.3	97.9	106	102.5	104.5	100.3	107.6	108.2	103.8	99.6	97.9	99.9	95.2
O95881	TXNDC12	Thioredoxin domain-containing protein 12 OS=Homo sapiens OX=9606 GN=TXNDC12 PE=1 SV=1	0	21.388	22	4	14	4	4	98.8	106	99.8	100.2	95.6	114.3	115.4	99.8	105	104.6	106.6	101.3	98.1	94.8	96.3	94.1	102.5	80.4	81.9	104.7
Q8TEA8	DTD1	D-aminoacyl-tRNA deacylase 1 OS=Homo sapiens OX=9606 GN=DTD1 PE=1 SV=2	0	21.342	25	3	15	3	3	87.2	90.1	87.2	89.5	107.6	117.5	104.7	109.3	114.7	94.9	108	114.6	97.2	106	108.7	97.5	93.3	91.5	91.5	89.1
O00233	PSMD9	26S proteasome non-ATPase regulatory subunit 9 OS=Homo sapiens OX=9606 GN=PSMD9 PE=1 SV=3	0	21.326	26	5	15	5	5	110.4	104.9	115.6	121.2	94.6	92.4	93.7	100.8	101.9	103.4	102	102.3	89.9	94.9	92	87.9	103.3	104.4	96.8	87.8
Q13045	FLII	Protein flightless-1 homolog OS=Homo sapiens OX=9606 GN=FLII PE=1 SV=2	0	21.317	4	5	13	5	5	139.5	140.4		132.1	123.8	128.1		117.4	139.3	116.4		115.1	127.7	129.5		144.6	136.3	152.3		157.5
O95989	NUDT3	Diphosphoinositol polyphosphate phosphohydrolase 1 OS=Homo sapiens OX=9606 GN=NUDT3 PE=1 SV=1	0	21.234	19	3	15	3	3	94.8	76.8	80.4	77.8	95.1	97.6	90.2	109.6	94.8	105.8	98	104.6	125.4	113.3	115.7	118.1	89.8	106.5	115.6	90
P62854	RPS26	40S ribosomal protein S26 OS=Homo sapiens OX=9606 GN=RPS26 PE=1 SV=3	0	21.207	34	3	21	3	3	90.5	100.6	94.1	99.1	95.2	102.5	96.9	100.4	108	101.4	107.5	101.7	105.5	100.1	103.5	105	100.9	95.4	97.9	93.8
Q9NVH1	DNAJC11	DnaJ homolog subfamily C member 11 OS=Homo sapiens OX=9606 GN=DNAJC11 PE=1 SV=2	0	21.185	9	5	14	5	5	97.9	98.3	92.7	94	108.5	108.5	110.7	105.6	101.2	98.8	95.4	103.6	86.8	93.5	98.3	96.7	105.6	100.9	102.9	100.1
Q13085	ACACA	Acetyl-CoA carboxylase 1 OS=Homo sapiens OX=9606 GN=ACACA PE=1 SV=2	0	21.178	3	6	10	6	6	109.4	111.8		111.1	102	118.6		128.6	133	138.8		146.3	149.8	142.7		140.1	172.5	154.7		140.6
Q8NBT2	SPC24	Kinetochore protein Spc24 OS=Homo sapiens OX=9606 GN=SPC24 PE=1 SV=3	0	21.126	29	4	19	4	4	114.4	98.5	108.3	103.9	115.5	114.7	116.8	118.1	115.8	126.1	120.5	120.9	93.1	100.2	96.5	102.7	61.1	60.5	58	54.5
Q9BPX5	ARPC5L	Actin-related protein 2/3 complex subunit 5-like protein OS=Homo sapiens OX=9606 GN=ARPC5L PE=1 SV=1	0	21.012	38	5	20	5	5	90.4	92.9	89.5	91.4	87.6	109.1	95.5	109.9	96.8	102.7	98.1	98.3	110.2	104.6	106.5	110.2	115	90.7	110.4	90.1
Q92785	DPF2	Zinc finger protein ubi-d4 OS=Homo sapiens OX=9606 GN=DPF2 PE=1 SV=2	0	21.009	9	3	18	3	3			83	163.1			103.2	167			552.4	227.4			132.7	222.2			128.8	220.3
Q14257	RCN2	Reticulocalbin-2 OS=Homo sapiens OX=9606 GN=RCN2 PE=1 SV=1	0	21.004	15	4	17	4	4	84.9	126.6	84.6	119.8	65.3	89.9	73.7	96.5	89.6	95.8	89.3	101.1	128.9	88.3	122.3	76.2	131.3	99.4	130.1	106.4
P07858	CTSB	Cathepsin B OS=Homo sapiens OX=9606 GN=CTSB PE=1 SV=3	0	20.998	10	4	27	4	4	67.4	67.7	66.8	68.5	63.2	67.1	68.2	65.1	77.2	80.9	80.4	79.8	124.9	124.3	123.7	123	167.2	160	160.8	163.6
Q00059	TFAM	Transcription factor A, mitochondrial OS=Homo sapiens OX=9606 GN=TFAM PE=1 SV=1	0	20.99	19	6	21	6	6	124.3	94.1	106.2	101.5	115	108.4	114.8	110	91.2	105.5	103.7	98.9	80.5	94.6	92.9	92.6	89	97.4	82.4	96.9
O76031	CLPX	ATP-dependent Clp protease ATP-binding subunit clpX-like, mitochondrial OS=Homo sapiens OX=9606 GN=CLPX PE=1 SV=2	0	20.977	10	5	10	5	5	97.4	110	97.9	110.1	94.2	98.5	107	104.5	102.9	101.7	112.4	98.7	106.4	96.5	94.2	95.3	99.1	93.3	88.5	91.3
Q7KZ85	SUPT6H	Transcription elongation factor SPT6 OS=Homo sapiens OX=9606 GN=SUPT6H PE=1 SV=2	0	20.93	4	6	18	6	6	105.9	100.6	100.4	103.2	111.9	96.3	102.3	94	115	102	100.1	110.7	86.3	98.7	107.1	99.2	80.8	102.4	90.1	93
Q08379	GOLGA2	Golgin subfamily A member 2 OS=Homo sapiens OX=9606 GN=GOLGA2 PE=1 SV=3	0	20.913	6	5	15	5	5	96.2	85.1	89.6	81.5	112.3	97.1	87.9	95.2	97	104.1	100.7	107.3	88.7	105	108.1	111.7	105.8	108.7	113.7	104.3
Q9Y496	KIF3A	Kinesin-like protein KIF3A OS=Homo sapiens OX=9606 GN=KIF3A PE=1 SV=4	0	20.905	9	5	13	4	5	117.3		126.5	137.9	143.1		130.1	132.5	137.7		137.9	117.1	130.2		120.2	131.7	138.5		152	147.5
O75608	LYPLA1	Acyl-protein thioesterase 1 OS=Homo sapiens OX=9606 GN=LYPLA1 PE=1 SV=1	0	20.897	27	5	15	5	5	93.9	91.9	99.3	92.5	102.7	101.9	96.2	94.3	97.4	101.8	95.6	96.5	109.2	105.9	102.2	109.7	96.9	98.4	106.8	107
P62312	LSM6	U6 snRNA-associated Sm-like protein LSm6 OS=Homo sapiens OX=9606 GN=LSM6 PE=1 SV=1	0	20.877	26	4	19	4	4	107.2	117.9	118.4	109.7	105.3	102.6	98.9	105	95	92.6	95.7	98.1	94	91.1	90.6	92.8	98.4	95.9	96.5	94.4
Q9P2B4	CTTNBP2NL	CTTNBP2 N-terminal-like protein OS=Homo sapiens OX=9606 GN=CTTNBP2NL PE=1 SV=2	0	20.839	12	6	12	6	6	81.1	89.7	97	82.9	95.4	87	95.4	87.7	106.4	98.3	97.8	97.7	115.3	109.6	102.3	117.7	101.8	115.4	107.5	114.1
Q96CX2	KCTD12	BTB/POZ domain-containing protein KCTD12 OS=Homo sapiens OX=9606 GN=KCTD12 PE=1 SV=1	0	20.834	19	5	17	5	5	107.9	106.3	95.5	102.7	136.3	110.7	133.8	116.5	112.7	106	98.7	99.1	67.7	87.8	66.6	92.9	75.4	89.2	105.3	88.8
Q9BQ69	MACROD1	ADP-ribose glycohydrolase MACROD1 OS=Homo sapiens OX=9606 GN=MACROD1 PE=1 SV=2	0	20.83	12	5	21	5	5	93	95.2	96.9	97.1	121.8	117.3	122.9	120.3	104.2	102.4	106.8	97	95.7	97	91.6	96.4	85.3	88	81.8	89.2
O94888	UBXN7	UBX domain-containing protein 7 OS=Homo sapiens OX=9606 GN=UBXN7 PE=1 SV=2	0	20.827	11	4	16	4	4	95.6	99.4	93.9	94.8	96	98.9	93.8	96.2	98.1	97	98.1	103.4	107.1	102.2	110.7	102.8	103.2	102.5	103.6	102.7
P55735	SEC13	Protein SEC13 homolog OS=Homo sapiens OX=9606 GN=SEC13 PE=1 SV=3	0	20.794	14	3	18	3	3	106	110.9	101.9	101.9	95.1	97.8	96.1	97.6	98.1	100.7	99.8	99.6	91.5	91.5	96.1	96.6	109.3	99.1	106.2	104.3
Q07157	TJP1	Tight junction protein ZO-1 OS=Homo sapiens OX=9606 GN=TJP1 PE=1 SV=3	0	20.757	3	4	16	4	4	88.9	89.1	91.2	90.2	75.9	79.8	82.6	79.5	95	98.5	91.7	91.1	115.9	116.4	111.6	119	124.4	116.1	123	120.2
P46926	GNPDA1	Glucosamine-6-phosphate isomerase 1 OS=Homo sapiens OX=9606 GN=GNPDA1 PE=1 SV=1	0	20.74	17	5	15	5	5	93.1	108.2	102.3	90.7	89.3	90.2	88.9	99.3	101.1	94	95.9	106.6	91.2	99.7	98.3	102.2	125.3	107.8	114.6	101.2
Q16822	PCK2	Phosphoenolpyruvate carboxykinase [GTP], mitochondrial OS=Homo sapiens OX=9606 GN=PCK2 PE=1 SV=4	0	20.735	8	5	19	5	5	90.2	98.8	84.1	93	95.5	110.9	75.8	105.5	97.4	100.9	92	107.2	108.8	102.5	117.1	102.8	108.1	86.8	131	91.6
Q9UBC2	EPS15L1	Epidermal growth factor receptor substrate 15-like 1 OS=Homo sapiens OX=9606 GN=EPS15L1 PE=1 SV=1	0	20.715	13	7	17	7	7	98.5	103.6	106.3	103.6	100.3	93.6	98.1	107.3	103.6	92	89.6	98.2	100	98.9	95.7	92.3	97.5	111.8	110.3	98.7
A5YKK6	CNOT1	CCR4-NOT transcription complex subunit 1 OS=Homo sapiens OX=9606 GN=CNOT1 PE=1 SV=2	0	20.713	3	6	14	6	6	95.1	96	93.8	92	79	83.6	87.7	85.7	87	95.9	93.9	93.7	100.4	104.6	115.3	111	138.5	119.8	109.2	117.6
Q9BX40	LSM14B	Protein LSM14 homolog B OS=Homo sapiens OX=9606 GN=LSM14B PE=1 SV=1	0	20.688	11	3	9	3	3	98.5	88.3	96.2	86.6	105.5	102	109.3	109.5	103.7	115.1	104.1	106.6	99.6	102.6	97.8	106.1	92.7	91.9	92.6	91.2
Q99996	AKAP9	A-kinase anchor protein 9 OS=Homo sapiens OX=9606 GN=AKAP9 PE=1 SV=4	0	20.688	2	6	11	6	6	108.4	143.1		165.5	145.9	129.4		112.1	133	118		118.5	156.5	116.8		114.3	123	159.3		156.2
P49821	NDUFV1	NADH dehydrogenase [ubiquinone] flavoprotein 1, mitochondrial OS=Homo sapiens OX=9606 GN=NDUFV1 PE=1 SV=4	0	20.582	20	6	12	6	6	125.5	123.6		121.2	144.5	152.3		142.1	127.2	135.9		145.3	138.2	135		139.2	131.3	119.9		118.8
Q08257	CRYZ	Quinone oxidoreductase OS=Homo sapiens OX=9606 GN=CRYZ PE=1 SV=1	0	20.581	12	4	23	4	4	110	120.3	116.7	102.4	96.5	96.8	99	103.2	90.1	85.9	86.9	93.7	86.6	86.6	83.5	97.5	116.8	110.3	113.9	103.3
Q9H0C8	ILKAP	Integrin-linked kinase-associated serine/threonine phosphatase 2C OS=Homo sapiens OX=9606 GN=ILKAP PE=1 SV=1	0	20.576	17	6	15	6	6	102.7	101.2	92.5	102.3	111.3	101	95.7	111.4	116.5	107.7	104	99.1	83.5	93.3	98.6	109	86	96.8	109.1	78.1
P05114	HMGN1	Non-histone chromosomal protein HMG-14 OS=Homo sapiens OX=9606 GN=HMGN1 PE=1 SV=3	0	20.563	27	3	17	3	3	143.4		140.6	134.3	131.5		133.9	134	125.7		125.6	124.3	139.3		125.6	134.4	126.8		140.9	139.6
Q9Y2B0	CNPY2	Protein canopy homolog 2 OS=Homo sapiens OX=9606 GN=CNPY2 PE=1 SV=1	0	20.557	25	3	16	3	3	109.3	98.1	113.7	99.3	104.8	96.5	104.5	94.3	100.4	98.5	98.4	102.2	76.6	92.1	74.1	96.6	109	114.8	109.3	107.6
Q8WU90	ZC3H15	Zinc finger CCCH domain-containing protein 15 OS=Homo sapiens OX=9606 GN=ZC3H15 PE=1 SV=1	0	20.551	12	5	14	5	5		397.2				348.1				445.3				424.3				385.1
P39880	CUX1	Homeobox protein cut-like 1 OS=Homo sapiens OX=9606 GN=CUX1 PE=1 SV=3	0	20.546	6	6	16	6	6	107.4	105.5	101.6	98.1	110.1	109.4	112	116.9	108.9	111.2	101.6	107.8	87.3	89.1	98	97	86.4	84.8	86.8	80.2
P55957	BID	BH3-interacting domain death agonist OS=Homo sapiens OX=9606 GN=BID PE=1 SV=1	0	20.512	22	4	13	4	4	94.5	81.5	100.7	81.6	110.1	113.5	115.9	104.4	116.2	149.4	97.2	108.3	102	81.4	104.1	107.7	77.2	74.3	82.1	98
Q9H2M9	RAB3GAP2	Rab3 GTPase-activating protein non-catalytic subunit OS=Homo sapiens OX=9606 GN=RAB3GAP2 PE=1 SV=1	0	20.358	6	6	18	6	6	93.5	90.9	98.1	92.2	93	98.1	95.2	100.6	102.1	102	95.8	100.7	105.5	112	109.7	106.3	105.9	96.9	101.1	100.2
Q8IZL8	PELP1	Proline-, glutamic acid- and leucine-rich protein 1 OS=Homo sapiens OX=9606 GN=PELP1 PE=1 SV=2	0	20.299	4	4	9	4	4	130.4	121.7		128.6	127.4	129.7		118.6	131.2	143.3		130.9	135.8	134		139.9	141.8	137.9		148.6
Q96T23	RSF1	Remodeling and spacing factor 1 OS=Homo sapiens OX=9606 GN=RSF1 PE=1 SV=2	0	20.285	4	4	13	4	4		203.4		200		219.5		225.3		219.8		212.2		195		194.4		162.3		168.2
Q9P270	SLAIN2	SLAIN motif-containing protein 2 OS=Homo sapiens OX=9606 GN=SLAIN2 PE=1 SV=2	0	20.279	7	4	13	4	4		142.4	110.6	129.1		115.6	126.3	128.4		133.1	126.3	131.1		124.9	136.2	132.7		150.6	167.3	145.4
Q9BZJ0	CRNKL1	Crooked neck-like protein 1 OS=Homo sapiens OX=9606 GN=CRNKL1 PE=1 SV=4	0	20.264	8	6	11	6	6	123	124		122.6	126.6	133.4		138.5	135.4	143		146.7	143.4	136.9		126.5	138.2	129.4		132.3
Q9BTY7	HGH1	Protein HGH1 homolog OS=Homo sapiens OX=9606 GN=HGH1 PE=1 SV=1	0	20.198	16	4	16	4	4	109.9	107.8	112.4	106.6	114.4	121	113.1	110.3	106.1	104.6	108.6	105.1	89.8	98.3	86.6	91.7	79.8	68.3	79.4	86.2
Q12873	CHD3	Chromodomain-helicase-DNA-binding protein 3 OS=Homo sapiens OX=9606 GN=CHD3 PE=1 SV=3	0	20.182	3	6	18	2	6		191		194.2		198.4		230		197.3		184.8		226.7		210.4		186.6		180.7
Q9BR76	CORO1B	Coronin-1B OS=Homo sapiens OX=9606 GN=CORO1B PE=1 SV=1	0	20.163	11	5	20	5	5	106.1	109.6		108.6	117.6	114.4		113.6	130.3	126.4		128	162.3	152.5		153.3	150.4	163.7		163.2
Q9H7N4	SCAF1	Splicing factor, arginine/serine-rich 19 OS=Homo sapiens OX=9606 GN=SCAF1 PE=1 SV=3	0	20.138	6	6	16	5	6	102.5	90.6	122.8	92.9	89.2	110.5	94.8	103.3	95.3	94	89.1	90.5	113.3	108.6	83.5	104.1	99.7	96.3	109.9	109.3
Q13084	MRPL28	39S ribosomal protein L28, mitochondrial OS=Homo sapiens OX=9606 GN=MRPL28 PE=1 SV=4	0	20.129	33	6	11	6	6	93.1	112.7	95.8	100.6	116	107.2	118.8	92.7	107	108.1	104.7	103.6	98.1	80.9	98.1	100.4	85.8	91.1	82.7	102.6
P62310	LSM3	U6 snRNA-associated Sm-like protein LSm3 OS=Homo sapiens OX=9606 GN=LSM3 PE=1 SV=2	0	20.117	14	2	17	2	2	97.9	93.8	96.3	97.2	114.6	113.6	108.6	111.9	105.1	107.9	105.5	109.4	97.8	98.7	101.3	94.7	84.5	86	88.2	86.7
Q4VC31	MIX23	Protein MIX23 OS=Homo sapiens OX=9606 GN=MIX23 PE=1 SV=1	0	20.085	21	4	18	4	4	108	113.7	108.6	103.3	115.5	100.7	107.8	104.6	110.2	104.9	104.1	106.7	81.2	96.4	93.1	99.1	85.1	84.3	86.4	86.3
Q3ZCQ8	TIMM50	Mitochondrial import inner membrane translocase subunit TIM50 OS=Homo sapiens OX=9606 GN=TIMM50 PE=1 SV=2	0	20.079	13	4	10	4	4	115	105.8	103.7	96.8	97.7	97	94.5	103.8	105.8	97.8	108.5	105.2	93.4	99.4	97.9	87.6	88.2	100	95.3	106.6
P61964	WDR5	WD repeat-containing protein 5 OS=Homo sapiens OX=9606 GN=WDR5 PE=1 SV=1	0	20.052	17	4	15	4	4	114.6	126.1	117.4	127	107.2	98.1	107.4	104.5	106.3	100.5	107.3	101.9	78.4	86.2	80.8	82.2	93.5	89.1	87.1	84.4
P07602	PSAP	Prosaposin OS=Homo sapiens OX=9606 GN=PSAP PE=1 SV=2	0	20.052	6	3	17	3	3	84	82.4	84.3	81.7	69.5	72.6	70.9	73.6	81.4	84.7	86.8	81.4	103.9	107.6	102.6	105.5	161.3	152.7	155.4	157.7
O43447	PPIH	Peptidyl-prolyl cis-trans isomerase H OS=Homo sapiens OX=9606 GN=PPIH PE=1 SV=1	0	20.023	37	6	34	5	6	96.1	94.8	101.3	98.9	91.7	100.2	102.3	105.8	102.2	106.4	106.8	105.2	107.6	102.5	103.3	100.1	102.4	96.1	86.3	90.1
Q9Y3A5	SBDS	Ribosome maturation protein SBDS OS=Homo sapiens OX=9606 GN=SBDS PE=1 SV=4	0	20.019	21	5	14	5	5	106.3	100.7	109.1	101.8	86.5	85.8	90.9	86.8	96.2	100.8	97.3	100.4	93.2	102.1	90.3	93.9	117.9	110.6	112.4	117
Q9GZZ1	NAA50	N-alpha-acetyltransferase 50 OS=Homo sapiens OX=9606 GN=NAA50 PE=1 SV=1	0	19.982	24	3	19	3	3	137.7	116.9	116.2	115.5	106.1	113.7	118.7	116.3	98.1	108.8	109	111.2	74.1	86.6	86.3	86.2	83.9	74.1	69.8	70.8
Q9BY42	RTF2	Replication termination factor 2 OS=Homo sapiens OX=9606 GN=RTF2 PE=1 SV=3	0	19.977	10	2	9	2	2	109.6	110.2	115.4	120.3	112.1	112.4	113.4	111.8	102.5	88.4	90.2	98.4	86.1	84	79.4	76.5	89.7	105	101.5	93
Q9NZN3	EHD3	EH domain-containing protein 3 OS=Homo sapiens OX=9606 GN=EHD3 PE=1 SV=2	0	19.971	16	6	17	3	6			181.8	211.4			203.6	195.6			210.7	214.3			193.9	206.8			210	172
Q9NR28	DIABLO	Diablo IAP-binding mitochondrial protein OS=Homo sapiens OX=9606 GN=DIABLO PE=1 SV=1	0	19.966	18	4	19	4	4	106	92.2	104.4	101.4	100.2	94.1	104.1	89.8	103.9	102.6	102.3	100.4	99.3	106.7	98	97.1	90.6	104.3	91.3	111.3
O95182	NDUFA7	NADH dehydrogenase [ubiquinone] 1 alpha subcomplex subunit 7 OS=Homo sapiens OX=9606 GN=NDUFA7 PE=1 SV=3	0	19.958	38	4	12	4	4	103.8	98.3	107.8	99.5	113.4	107.8	115.1	113.4	100.1	100.3	95.6	98.4	87.1	98	87.1	92.2	95.6	95.5	94.4	96.6
Q15796	SMAD2	Mothers against decapentaplegic homolog 2 OS=Homo sapiens OX=9606 GN=SMAD2 PE=1 SV=1	0	19.941	5	2	15	1	2	107.5	107.4	98.1	97.1	112	104.1	102.6	106.4	99.6	104.6	116.3	103	94.7	91.6	99.5	102.1	86.2	92.3	83.6	91.3
Q8IWX8	CHERP	Calcium homeostasis endoplasmic reticulum protein OS=Homo sapiens OX=9606 GN=CHERP PE=1 SV=3	0	19.94	7	6	15	6	6	100.8	84.3	102.3	93.6	110.1	102.3	106.4	97.9	107	105	105.1	105.9	97.2	109.3	96.7	106.2	84.9	99.1	89.6	96.5
Q99453	PHOX2B	Paired mesoderm homeobox protein 2B OS=Homo sapiens OX=9606 GN=PHOX2B PE=1 SV=2	0	19.923	10	4	19	1	4	97.6	109.5	102.5	101.3	126.5	120.7	126.7	124.6	83.8	84	80.7	85.4	97.4	90.4	98.3	96.7	94.7	95.4	91.8	92.1
A1X283	SH3PXD2B	SH3 and PX domain-containing protein 2B OS=Homo sapiens OX=9606 GN=SH3PXD2B PE=1 SV=3	0	19.913	8	5	15	5	5	94.6	85.6	94.7	92.3	114.8	116.7	112.3	108.1	93.4	110.8	102.5	109.5	104.6	97.8	98.1	94.9	92.6	89.1	92.4	95.1
P42126	ECI1	Enoyl-CoA delta isomerase 1, mitochondrial OS=Homo sapiens OX=9606 GN=ECI1 PE=1 SV=1	0	19.908	11	3	16	3	3	77.5	87	85.5	77.7	95.4	101.1	96.5	98	93.5	97.6	95.7	94.7	118.3	111.5	111.4	118.3	115.3	102.8	110.8	111.3
Q9H0R4	HDHD2	Haloacid dehalogenase-like hydrolase domain-containing protein 2 OS=Homo sapiens OX=9606 GN=HDHD2 PE=1 SV=1	0	19.892	22	4	14	4	4	88.3	84.5	91.5	88.7	101.7	99	106.3	98.8	97.4	98.5	97.5	101.1	111	115.6	107.9	110.3	101.6	102.4	96.8	101.2
P80404	ABAT	4-aminobutyrate aminotransferase, mitochondrial OS=Homo sapiens OX=9606 GN=ABAT PE=1 SV=3	0	19.881	13	5	13	5	5	75.8	77.1	84.5	68.4	66.1	90.7	89.6	56.8	71.1	90.1	85.8	79.6	110.7	105.3	101.5	102.9	176.3	136.8	138.5	192.3
Q08209	PPP3CA	Protein phosphatase 3 catalytic subunit alpha OS=Homo sapiens OX=9606 GN=PPP3CA PE=1 SV=1	0	19.819	16	6	15	4	6	125.3	108.7	134		157.2	142.4	131.6		133.1	120.7	131.4		143	149.9	147.8		107.9	144.9	121.9
Q9Y2S6	TMA7	Translation machinery-associated protein 7 OS=Homo sapiens OX=9606 GN=TMA7 PE=1 SV=1	0	19.798	38	5	19	5	5	124.5	92.8	103.6	111.7	103.8	102.1	102.3	105.4	95.1	104.9	97.4	98.1	90.4	99.6	102.4	93.5	86.1	100.6	94.4	91.3
Q15477	SKIV2L	Helicase SKI2W OS=Homo sapiens OX=9606 GN=SKIV2L PE=1 SV=3	0	19.779	7	7	14	6	7	75.7	81.2	68.2	69.7	84.3	85	80.9	95	104.2	97.5	101.6	87	127.7	117.3	133.1	130.6	108	119.1	116.2	117.7
O94880	PHF14	PHD finger protein 14 OS=Homo sapiens OX=9606 GN=PHF14 PE=1 SV=2	0	19.774	6	4	13	4	4	112.9	116.2	125.7	115.7	100.1	99.3	96.2	97.7	101.7	103.7	94.9	94.4	90.2	83.6	81.8	85.3	95	97.2	101.4	106.9
Q9Y3B4	SF3B6	Splicing factor 3B subunit 6 OS=Homo sapiens OX=9606 GN=SF3B6 PE=1 SV=1	0	19.767	34	4	18	4	4	99.5	102.8	93.7	103.8	117.9	113.4	98.5	98.6	114.2	112.6	106.9	109.9	87.7	89.7	103.3	91.6	80.7	81.5	97.6	96
Q13620	CUL4B	Cullin-4B OS=Homo sapiens OX=9606 GN=CUL4B PE=1 SV=4	0	19.754	6	4	11	3	4	85.8	98.1	92.1	75.8	77.9	74	77.6	77.3	97.9	91.5	112	87.9	116.1	110.6	92.8	112.6	122.1	125.8	125.5	146.4
Q9NUL3	STAU2	Double-stranded RNA-binding protein Staufen homolog 2 OS=Homo sapiens OX=9606 GN=STAU2 PE=1 SV=2	0	19.752	12	5	15	4	5		116.8	117.1	116.7		131.8	144.5	131.3		129.1	143.8	137.1		141.5	130.3	140.5		147.4	131	141
Q9NT62	ATG3	Ubiquitin-like-conjugating enzyme ATG3 OS=Homo sapiens OX=9606 GN=ATG3 PE=1 SV=1	0	19.739	11	4	16	4	4	100.5	98.1	99.6	98	90.5	90.8	85.2	92.6	95.3	102.2	96.7	99	99.4	96.3	107.3	101.8	114.4	112.6	111.1	108.7
P42574	CASP3	Caspase-3 OS=Homo sapiens OX=9606 GN=CASP3 PE=1 SV=2	0	19.696	24	6	14	6	6
Q9HC52	CBX8	Chromobox protein homolog 8 OS=Homo sapiens OX=9606 GN=CBX8 PE=1 SV=3	0	19.685	19	6	15	6	6		405.4				384				422.7				366.4				421.5
Q9H115	NAPB	Beta-soluble NSF attachment protein OS=Homo sapiens OX=9606 GN=NAPB PE=1 SV=2	0	19.675	14	4	16	2	4	92.3	90.8	92.3	86.6	102	102.2	104.8	95.6	87.3	89.7	88.6	97.5	88.5	102.2	101.4	104.8	130	115.1	112.8	115.5
Q32MZ4	LRRFIP1	Leucine-rich repeat flightless-interacting protein 1 OS=Homo sapiens OX=9606 GN=LRRFIP1 PE=1 SV=2	0	19.66	7	4	10	4	4	99.1	99.2	85	127.6	103.6	90.5	90.9	90.2	103.5	99.4	107.7	94.9	101.4	97.9	115.1	79.3	92.4	112.9	101.4	107.9
Q9Y5L4	TIMM13	Mitochondrial import inner membrane translocase subunit Tim13 OS=Homo sapiens OX=9606 GN=TIMM13 PE=1 SV=1	0	19.646	58	4	24	4	4	106.3	114.7	104.8	113.7	113.5	101.4	107	110.3	99.8	104.1	99.8	102.3	90.2	85.6	93.9	85.6	90.1	94.2	94.6	88
Q8TB72	PUM2	Pumilio homolog 2 OS=Homo sapiens OX=9606 GN=PUM2 PE=1 SV=2	0	19.635	4	4	19	2	4
Q9UKL0	RCOR1	REST corepressor 1 OS=Homo sapiens OX=9606 GN=RCOR1 PE=1 SV=2	0	19.605	9	3	12	3	3	122.4		111.3	110	129.8		128.9	133.2	141.9		150.1	139.5	148.4		147.2	158.4	124.1		129.1	125.5
O75340	PDCD6	Programmed cell death protein 6 OS=Homo sapiens OX=9606 GN=PDCD6 PE=1 SV=1	0	19.583	47	6	17	6	6	108	92	102.7	95.7	88.8	99.1	93.7	93.1	96.5	98.3	99.6	97.1	92.4	105.3	102.3	113.8	114.2	105.3	101.6	100.4
O95721	SNAP29	Synaptosomal-associated protein 29 OS=Homo sapiens OX=9606 GN=SNAP29 PE=1 SV=1	0	19.562	24	6	18	6	6	74.6	78.9	77.8	73.7	80.1	87.4	87.4	80.1	99.1	99.2	96.4	99.1	130.1	117	124.1	129.8	116.1	117.5	114.4	117.4
O14813	PHOX2A	Paired mesoderm homeobox protein 2A OS=Homo sapiens OX=9606 GN=PHOX2A PE=1 SV=2	0	19.541	19	5	17	2	5	66.4	68.8	69.4	67.3	69	82.8	74.8	76.5	112.2	112	110.3	111.4	133.9	117.5	127.7	132.2	118.6	118.9	117.8	112.6
Q9H0W9	C11orf54	Ester hydrolase C11orf54 OS=Homo sapiens OX=9606 GN=C11orf54 PE=1 SV=1	0	19.54	11	3	16	3	3	80.3	75.4	69.9	79.6	77	80.4	66.3	80.9	91.8	90.5	88.6	87.1	126.6	120.6	128.6	124.4	124.4	133.1	146.5	127.9
Q7Z4W1	DCXR	L-xylulose reductase OS=Homo sapiens OX=9606 GN=DCXR PE=1 SV=2	0	19.532	25	4	17	4	4	100.8	95	96.7	86.2	97	115.6	114.7	104.6	117.9	109.7	116.1	100.4	76.7	96.3	79.4	102.6	107.6	83.4	93.1	106.1
Q13630	GFUS	GDP-L-fucose synthase OS=Homo sapiens OX=9606 GN=GFUS PE=1 SV=1	0	19.524	13	4	9	4	4	88.8	84.1	109.3	89.1	89	108.2	91.3	92.5	90.7	95.5	93.9	98.1	107.9	112.4	91.2	111.4	123.5	99.8	114.3	108.9
P61956	SUMO2	Small ubiquitin-related modifier 2 OS=Homo sapiens OX=9606 GN=SUMO2 PE=1 SV=3	0	19.513	27	3	32	3	3	105.3	94	103.4	99	93.6	97.9	91	95.8	95.7	101	96.4	99.8	100.7	102.2	101.1	102.1	104.8	105	108.1	103.3
P14735	IDE	Insulin-degrading enzyme OS=Homo sapiens OX=9606 GN=IDE PE=1 SV=4	0	19.475	5	4	11	4	4	84.3	99.3	88.2	94.3	112.2	107.3	110.8	99	115.5	104.4	108.8	113.8	107.3	107.6	111.5	106.2	80.7	81.4	80.6	86.6
O94903	PLPBP	Pyridoxal phosphate homeostasis protein OS=Homo sapiens OX=9606 GN=PLPBP PE=1 SV=1	0	19.464	19	5	16	5	5	88.8	88.7	92.2	94.4	89.9	104.7	101.9	98.3	107.9	104.8	98.8	100.2	106.2	104.6	110	107.2	107.2	97.2	97	99.8
P16220	CREB1	Cyclic AMP-responsive element-binding protein 1 OS=Homo sapiens OX=9606 GN=CREB1 PE=1 SV=3	0	19.453	14	3	21	3	3	101.4	99.2	98.2	97.2	91.1	92.6	90.2	93.1	98.4	99	101.4	102.7	102.8	103.9	101.4	104.8	106.3	105.3	108.8	102.2
Q5H9L2	TCEAL5	Transcription elongation factor A protein-like 5 OS=Homo sapiens OX=9606 GN=TCEAL5 PE=1 SV=1	0	19.414	22	5	24	1	5	79.6	69.7	73.7	74.4	79.5	73.1	68.5	69	76.7	87.6	79.4	82.8	108.3	112.5	120.5	118.2	156	157	157.9	155.7
Q86TP1	PRUNE1	Exopolyphosphatase PRUNE1 OS=Homo sapiens OX=9606 GN=PRUNE1 PE=1 SV=2	0	19.401	10	4	11	4	4			153.9	140.3			153.7	202			224.8	175.2			185.8	248.9			281.7	233.6
P15882	CHN1	N-chimaerin OS=Homo sapiens OX=9606 GN=CHN1 PE=1 SV=3	0	19.387	12	4	8	4	4	111.5	129.2	108.8	117.1	98.9	85.6	104.3	91.1	101.1	89.5	85.5	106.1	81.8	96.4	95	89.9	106.8	99.3	106.5	95.9
P20042	EIF2S2	Eukaryotic translation initiation factor 2 subunit 2 OS=Homo sapiens OX=9606 GN=EIF2S2 PE=1 SV=2	0	19.376	16	5	18	5	5	97.5	94.8	103.7	87.4	110.2	110.3	111.9	113.2	106.6	108.1	102.8	107.9	96.9	98	90.1	102.5	88.8	88.8	91.6	89
Q86YP4	GATAD2A	Transcriptional repressor p66-alpha OS=Homo sapiens OX=9606 GN=GATAD2A PE=1 SV=1	0	19.311	11	5	13	4	5		206.3		212.6		222.1		221.5		239.9		227		183.5		174.6		148.3		164.3
Q99541	PLIN2	Perilipin-2 OS=Homo sapiens OX=9606 GN=PLIN2 PE=1 SV=2	0	19.265	20	6	12	6	6	106.1	101.2	106.5	107.8	78.6	97.7	87.5	85.1	98.7	92.4	88.8	85	82.5	102.9	82.8	86.1	134.1	105.8	134.4	136
Q9H773	DCTPP1	dCTP pyrophosphatase 1 OS=Homo sapiens OX=9606 GN=DCTPP1 PE=1 SV=1	0	19.232	31	5	15	5	5	142.2	81.2	150.4		157.2	97.7	146.5		140.3	167.9	142.2		124.1	161.3	122.1		102.8	158.5	105.5
Q86WB0	ZC3HC1	Zinc finger C3HC-type protein 1 OS=Homo sapiens OX=9606 GN=ZC3HC1 PE=1 SV=1	0	19.227	10	4	14	4	4	88.1	90.6	96.3	91.9	109	103.4	110.2	108	108.4	105.1	102.1	107.3	100.3	104.2	105.5	106.4	94.2	96.7	85.8	86.3
O00505	KPNA3	Importin subunit alpha-4 OS=Homo sapiens OX=9606 GN=KPNA3 PE=1 SV=2	0	19.197	9	5	14	2	5	106.4	107.6	106.5	91.9	96.8	97.7	108.1	96.3	100.4	98	99.3	100.2	99.5	97.3	87.8	106.4	96.9	99.4	98.3	105.3
O15143	ARPC1B	Actin-related protein 2/3 complex subunit 1B OS=Homo sapiens OX=9606 GN=ARPC1B PE=1 SV=3	0	19.171	15	6	17	6	6	80.8	73.9	86.3	78.9	98.3	78.3	99.3	86.4	95.2	96.8	94	94.6	112.5	110	116.8	118.2	113.1	141.1	103.6	121.9
Q15813	TBCE	Tubulin-specific chaperone E OS=Homo sapiens OX=9606 GN=TBCE PE=1 SV=1	0	19.138	11	5	18	5	5	98.8	98.6	93.6	92.8	94.5	95.9	95.2	97.7	94.8	98.6	95.9	96.4	104.5	102	110.1	109.8	107.5	104.9	105.2	103.4
Q66LE6	PPP2R2D	Serine/threonine-protein phosphatase 2A 55 kDa regulatory subunit B delta isoform OS=Homo sapiens OX=9606 GN=PPP2R2D PE=1 SV=1	0	19.138	9	4	23	1	4
P52788	SMS	Spermine synthase OS=Homo sapiens OX=9606 GN=SMS PE=1 SV=2	0	19.12	13	4	19	4	4	91.1	93.1	94.3	94.5	106	111.5	99.6	103.7	106	104.9	106.3	104.4	107.1	100.8	104.7	111.6	89.9	89.8	95.1	85.8
O95400	CD2BP2	CD2 antigen cytoplasmic tail-binding protein 2 OS=Homo sapiens OX=9606 GN=CD2BP2 PE=1 SV=1	0	19.114	16	4	12	4	4	88	85.9	99.7	107	110.6	124.7	110.8	118.7	113.7	116.2	110.5	108.3	101	99.5	98.4	87.2	86.8	73.7	80.5	78.9
Q9Y2Z0	SUGT1	Protein SGT1 homolog OS=Homo sapiens OX=9606 GN=SUGT1 PE=1 SV=3	0	19.089	17	5	21	5	5	109.1	114	105.5	109	98.1	95.3	98.5	97.6	104.9	102.7	104.5	100.1	92.5	93.5	96.4	95.4	95.4	94.6	95	97.9
Q9Y2Q5	LAMTOR2	Ragulator complex protein LAMTOR2 OS=Homo sapiens OX=9606 GN=LAMTOR2 PE=1 SV=1	0	19.08	48	5	12	5	5	120.8	98.2	96.2	103.2	91.4	113.2	111.3	107.5	105.4	107.5	103.6	104.1	83.3	99	101.9	95.3	99	82.2	86.9	90
Q6UXD5	SEZ6L2	Seizure 6-like protein 2 OS=Homo sapiens OX=9606 GN=SEZ6L2 PE=1 SV=2	0	19.074	5	3	15	3	3		150.5	139.7			187.2	171.9			200.6	221			237.6	257.2			224	210.2
P35270	SPR	Sepiapterin reductase OS=Homo sapiens OX=9606 GN=SPR PE=1 SV=1	0	19.061	21	3	11	3	3	82.8	77.5	76.5	82.1	91.3	101.9	115.3	92.4	83.8	84.9	90.9	91.7	128.3	126.8	120.5	114.8	113.7	109	96.8	119.1
Q12849	GRSF1	G-rich sequence factor 1 OS=Homo sapiens OX=9606 GN=GRSF1 PE=1 SV=3	0	19.052	9	3	10	3	3	90.7	100.3	102.4	102.8	104.8	95.4	112.1	96.9	98.2	94.7	104.5	97.8	109.7	99.6	97.4	102.5	96.6	110	83.5	100.1
Q15007	WTAP	Pre-mRNA-splicing regulator WTAP OS=Homo sapiens OX=9606 GN=WTAP PE=1 SV=2	0	19.006	16	6	20	6	6	127.8	94.5	109.9	102.4	102.2	107.6	97	107.4	98.6	110	101.6	110.1	71.4	104.1	94	87	99.9	83.8	97.4	93
Q9NPA8	ENY2	Transcription and mRNA export factor ENY2 OS=Homo sapiens OX=9606 GN=ENY2 PE=1 SV=1	0	19.006	46	4	12	4	4	110.3	117.3	107.4	114.9	104.2	99.4	108.8	105.6	104.2	107.2	110.7	103.2	90.4	86.9	87.2	87.6	90.9	89.2	85.9	88.6
Q9BRX8	PRXL2A	Peroxiredoxin-like 2A OS=Homo sapiens OX=9606 GN=PRXL2A PE=1 SV=3	0	18.989	32	5	10	5	5	71.8	96.8	67.6	62.4	85.2	93.5	83.5	77.1	86.5	93.1	80.7	81.6	135.4	98.4	136.1	137.8	121	118.2	132.1	141.1
P84022	SMAD3	Mothers against decapentaplegic homolog 3 OS=Homo sapiens OX=9606 GN=SMAD3 PE=1 SV=1	0	18.988	8	3	11	2	3	135.6			145	169.6			151.1	186.6			181.7	285.3			251.8	222.9			270.4
P20711	DDC	Aromatic-L-amino-acid decarboxylase OS=Homo sapiens OX=9606 GN=DDC PE=1 SV=2	0	18.95	15	6	16	6	6	81.5	71.6	70.5	70.6	86.8	74.1	72.4	70.2	87.7	88.2	84.4	86.6	114.8	120.1	124.2	121	129.2	145.9	148.5	151.6
Q92542	NCSTN	Nicastrin OS=Homo sapiens OX=9606 GN=NCSTN PE=1 SV=2	0	18.931	7	4	13	4	4	92.5	93.9	86.9	91.6	96.5	95.7	89.7	94.7	96.4	90.9	97.8	93.1	99.9	105.8	101.8	108.5	114.7	113.7	123.8	112.2
Q5RKV6	EXOSC6	Exosome complex component MTR3 OS=Homo sapiens OX=9606 GN=EXOSC6 PE=1 SV=1	0	18.905	13	3	16	3	3	105.8	101.5	104.5	107.4	116.6	117.2	118	115.5	111	111	110.2	106.6	89.4	92.2	92	93.9	77.2	78.2	75.4	76.6
O15126	SCAMP1	Secretory carrier-associated membrane protein 1 OS=Homo sapiens OX=9606 GN=SCAMP1 PE=1 SV=2	0	18.903	21	5	12	5	5	102.8	81.8	106	88.7	98.3	96.8	91.6	92.8	97.2	110.4	97.1	100.3	100.2	98.8	103.5	112.7	101.5	112.1	101.8	105.5
P49366	DHPS	Deoxyhypusine synthase OS=Homo sapiens OX=9606 GN=DHPS PE=1 SV=1	0	18.88	14	3	9	3	3	97	92.8	97.5	96.3	113.5	110.2	110	105.2	108.1	107.6	107.5	108.8	99.3	103.2	100.8	101.9	82.1	86.2	84.1	87.8
P19388	POLR2E	DNA-directed RNA polymerases I, II, and III subunit RPABC1 OS=Homo sapiens OX=9606 GN=POLR2E PE=1 SV=4	0	18.856	29	6	18	6	6	118.2	126.7	120.3	120.8	120.3	111.4	111.5	115.1	104.4	98.7	108.6	100.8	71.1	80.2	74	80.1	86	83	85.6	83.2
P41219	PRPH	Peripherin OS=Homo sapiens OX=9606 GN=PRPH PE=1 SV=2	0	18.835	6	4	23	1	4	151.3	165.1	156.3		94.8	82.4	81.2		101.8	86	90		74.9	91.3	76.4		243.9	241.8	262.7
Q9NYL9	TMOD3	Tropomodulin-3 OS=Homo sapiens OX=9606 GN=TMOD3 PE=1 SV=1	0	18.813	16	5	15	3	5	85.6	81.2	89.3	79.9	99.7	97.7	104.9	105.5	109.1	112.7	108.5	109.5	120.3	118.4	108.6	113.1	85.2	90	88.6	92
Q6L8Q7	PDE12	2',5'-phosphodiesterase 12 OS=Homo sapiens OX=9606 GN=PDE12 PE=1 SV=2	0	18.809	13	6	11	6	6	133.5	127.2		115	146.7	155.7		113.8	150.3	145.6		146.2	123.7	137.3		144.6	112.5	100.9		147.2
P07949	RET	Proto-oncogene tyrosine-protein kinase receptor Ret OS=Homo sapiens OX=9606 GN=RET PE=1 SV=3	0	18.757	5	5	14	5	5	49.1	78.4		61.2	39	63.2		27	174.7	146		118.7	230	185.8		217.3	173.8	193.2		242.4
P22466	GAL	Galanin peptides OS=Homo sapiens OX=9606 GN=GAL PE=1 SV=3	0	18.735	23	2	9	2	2	92	80.7		94	99.5	85.1		102	119.7	117.4		115.8	151.6	176.8		151.3	203.8	206.6		203.5
Q9Y2H0	DLGAP4	Disks large-associated protein 4 OS=Homo sapiens OX=9606 GN=DLGAP4 PE=1 SV=3	0	18.727	4	4	6	4	4	98	64.6	85.3	86.3	82.9	68.1	79.6	84.5	81.3	118.4	102.7	97	107.1	134.4	118.4	118.2	130.7	114.6	114	113.9
P26885	FKBP2	Peptidyl-prolyl cis-trans isomerase FKBP2 OS=Homo sapiens OX=9606 GN=FKBP2 PE=1 SV=2	0	18.705	24	4	19	4	4	91.6	92.8	90.7	92.9	93.5	89.4	84.2	89	98.9	95.5	98.4	101.7	109.6	104.7	109.6	107.2	106.4	117.6	117.2	109.2
Q9C0C2	TNKS1BP1	182 kDa tankyrase-1-binding protein OS=Homo sapiens OX=9606 GN=TNKS1BP1 PE=1 SV=4	0	18.696	5	5	13	5	5	81.8	78.9	80.9	79.4	86.1	92.3	84	85.2	108.6	100.1	97.8	95.1	110.1	114.4	121.4	124.2	113.4	114.3	115.8	116.1
P21397	MAOA	Amine oxidase [flavin-containing] A OS=Homo sapiens OX=9606 GN=MAOA PE=1 SV=1	0	18.681	11	4	13	3	4	181.1		201.9		230.3		194		201.3		190.9		211.3		198.3		176.1		214.8
P14174	MIF	Macrophage migration inhibitory factor OS=Homo sapiens OX=9606 GN=MIF PE=1 SV=4	0	18.681	30	3	46	3	3	86.8	80	85.5	80.2	125.5	135	126	137.9	129.5	111.5	116.9	112.5	96.5	92.8	100.6	93.5	61.7	80.7	70.9	75.9
P50897	PPT1	Palmitoyl-protein thioesterase 1 OS=Homo sapiens OX=9606 GN=PPT1 PE=1 SV=1	0	18.66	14	3	14	3	3	99.5	91.1	91.3	95.1	88.1	100.9	86.9	88.1	99.4	99.4	100.4	102.2	96.8	104.8	107.6	103.3	116.2	103.8	113.8	111.3
P35269	GTF2F1	General transcription factor IIF subunit 1 OS=Homo sapiens OX=9606 GN=GTF2F1 PE=1 SV=2	0	18.654	11	5	16	5	5	125.6	119.5	117.1	123.8	108.1	109.3	114.9	106.4	102.8	102	101.8	105.2	79.9	87.9	79.7	75.3	83.6	81.3	86.6	89.3
Q9UKN8	GTF3C4	General transcription factor 3C polypeptide 4 OS=Homo sapiens OX=9606 GN=GTF3C4 PE=1 SV=2	0	18.63	12	4	5	4	4	337.8				417.6				358.8				463.3				422.4
Q9H3S7	PTPN23	Tyrosine-protein phosphatase non-receptor type 23 OS=Homo sapiens OX=9606 GN=PTPN23 PE=1 SV=1	0	18.628	4	5	16	5	5	88.1	94.4	87.6	91	98.6	106.6	92.7	98.1	105.6	94.6	102.1	95.4	107.7	104.5	108.4	100.8	100	99.8	109.2	114.8
P25685	DNAJB1	DnaJ homolog subfamily B member 1 OS=Homo sapiens OX=9606 GN=DNAJB1 PE=1 SV=4	0	18.627	23	6	15	6	6	104.6	86	103	93.3	110.2	90.7	114	101.1	113	106.1	115.9	109.8	92.6	112	89.5	105.2	79.6	105.3	77.7	90.5
Q5JTH9	RRP12	RRP12-like protein OS=Homo sapiens OX=9606 GN=RRP12 PE=1 SV=2	0	18.584	6	6	9	6	6	95.5		115.5	102.7	149.5		112.3	137.7	122.8		118.5	120.8	178.2		142.6	174.8	120.7		177.8	130.8
Q13564	NAE1	NEDD8-activating enzyme E1 regulatory subunit OS=Homo sapiens OX=9606 GN=NAE1 PE=1 SV=1	0	18.567	12	5	16	5	5	82.8	82.6	88.3	85.3	79.7	90.7	82.2	84.7	90.2	101.5	95.2	96.9	121.4	114.8	112.4	113.7	125.8	110.4	121.9	119.3
Q9Y6K8	AK5	Adenylate kinase isoenzyme 5 OS=Homo sapiens OX=9606 GN=AK5 PE=1 SV=2	0	18.567	11	5	15	4	5	189.7	208.1		165.2	175.8	160.3		182	150.4	142.5		141.8	83.9	77.2		106.6	66.9	78.6		71.1
Q13162	PRDX4	Peroxiredoxin-4 OS=Homo sapiens OX=9606 GN=PRDX4 PE=1 SV=1	0	18.557	11	4	31	1	4
P00491	PNP	Purine nucleoside phosphorylase OS=Homo sapiens OX=9606 GN=PNP PE=1 SV=2	0	18.539	18	4	13	4	4	118		117.4	137.9	154.2		153.2	156.4	155.9		141	138.9	155.1		143.4	135.9	83.4		111.7	97.5
P19404	NDUFV2	NADH dehydrogenase [ubiquinone] flavoprotein 2, mitochondrial OS=Homo sapiens OX=9606 GN=NDUFV2 PE=1 SV=2	0	18.539	18	4	16	4	4	110.2	114.4	111	112	102.8	103.6	107	109.7	92.8	99.9	104.9	96.3	82.9	92.1	85.2	81.1	111.3	90	91.9	100.9
P31350	RRM2	Ribonucleoside-diphosphate reductase subunit M2 OS=Homo sapiens OX=9606 GN=RRM2 PE=1 SV=1	0	18.533	15	4	13	4	4	147.6	118.5	128.8	130.3	140.9	144.8	142.4	144.6	113.2	125.5	117	120	60.4	64	64.9	58.8	37.8	47.1	46.9	46.3
Q96M27	PRRC1	Protein PRRC1 OS=Homo sapiens OX=9606 GN=PRRC1 PE=1 SV=1	0	18.532	9	3	17	3	3	94.8	102.2	99.8	102.1	119.2	112.5	118.6	114.1	109.7	104.8	102.4	102.8	90.5	95.1	97.2	100.5	85.9	85.4	82	80.5
Q9BT23	LIMD2	LIM domain-containing protein 2 OS=Homo sapiens OX=9606 GN=LIMD2 PE=1 SV=1	0	18.504	32	5	15	5	5	80.7	75.2	89.9	77.3	79.1	79.2	75.9	80.3	87	94.1	88	90.9	131	124.2	117.9	127.6	122.2	127.3	128.3	123.9
Q9GZQ8	MAP1LC3B	Microtubule-associated proteins 1A/1B light chain 3B OS=Homo sapiens OX=9606 GN=MAP1LC3B PE=1 SV=3	0	18.484	27	4	22	2	4		111.6	110.5	109.8		126.8	131	131.3		134.8	131.1	135.6		149.8	152.1	152.5		143.7	141.9	137.4
Q92888	ARHGEF1	Rho guanine nucleotide exchange factor 1 OS=Homo sapiens OX=9606 GN=ARHGEF1 PE=1 SV=2	0	18.435	6	6	15	6	6	91.8	86.3	95	91.6	90.3	95.2	102.6	100.7	99.6	94.6	94	92.2	106.2	107.4	102.9	102	112	116.5	105.4	113.4
Q14344	GNA13	Guanine nucleotide-binding protein subunit alpha-13 OS=Homo sapiens OX=9606 GN=GNA13 PE=1 SV=2	0	18.435	8	3	12	2	3		178.8		177.9		143.7		150.2		171		198.6		185.4		201		321.1		272.3
P41240	CSK	Tyrosine-protein kinase CSK OS=Homo sapiens OX=9606 GN=CSK PE=1 SV=1	0	18.425	14	5	17	5	5	105.4	107.2	107.7	109.2	112.6	111.7	104.7	105.5	109.4	102.7	98.6	97.8	87.2	94.3	91.9	92.6	85.3	84	97.2	95
P51570	GALK1	Galactokinase OS=Homo sapiens OX=9606 GN=GALK1 PE=1 SV=1	0	18.421	10	4	15	4	4	117.4	102	123.5	104.6	107.8	106.8	97.7	103.9	104.2	110.4	101.5	102.4	93.3	98.4	85.2	100.4	77.2	82.4	92.2	88.8
Q02252	ALDH6A1	Methylmalonate-semialdehyde dehydrogenase [acylating], mitochondrial OS=Homo sapiens OX=9606 GN=ALDH6A1 PE=1 SV=2	0	18.411	8	3	17	3	3	95.3	103.8	101.3	99.6	97.3	89.9	93.8	96.2	89.9	89.6	90.2	87.4	95.9	95.7	91.8	94.6	121.6	121.1	122.9	122.3
O00422	SAP18	Histone deacetylase complex subunit SAP18 OS=Homo sapiens OX=9606 GN=SAP18 PE=1 SV=1	0	18.409	20	3	24	3	3	105.6	108.4	110.4	108.4	96.6	90.5	95.8	99.1	103.1	101.6	96.4	102.3	93.6	94.6	90.9	93.4	101.2	104.9	106.5	96.7
O60502	OGA	Protein O-GlcNAcase OS=Homo sapiens OX=9606 GN=OGA PE=1 SV=2	0	18.388	5	3	15	3	3	88.1	85.6	85.5	89.3	105	97.3	102.6	96.6	110.4	114.9	113.8	115.1	109	113.3	109.6	110.7	87.6	88.9	88.6	88.4
Q9Y2T2	AP3M1	AP-3 complex subunit mu-1 OS=Homo sapiens OX=9606 GN=AP3M1 PE=1 SV=1	0	18.348	17	5	8	5	5			101.8	236.1			196.5	193.6			197.5	176.6			264.9	199.3			239.3	194.3
Q9UNS2	COPS3	COP9 signalosome complex subunit 3 OS=Homo sapiens OX=9606 GN=COPS3 PE=1 SV=3	0	18.294	12	4	14	4	4	75.3	88.8	91.7	84.3	76.2	92.1	89.8	69.9	78.4	95.5	92.6	86.1	125	110.2	107.6	95.7	145.1	113.4	118.4	163.9
P53367	ARFIP1	Arfaptin-1 OS=Homo sapiens OX=9606 GN=ARFIP1 PE=1 SV=2	0	18.279	12	4	18	4	4	105.5	103.9	120.5	102.9	98.5	99.3	92	97.9	107	103.4	94.6	106.6	92.7	99.6	79	100.4	96.3	93.8	113.9	92.2
Q8TDZ2	MICAL1	[F-actin]-monooxygenase MICAL1 OS=Homo sapiens OX=9606 GN=MICAL1 PE=1 SV=2	0	18.266	6	4	8	4	4		113.8	110.4	112.5		97	117.7	112.5		138.2	137.9	107.6		147.4	153.7	151		170.2	147	183
Q8NI27	THOC2	THO complex subunit 2 OS=Homo sapiens OX=9606 GN=THOC2 PE=1 SV=2	0	18.26	3	5	14	5	5	85.1	81.4	85.2	86.9	97.1	99.6	89.9	102.5	98.2	104.1	96.6	101.5	124.5	111.5	123.7	110.1	95.1	103.4	104.6	98.9
Q00534	CDK6	Cyclin-dependent kinase 6 OS=Homo sapiens OX=9606 GN=CDK6 PE=1 SV=1	0	18.245	17	5	16	4	5	90.3	95.1	94.4	88.5	105	111.3	106.7	107.2	98.8	92.6	96.8	96.2	105.5	99.2	92.2	103.9	100.5	101.9	109.9	104.2
P30049	ATP5F1D	ATP synthase subunit delta, mitochondrial OS=Homo sapiens OX=9606 GN=ATP5F1D PE=1 SV=2	0	18.242	38	3	15	3	3	93.7	86.7	83.5	91.9	102.4	105.9	82	87.4	106	107.3	96.6	103.2	105.5	108.3	115.6	103.7	92.4	91.8	122.3	113.7
Q9BQG0	MYBBP1A	Myb-binding protein 1A OS=Homo sapiens OX=9606 GN=MYBBP1A PE=1 SV=2	0	18.15	4	4	8	4	4	115.5	137		117.2	154.7	130.4		155.8	130.4	135.9		121.5	150.7	125.6		156.9	115.4	137.8		115.3
O94905	ERLIN2	Erlin-2 OS=Homo sapiens OX=9606 GN=ERLIN2 PE=1 SV=1	0	18.15	14	5	24	3	5	92.3	97.3	91.9	93.4	95.6	102.1	102	102.6	106.1	93.4	107.7	104.5	104.7	106.7	100.1	98.1	101.3	100.4	98.4	101.4
Q9NQR4	NIT2	Omega-amidase NIT2 OS=Homo sapiens OX=9606 GN=NIT2 PE=1 SV=1	0	18.093	22	5	12	5	5	93.2	99.8	107.4	98.9	65.9	85.2	79.8	77.6	102.3	96.5	88.8	76.7	106.9	95.9	87.8	102.8	131.8	122.6	136.3	144
O60832	DKC1	H/ACA ribonucleoprotein complex subunit DKC1 OS=Homo sapiens OX=9606 GN=DKC1 PE=1 SV=3	0	18.092	7	4	16	4	4	100.9	89.9	91.5	90	102.5	100.1	99.9	109.9	89	98.4	91.3	98.7	105.6	97.8	104.8	97.4	101.9	113.8	112.6	104
P35908	KRT2	Keratin, type II cytoskeletal 2 epidermal OS=Homo sapiens OX=9606 GN=KRT2 PE=1 SV=2	0	18.087	12	5	7	4	5
O95983	MBD3	Methyl-CpG-binding domain protein 3 OS=Homo sapiens OX=9606 GN=MBD3 PE=1 SV=1	0	18.079	16	4	16	4	4	112.8	114.3	121	108	113.7	107.9	115.8	117.2	105	105.6	103.7	104.9	92.5	88.3	84.3	93.2	76	83.9	75.3	76.7
Q8WVJ2	NUDCD2	NudC domain-containing protein 2 OS=Homo sapiens OX=9606 GN=NUDCD2 PE=1 SV=1	0	18.023	38	4	15	4	4	93	98.8	100	97.3	106.5	95.8	99.1	102.3	103	107	106	105.6	107.4	108.3	108.3	100.1	90.1	90.2	86.6	94.7
P10768	ESD	S-formylglutathione hydrolase OS=Homo sapiens OX=9606 GN=ESD PE=1 SV=2	0	18.005	31	6	18	6	6	114.3	115.9	116.8	114.4	95.6	97.3	97.4	101.2	99.2	95.7	97.3	98.1	79.3	91.4	86.6	88.9	111.6	99.7	101.9	97.5
Q12972	PPP1R8	Nuclear inhibitor of protein phosphatase 1 OS=Homo sapiens OX=9606 GN=PPP1R8 PE=1 SV=2	0	17.994	15	3	12	3	3	140.6	116.2		124.1	120	127.8		130.5	125.7	139.8		130.5	122.1	143.9		146.8	158.3	139		134.8
P49257	LMAN1	Protein ERGIC-53 OS=Homo sapiens OX=9606 GN=LMAN1 PE=1 SV=2	0	17.974	11	5	15	4	5	81.5	98.7	79.4	92.2	99.8	87.6	105.5	100.7	106.7	98.1	110.3	102.8	112.6	111	109.8	99.5	99.4	104.6	94.9	104.8
Q16795	NDUFA9	NADH dehydrogenase [ubiquinone] 1 alpha subcomplex subunit 9, mitochondrial OS=Homo sapiens OX=9606 GN=NDUFA9 PE=1 SV=2	0	17.962	17	4	9	4	4	100	94.8	94.9	103.7	111.4	100.5	108.3	100.3	89.3	98.9	99.6	94.1	95.6	99.8	86.2	95.6	103.7	105.9	111.1	106.3
O43678	NDUFA2	NADH dehydrogenase [ubiquinone] 1 alpha subcomplex subunit 2 OS=Homo sapiens OX=9606 GN=NDUFA2 PE=1 SV=3	0	17.864	49	4	19	4	4	107.6	105.1	107	106.3	107.1	106	110	108.2	98.8	99.4	100.7	100	86.1	88.5	84.5	88.9	100.5	101	97.8	96.6
Q9UEY8	ADD3	Gamma-adducin OS=Homo sapiens OX=9606 GN=ADD3 PE=1 SV=1	0	17.863	8	3	7	3	3		110		100.6		101.7		86		149.4		148.9		289.5		307.9		349.4		356.6
P11802	CDK4	Cyclin-dependent kinase 4 OS=Homo sapiens OX=9606 GN=CDK4 PE=1 SV=2	0	17.814	22	4	12	3	4	124.3	124.9	134.6		140.5	116.8	131.6		151.2	143.5	142.1		135.2	141	131.6		115.4	140.3	126.7
Q92979	EMG1	Ribosomal RNA small subunit methyltransferase NEP1 OS=Homo sapiens OX=9606 GN=EMG1 PE=1 SV=4	0	17.795	17	3	13	3	3	99.6	121.2	104.4	101.4	122.7	124.3	127.2	130.8	114.3	107.4	111.1	118.6	84	80	88.2	85.3	79.4	67.1	69.1	63.9
Q96I25	RBM17	Splicing factor 45 OS=Homo sapiens OX=9606 GN=RBM17 PE=1 SV=1	0	17.755	15	6	21	6	6	104.5	102.3	100	101.8	105.7	93.8	113.8	105.9	105.7	103.9	102.6	99.4	94.3	92.7	95.7	96.4	89.7	107.3	87.9	96.5
Q96SZ5	ADO	2-aminoethanethiol dioxygenase OS=Homo sapiens OX=9606 GN=ADO PE=1 SV=2	0	17.695	19	3	12	3	3	101.9	96.6	94.9	89.3	102.5	99.4	90.2	94.1	98.3	104.5	97.7	104	100.9	102.5	113.1	108.9	96.5	97	104.1	103.7
Q8IUE1	TGIF2LX	Homeobox protein TGIF2LX OS=Homo sapiens OX=9606 GN=TGIF2LX PE=1 SV=1	0	17.694	28	4	11	4	4	79.4	76.4	99	81.1	91	80.1	95.5	81.9	95.8	95.3	103.9	93.5	120.6	121.6	96.1	119.7	113.2	126.5	105.5	123.9
Q13418	ILK	Integrin-linked protein kinase OS=Homo sapiens OX=9606 GN=ILK PE=1 SV=2	0	17.693	10	4	15	4	4	123.4	114.6		126.7	146.6	141.2		139.7	145.7	147.8		142.5	132.6	139		135.4	118.3	124.1		122.3
Q6NZ67	MZT2B	Mitotic-spindle organizing protein 2B OS=Homo sapiens OX=9606 GN=MZT2B PE=1 SV=1	0	17.683	27	3	18	3	3	86.1	93.7	91.2	92.1	115.8	109.6	108.1	109.2	107	104	107.6	108.2	109.7	109.3	108.6	105.9	81.4	83.4	84.4	84.6
Q92620	DHX38	Pre-mRNA-splicing factor ATP-dependent RNA helicase PRP16 OS=Homo sapiens OX=9606 GN=DHX38 PE=1 SV=2	0	17.677	4	4	8	4	4			156.8	189.4			224	226.3			223.8	245.9			189	191.4			206.4	147
Q9NX40	OCIAD1	OCIA domain-containing protein 1 OS=Homo sapiens OX=9606 GN=OCIAD1 PE=1 SV=1	0	17.67	31	5	15	5	5	85.1	85.9	79.3	88.6	101.7	96.3	111.1	95.7	107	100	101.3	98	102.9	112.2	115.5	112.2	103.3	105.7	92.8	105.6
Q9H9J2	MRPL44	39S ribosomal protein L44, mitochondrial OS=Homo sapiens OX=9606 GN=MRPL44 PE=1 SV=1	0	17.647	13	4	14	4	4	104.4	106.6	82.3	118.4	90.5	97.6	131.1	87.8	97.5	102.1	109.4	91.7	84.7	86	110.4	83.8	122.9	107.7	66.8	118.3
Q8N111	CEND1	Cell cycle exit and neuronal differentiation protein 1 OS=Homo sapiens OX=9606 GN=CEND1 PE=1 SV=1	0	17.639	22	3	12	3	3	58.6	73.4	70.2	65.2	85.3	94.3	80.8	86.9	79.6	84.6	78.6	84.5	138	114	123.4	128	138.6	133.7	147	135.4
Q9Y314	NOSIP	Nitric oxide synthase-interacting protein OS=Homo sapiens OX=9606 GN=NOSIP PE=1 SV=1	0	17.631	16	3	10	3	3	105.8	106.1	98.5	104.2	112	110.7	114.2	110.9	106.5	106.5	109.6	109.9	86	91.8	92.2	85.9	89.7	85	85.4	89.1
O95218	ZRANB2	Zinc finger Ran-binding domain-containing protein 2 OS=Homo sapiens OX=9606 GN=ZRANB2 PE=1 SV=2	0	17.629	9	3	17	3	3	96.3	89.8	99.7	98.7	112.3	109.5	104.9	111.7	108.9	106.8	104.3	105.8	102.9	103.3	104.2	99	79.7	90.6	86.8	84.8
P98179	RBM3	RNA-binding protein 3 OS=Homo sapiens OX=9606 GN=RBM3 PE=1 SV=1	0	17.625	31	4	15	4	4	111.4	97.9	95.7	90.2	105.5	105.8	109.5	107.2	118.3	118.8	118.6	134.6	94.1	93.8	94.4	86.8	70.7	83.6	81.8	81.2
Q9BTE6	AARSD1	Alanyl-tRNA editing protein Aarsd1 OS=Homo sapiens OX=9606 GN=AARSD1 PE=1 SV=2	0	17.618	7	3	17	3	3	88	91.8	109.6	94.4	121.6	120.4	124.9	119.4	117.5	115.9	102.1	118.1	103.1	95	101.1	92.9	69.8	76.8	62.3	75.1
P48449	LSS	Lanosterol synthase OS=Homo sapiens OX=9606 GN=LSS PE=1 SV=1	0	17.615	8	5	14	5	5	106.5	85.2	74.6	80	63.3	85	79.2	84.1	81.7	99.5	100.8	97.2	98.3	112.4	125.2	121.4	150.2	117.9	120.2	117.3
Q04206	RELA	Transcription factor p65 OS=Homo sapiens OX=9606 GN=RELA PE=1 SV=2	0	17.615	9	5	18	5	5	358.3				305.2				364.7				440.4				531.5
P41236	PPP1R2	Protein phosphatase inhibitor 2 OS=Homo sapiens OX=9606 GN=PPP1R2 PE=1 SV=2	0	17.612	13	4	12	4	4	119.4	81.1	98.4	94.7	87.3	68.1	101	90	110	111.4	98.6	96.4	74.2	101.3	89.4	100.9	109.1	138.2	112.7	118
A6NKG5	RTL1	Retrotransposon-like protein 1 OS=Homo sapiens OX=9606 GN=RTL1 PE=3 SV=3	0	17.586	5	6	16	6	6	131.3	119.8	127.8	124.3	149.9	129	130.3	127.9	110	119.9	120.4	111.2	66	81.4	75.3	82	42.8	49.9	46.2	54.6
Q16401	PSMD5	26S proteasome non-ATPase regulatory subunit 5 OS=Homo sapiens OX=9606 GN=PSMD5 PE=1 SV=3	0	17.553	11	6	16	6	6	97.9	99.3	97	93.3	101.2	98.9	104.6	110.7	99.1	101.7	101.7	106.6	95.9	105.6	94.9	92.4	106	94.5	101.8	97
Q9HDC9	APMAP	Adipocyte plasma membrane-associated protein OS=Homo sapiens OX=9606 GN=APMAP PE=1 SV=2	0	17.538	13	4	17	4	4	81.2	93.3	84.6	80.9	91.1	85	87.5	91.1	93.4	92.1	89.6	93	121.3	109.7	118.9	118.4	113	119.9	119.4	116.7
P09543	CNP	2',3'-cyclic-nucleotide 3'-phosphodiesterase OS=Homo sapiens OX=9606 GN=CNP PE=1 SV=2	0	17.533	12	4	10	4	4	81.5	72	80.3	76	80.5	83.2	99.9	94.9	81.4	91.2	89.7	99.2	119.4	116.4	116.2	114.5	137.2	137.2	113.9	115.3
Q7Z739	YTHDF3	YTH domain-containing family protein 3 OS=Homo sapiens OX=9606 GN=YTHDF3 PE=1 SV=1	0	17.53	9	4	10	2	4	139	135.9	134.6		135.7	137	157.7		141.5	146.2	145.3		131.6	125.1	124.3		119	122.4	104.7
P19387	POLR2C	DNA-directed RNA polymerase II subunit RPB3 OS=Homo sapiens OX=9606 GN=POLR2C PE=1 SV=2	0	17.516	27	5	13	5	5	101.9	95	100.6	102.9	80.5	93.7	87	77.4	100.3	100.3	94	93.9	93	92.2	93.5	93.9	124.2	118.9	124.8	131.9
Q9NRF8	CTPS2	CTP synthase 2 OS=Homo sapiens OX=9606 GN=CTPS2 PE=1 SV=1	0	17.503	6	4	12	3	4	125.2		121.1	121.6	145		134.3	149.2	132.3		129.9	124.5	144.1		149.9	150.2	120.1		131.5	121.1
Q99661	KIF2C	Kinesin-like protein KIF2C OS=Homo sapiens OX=9606 GN=KIF2C PE=1 SV=2	0	17.447	9	4	9	3	4	185.3	152.9	136.9		167.7	154.8	154.5		148	158.9	147.8		102.1	98.9	109.9		63.6	101.1	117.7
Q9UL46	PSME2	Proteasome activator complex subunit 2 OS=Homo sapiens OX=9606 GN=PSME2 PE=1 SV=4	0	17.43	36	6	12	6	6	144.7	133.4	143.6		173.3	151.4	129.8		152.7	138.7	140.2		106.2	134.1	108.4		89.7	109.1	144.6
Q8IWZ8	SUGP1	SURP and G-patch domain-containing protein 1 OS=Homo sapiens OX=9606 GN=SUGP1 PE=1 SV=2	0	17.412	5	2	8	2	2	96.9	93.9	136.7	99.1	94.2	103.2	81.3	102.6	113.7	111.3	104.5	107.4	103.7	102.8	75.5	102.6	91.6	88.8	101.9	88.1
P02768	ALB	Albumin OS=Homo sapiens OX=9606 GN=ALB PE=1 SV=2	0	17.384	8	6	72	6	6	145.3	124.6	133.4	128.6	98.2	88.8	97.9	95	86.5	98.5	92.1	93.6	62.5	75.5	65.9	69.4	107.6	112.6	110.6	113.3
O43314	PPIP5K2	Inositol hexakisphosphate and diphosphoinositol-pentakisphosphate kinase 2 OS=Homo sapiens OX=9606 GN=PPIP5K2 PE=1 SV=3	0	17.365	5	3	9	3	3	85.1	69.3	86.3	89.7	109.6	104.9	108.8	110.9	103.7	105.8	97	92.9	95.5	105.4	103.6	103.3	106.1	114.5	104.3	103.2
O43747	AP1G1	AP-1 complex subunit gamma-1 OS=Homo sapiens OX=9606 GN=AP1G1 PE=1 SV=5	0	17.365	7	4	10	4	4	96.7	83.4	92.7	100.6	89.6	89	90.3	101.3	106.9	107.2	98.5	93.8	96	113.3	103.7	96.6	110.8	107.2	114.8	107.7
Q96MU7	YTHDC1	YTH domain-containing protein 1 OS=Homo sapiens OX=9606 GN=YTHDC1 PE=1 SV=3	0	17.359	7	5	12	5	5	117.5	114.6	96.1	98.5	113.1	103	102.9	114	99.2	95.4	111.2	103.3	81.9	92.5	94.3	101.5	88.4	94.5	95.5	82.8
Q9NZT2	OGFR	Opioid growth factor receptor OS=Homo sapiens OX=9606 GN=OGFR PE=1 SV=3	0	17.305	8	4	12	4	4	93.1	85	92.3	85.9	104.7	102.8	99.9	104.5	95.1	94.3	94.6	102	118.9	110	115.4	116.3	88.3	108	97.8	91.3
Q86YR5	GPSM1	G-protein-signaling modulator 1 OS=Homo sapiens OX=9606 GN=GPSM1 PE=1 SV=2	0	17.288	9	5	14	5	5	95.9	92.4	90.1	90	111.4	105.1	115.6	106.7	108.9	106	107.8	114.2	98.6	105.8	100.9	99.7	85.1	90.7	85.7	89.3
P57740	NUP107	Nuclear pore complex protein Nup107 OS=Homo sapiens OX=9606 GN=NUP107 PE=1 SV=1	0	17.279	6	5	12	5	5	92	97.1	90	89.6	105.9	97.7	101.7	107	96.5	103	100.3	101.3	108.9	103.6	108.1	103.3	96.7	98.5	99.8	98.8
Q9NP81	SARS2	Serine--tRNA ligase, mitochondrial OS=Homo sapiens OX=9606 GN=SARS2 PE=1 SV=1	0	17.275	11	5	12	5	5		192.8	209.8			211.3	186.1			211.4	174.8			207.9	184.1			176.7	245.2
P52732	KIF11	Kinesin-like protein KIF11 OS=Homo sapiens OX=9606 GN=KIF11 PE=1 SV=2	0	17.271	4	4	16	4	4	134.8	109.1	130.3	101.6	127.5	126.6	112.7	127.7	124.5	129.3	108.7	125.6	63	79.3	85.3	87.5	50.1	55.7	63	57.6
Q9BW27	NUP85	Nuclear pore complex protein Nup85 OS=Homo sapiens OX=9606 GN=NUP85 PE=1 SV=1	0	17.263	5	3	12	3	3	101.3		112.7	103.6	107.9		133	132.8	175		131.7	130.8	172.7		159.3	155.5	109.8		130	143.9
Q96SB3	PPP1R9B	Neurabin-2 OS=Homo sapiens OX=9606 GN=PPP1R9B PE=1 SV=3	0	17.243	5	3	16	3	3	102.8	96.4	98	97.8	113.9	113.9	109.2	115.6	104	103.3	103	107.4	94.7	99.5	103.5	97.3	84.6	86.9	86.3	81.9
Q13685	AAMP	Angio-associated migratory cell protein OS=Homo sapiens OX=9606 GN=AAMP PE=1 SV=2	0	17.238	12	4	11	4	4	105.8	103.5	106.7	104.2	117.4	113	118.8	118.1	111.7	107.2	108.7	111.9	83	91.6	87.5	89	82.1	84.8	78.3	76.8
Q9H6R4	NOL6	Nucleolar protein 6 OS=Homo sapiens OX=9606 GN=NOL6 PE=1 SV=2	0	17.202	7	4	8	4	4	387.9				365				456.5				395.4				395.3
Q13616	CUL1	Cullin-1 OS=Homo sapiens OX=9606 GN=CUL1 PE=1 SV=2	0	17.19	6	4	14	4	4	81.9	87.4	87.7	90.6	87.5	91.8	100.4	93.5	96.4	101.2	93	100.8	116.9	111.5	114.2	113	117.2	108.1	104.8	102.2
Q96ST2	IWS1	Protein IWS1 homolog OS=Homo sapiens OX=9606 GN=IWS1 PE=1 SV=2	0	17.182	7	5	7	5	5	131	123.4	162.3		156.1	141.5	141.6		138.3	145.2	118.3		128.3	141.1	86.5		113	115.4	158
Q9GZT3	SLIRP	SRA stem-loop-interacting RNA-binding protein, mitochondrial OS=Homo sapiens OX=9606 GN=SLIRP PE=1 SV=1	0	17.162	35	3	20	3	3	102.3	93.2	101	104	106.5	114.6	106.8	105.2	103.9	107	102.8	104.4	96	97.7	97.7	90.7	91.2	87.5	91.7	95.8
Q9NRX4	PHPT1	14 kDa phosphohistidine phosphatase OS=Homo sapiens OX=9606 GN=PHPT1 PE=1 SV=1	0	17.118	16	3	17	3	3	87.4	90.1	101.8	104	76.6	111.8	98.7	108.3	79.6	94.6	84.2	91.7	96.6	99.7	85	83.3	159.8	103.9	130.4	112.8
Q02218	OGDH	2-oxoglutarate dehydrogenase complex component E1 OS=Homo sapiens OX=9606 GN=OGDH PE=1 SV=3	0	17.096	4	3	15	2	3	83.7	87.8	83.8	82.6	112.3	114.3	106	106.9	105	96	104.9	105.7	105.1	104.6	105.4	109.2	93.9	97.3	99.8	95.6
Q99081	TCF12	Transcription factor 12 OS=Homo sapiens OX=9606 GN=TCF12 PE=1 SV=1	0	17.089	8	4	6	1	4	109.5	130.8	137.3		177.5	152.9	178		181.5	142.9	134.9		106.5	132.4	112		91.6	107.7	104.5
P62633	CNBP	CCHC-type zinc finger nucleic acid binding protein OS=Homo sapiens OX=9606 GN=CNBP PE=1 SV=1	0	17.057	23	4	21	4	4	86.1	91	92.7	91.4	87.9	98.9	93.3	95.3	99	114	104.9	110.3	127.8	104.4	114.6	110.1	99.2	91.8	94.6	93.1
O75116	ROCK2	Rho-associated protein kinase 2 OS=Homo sapiens OX=9606 GN=ROCK2 PE=1 SV=4	0	17.044	4	5	11	5	5	91.4	94.8	93.5	78	104.9	82	102.5	82.8	106.5	95	103.4	98.4	110.6	92.2	105.8	106.7	86.7	136	94.8	134.1
Q9Y6K1	DNMT3A	DNA (cytosine-5)-methyltransferase 3A OS=Homo sapiens OX=9606 GN=DNMT3A PE=1 SV=4	0	17.01	4	2	12	2	2	69.9	73.6	80.9	67.9	80.3	80.4	85.1	105.5	88	92	100.1	98.1	142.2	122.8	125.5	119.3	119.6	131.1	108.3	109.3
P55327	TPD52	Tumor protein D52 OS=Homo sapiens OX=9606 GN=TPD52 PE=1 SV=2	0	16.984	33	4	11	4	4	135.7	138.3	131.6	139.9	122.9	125.7	123.8	125.8	116.9	113.3	113.2	111.3	73.9	74.2	78.5	75.2	50.6	48.4	52.9	47.7
Q93050	ATP6V0A1	V-type proton ATPase 116 kDa subunit a 1 OS=Homo sapiens OX=9606 GN=ATP6V0A1 PE=1 SV=3	0	16.981	6	4	11	4	4		111	99.9	118.3		130.4	125.6	114.3		129.8	138.5	131.2		146.3	155.5	145.2		149.1	147.2	157.7
Q9GZU8	PSME3IP1	PSME3-interacting protein OS=Homo sapiens OX=9606 GN=PSME3IP1 PE=1 SV=1	0	16.966	18	4	21	4	4	91.9	89.8	92.1	97.5	132.4	124	123.2	115.4	108	114.3	108.4	108.5	96.6	95.6	101.6	93.3	71	76.3	74.7	85.3
Q9NQC3	RTN4	Reticulon-4 OS=Homo sapiens OX=9606 GN=RTN4 PE=1 SV=2	0	16.944	5	4	17	4	4	64.6	81.5	64.8	72.9	81.2	64.2	68.3	73.4	83.8	81.2	76	69.5	128.4	111.5	128.9	122	142	161.6	162	162.2
Q8WUH6	TMEM263	Transmembrane protein 263 OS=Homo sapiens OX=9606 GN=TMEM263 PE=1 SV=1	0	16.899	49	3	4	3	3		208.8		139.5		227.2		251.5		215.6		241		215.6		208.2		132.9		159.8
Q9H2G2	SLK	STE20-like serine/threonine-protein kinase OS=Homo sapiens OX=9606 GN=SLK PE=1 SV=1	0	16.854	3	4	17	4	4		117.7	99.5	108.1		125.5	125.9	148.2		132.3	136	136.5		149.3	168.9	153.2		141.9	136.4	120.5
Q15645	TRIP13	Pachytene checkpoint protein 2 homolog OS=Homo sapiens OX=9606 GN=TRIP13 PE=1 SV=2	0	16.82	7	3	22	3	3	93.3	87.5	95.7	93.1	99.1	109.2	100.4	105.4	104.7	108.3	103.2	109.7	113.5	104.1	111.3	105.9	89.5	91	89.5	85.8
Q12800	TFCP2	Alpha-globin transcription factor CP2 OS=Homo sapiens OX=9606 GN=TFCP2 PE=1 SV=2	0	16.818	10	4	7	4	4		139.6	126.9	119.7		143.1	141.6	110.1		139.2	147.6	119.5		126.8	133	127.3		118	117.5	190.1
Q92600	CNOT9	CCR4-NOT transcription complex subunit 9 OS=Homo sapiens OX=9606 GN=CNOT9 PE=1 SV=1	0	16.789	14	3	14	3	3	95.7	92.3	101.6	90	91.7	92.1	91	92.7	93.4	89.6	90.3	95	102.1	107.6	100.1	101.3	117.1	118.4	117.1	120.9
Q9ULH1	ASAP1	Arf-GAP with SH3 domain, ANK repeat and PH domain-containing protein 1 OS=Homo sapiens OX=9606 GN=ASAP1 PE=1 SV=4	0	16.777	6	5	9	5	5		59.8	71.6	67.9		51.4	61.6	37.4		106.5	109.5	103.6		109.7	134.6	146.5		339.3	289.5	311.3
Q96ST3	SIN3A	Paired amphipathic helix protein Sin3a OS=Homo sapiens OX=9606 GN=SIN3A PE=1 SV=2	0	16.762	5	5	12	5	5	89.3	76.7	77.6	85.8	94.8	80	73.3	88.9	96.6	105.2	88.9	98.9	111	107.1	122	108.1	108.3	131	138.2	118.4
Q9NQX3	GPHN	Gephyrin OS=Homo sapiens OX=9606 GN=GPHN PE=1 SV=1	0	16.732	6	3	11	3	3		130.2	143.7	126.6		133.2	134.6	131.8		135.2	121.9	133.8		131.5	124.7	125.2		136.6	141.7	149.3
Q9Y5Y2	NUBP2	Cytosolic Fe-S cluster assembly factor NUBP2 OS=Homo sapiens OX=9606 GN=NUBP2 PE=1 SV=1	0	16.721	21	3	11	3	3	228.4			242.7	238.2			209.9	205.1			211.3	183.8			160.1	144.5			176.1
Q9NVM6	DNAJC17	DnaJ homolog subfamily C member 17 OS=Homo sapiens OX=9606 GN=DNAJC17 PE=1 SV=1	0	16.698	16	4	11	4	4	109	112.7	97.1	101.1	100	118.5	116.3	109.9	118	107	107	112.1	92.7	90.4	99	96.6	80.2	71.4	80.5	80.3
O60493	SNX3	Sorting nexin-3 OS=Homo sapiens OX=9606 GN=SNX3 PE=1 SV=3	0	16.673	21	4	17	3	4	94.3	90.8	87.9	88.9	94.7	102.2	101.6	102.1	97.8	102.8	110.3	102.6	105	106	103.6	101.4	108.2	98.2	96.6	105
Q8WXD2	SCG3	Secretogranin-3 OS=Homo sapiens OX=9606 GN=SCG3 PE=1 SV=3	0	16.645	10	4	20	4	4	95.3	91.7	88.5	93.2	85	102.6	81	90.8	74.4	80.3	70.2	81.4	92.3	97.7	103.1	99.5	152.9	127.7	157.2	135.1
Q9H223	EHD4	EH domain-containing protein 4 OS=Homo sapiens OX=9606 GN=EHD4 PE=1 SV=1	0	16.643	11	5	14	4	5	77.7	83.2	76.2	81.6	100.5	88.1	96.8	98.5	98.5	99.9	100.2	101.3	114.3	120.9	120.5	109.1	109	108	106.3	109.4
Q9Y5J1	UTP18	U3 small nucleolar RNA-associated protein 18 homolog OS=Homo sapiens OX=9606 GN=UTP18 PE=1 SV=3	0	16.639	8	2	8	2	2	96.9	93.8	111	109.2	133.6	142.8	132.5	124.8	101.7	104.3	102.7	102.5	97	91.8	76.2	92.3	70.9	67.2	77.6	71.2
Q9Y3C8	UFC1	Ubiquitin-fold modifier-conjugating enzyme 1 OS=Homo sapiens OX=9606 GN=UFC1 PE=1 SV=3	0	16.634	32	5	19	5	5		127.6	130.5	127		163.1	157.5	151.8		144.4	144.3	150.4		132.1	132	135.4		99.5	102.4	102.1
Q01995	TAGLN	Transgelin OS=Homo sapiens OX=9606 GN=TAGLN PE=1 SV=4	0	16.61	22	3	14	3	3	56.7	58	63.6	53.7	53.2	56.4	59.2	55.2	74.6	81.2	78.7	81.7	140.9	135.3	136.3	149.7	174.5	169.1	162.2	159.7
Q16740	CLPP	ATP-dependent Clp protease proteolytic subunit, mitochondrial OS=Homo sapiens OX=9606 GN=CLPP PE=1 SV=1	0	16.587	27	4	10	4	4	98.1	94.8	92	93.3	109	109.6	122.6	110.5	110.7	105	106.7	104.1	94	96.5	91.1	96.4	88.1	94	87.6	95.7
P40937	RFC5	Replication factor C subunit 5 OS=Homo sapiens OX=9606 GN=RFC5 PE=1 SV=1	0	16.576	8	4	14	4	4	109.8	83.7	100.8	113.3	118.9	124.1	107.2	126.9	105.4	96	106.1	111.8	91.9	93.4	97.3	85.9	74	102.8	88.6	62.1
Q16623	STX1A	Syntaxin-1A OS=Homo sapiens OX=9606 GN=STX1A PE=1 SV=1	0	16.574	8	2	10	2	2	67.1	60.4	69.2	70.8	81.9	102.1	85.5	92.1	95.4	95.8	97.6	96.3	122.1	127.8	123.3	116.9	133.6	113.8	124.3	123.9
Q7Z7L8	C11orf96	Uncharacterized protein C11orf96 OS=Homo sapiens OX=9606 GN=C11orf96 PE=1 SV=3	0	16.567	9	5	22	5	5	110.2	93.9	99.5	116.5	91	103.2	91.3	92.2	116.9	121	122.5	116.1	95.7	104.1	105.3	89.5	86.2	77.8	81.4	85.7
Q13526	PIN1	Peptidyl-prolyl cis-trans isomerase NIMA-interacting 1 OS=Homo sapiens OX=9606 GN=PIN1 PE=1 SV=1	0	16.565	18	3	14	3	3	97.9	102.2	115.6	96.7	100.9	102	99.9	106.6	104.4	108	99.5	100.5	99	95.2	77	101.3	97.8	92.6	107.9	94.9
P04040	CAT	Catalase OS=Homo sapiens OX=9606 GN=CAT PE=1 SV=3	0	16.561	12	3	10	3	3	102.2	100.3	94.7	103.7	80.8	96.7	86.9	107.1	100.3	105.7	100.6	107.8	108.5	107.6	113.7	108.9	108.2	89.6	104.1	72.6
Q9P289	STK26	Serine/threonine-protein kinase 26 OS=Homo sapiens OX=9606 GN=STK26 PE=1 SV=2	0	16.56	11	6	14	1	6	134.7	117.1	114	122.5	106.8	122.9	122.1	114.1	98.7	109.3	90.7	96.7	92.9	75.3	99.1	88	66.9	75.4	74.2	78.7
P17096	HMGA1	High mobility group protein HMG-I/HMG-Y OS=Homo sapiens OX=9606 GN=HMGA1 PE=1 SV=3	0	16.559	38	4	12	4	4	104.1	82.7	104.6	102.7	84.5	108.2	93.4	97	85.8	100.2	92.8	92.1	103.6	106.5	97.8	98.9	122.1	102.4	111.4	109.3
O60884	DNAJA2	DnaJ homolog subfamily A member 2 OS=Homo sapiens OX=9606 GN=DNAJA2 PE=1 SV=1	0	16.553	9	5	20	5	5	81.4	79.1	92.8	82.3	90.6	95.1	112.1	92.8	98	103.5	102.9	101.7	118	117.2	104.4	114.3	112.1	105.1	87.8	108.9
O14787	TNPO2	Transportin-2 OS=Homo sapiens OX=9606 GN=TNPO2 PE=1 SV=3	0	16.461	3	3	16	1	3	82.7	57.4	66.9	59.3	78	97.7	100.6	75.5	68.8	90.6	95.1	85.8	139.8	137.1	117.5	142.7	130.7	117.1	119.9	136.7
Q9BT09	CNPY3	Protein canopy homolog 3 OS=Homo sapiens OX=9606 GN=CNPY3 PE=1 SV=1	0	16.438	16	3	17	3	3	97.2	105.5	100.4	103.3	114.7	101.9	103.6	105.4	102.9	100.9	107.3	102.4	101.5	99.3	98.6	98.2	83.8	92.4	90.2	90.7
O75822	EIF3J	Eukaryotic translation initiation factor 3 subunit J OS=Homo sapiens OX=9606 GN=EIF3J PE=1 SV=2	0	16.437	16	4	13	4	4	102	97.2	99.5	98.1	108.8	107.3	105.1	112.4	102.5	102.5	98.9	102.8	98.1	103.1	98.4	97.9	88.6	90	98.2	88.8
Q8NBJ5	COLGALT1	Procollagen galactosyltransferase 1 OS=Homo sapiens OX=9606 GN=COLGALT1 PE=1 SV=1	0	16.436	9	5	8	5	5				364.8				380.1				411.3				442.1				401.8
Q9NRY4	ARHGAP35	Rho GTPase-activating protein 35 OS=Homo sapiens OX=9606 GN=ARHGAP35 PE=1 SV=3	0	16.434	5	5	13	5	5	99.1	94.4	98.9	89.3	73.4	82.7	96.5	81	88.4	91.1	93.3	99.1	112.8	104.7	103.1	118	126.3	127.1	108.2	112.6
Q6NVY1	HIBCH	3-hydroxyisobutyryl-CoA hydrolase, mitochondrial OS=Homo sapiens OX=9606 GN=HIBCH PE=1 SV=2	0	16.425	17	6	11	6	6	88.5	89	100.9	102.8	113.9	104.5	103.1	104.7	101.2	95.2	103.7	94.4	112.5	107.6	102	94.9	83.9	103.7	90.4	103.1
O43347	MSI1	RNA-binding protein Musashi homolog 1 OS=Homo sapiens OX=9606 GN=MSI1 PE=1 SV=1	0	16.406	18	3	9	2	3				433.1				456				422.2				373.7				314.9
Q9UGV2	NDRG3	Protein NDRG3 OS=Homo sapiens OX=9606 GN=NDRG3 PE=1 SV=2	0	16.4	7	2	12	2	2	98.8	92.4	89.4	87.7	102.7	85.4	105.4	96.3	100.8	97.4	104.1	101.2	93.3	109	111.7	113.4	104.4	115.8	89.3	101.5
Q16718	NDUFA5	NADH dehydrogenase [ubiquinone] 1 alpha subcomplex subunit 5 OS=Homo sapiens OX=9606 GN=NDUFA5 PE=1 SV=3	0	16.394	35	5	20	5	5	100.1	97.8	90.9	101.7	101.9	106.3	102.2	99.3	96.9	103.6	104.3	101	101.7	100.3	103.8	94.7	99.4	92	98.8	103.3
Q9UI12	ATP6V1H	V-type proton ATPase subunit H OS=Homo sapiens OX=9606 GN=ATP6V1H PE=1 SV=1	0	16.389	7	3	11	3	3	120.9	115.9		119.6	131.8	126.1		119.6	112	121.5		120.7	157.2	154.9		154.4	144.8	148.2		152.4
Q9H2U1	DHX36	ATP-dependent DNA/RNA helicase DHX36 OS=Homo sapiens OX=9606 GN=DHX36 PE=1 SV=2	0	16.385	5	4	13	4	4	92.5	99.7	78.7	92.9	92.5	98.1	100.8	98.5	94.2	99.9	102.3	95.4	119.9	95.4	119.7	107.7	100.8	107	98.5	105.5
Q2M2I8	AAK1	AP2-associated protein kinase 1 OS=Homo sapiens OX=9606 GN=AAK1 PE=1 SV=3	0	16.383	3	2	10	2	2	69.3	63.9	54.7	64.1	76.5	85.3	84.2	81.2	88.6	97.3	95.3	93.2	133.2	132.8	135	131.3	132.4	120.7	130.8	130.2
Q9BY43	CHMP4A	Charged multivesicular body protein 4a OS=Homo sapiens OX=9606 GN=CHMP4A PE=1 SV=3	0	16.377	16	3	14	3	3	84.4	89.9	94.2	91.2	98.7	104.3	103.5	94.5	104.4	98	102.3	104.5	117.9	106.7	107	106.6	94.6	101.1	93	103.2
Q9H4A6	GOLPH3	Golgi phosphoprotein 3 OS=Homo sapiens OX=9606 GN=GOLPH3 PE=1 SV=1	0	16.337	15	3	15	2	3	91.3	95.7	96	90.6	108.4	94	96.8	102.9	101	101.9	94.8	109.2	108.6	85.5	92.7	100.5	90.7	122.9	119.7	96.8
P20339	RAB5A	Ras-related protein Rab-5A OS=Homo sapiens OX=9606 GN=RAB5A PE=1 SV=2	0	16.326	12	2	7	1	2			327.8				381.4				407.3				486.2				397.2
Q9BVG4	PBDC1	Protein PBDC1 OS=Homo sapiens OX=9606 GN=PBDC1 PE=1 SV=1	0	16.312	16	3	9	3	3	95.2	91.8	98.5	97	115.3	119.9	116.9	114.4	105.7	111.9	107.6	107.9	102	103.3	96.6	100.4	81.8	73.2	80.3	80.2
P41227	NAA10	N-alpha-acetyltransferase 10 OS=Homo sapiens OX=9606 GN=NAA10 PE=1 SV=1	0	16.288	21	4	12	4	4	102.1	99	101.2	110.7	98.1	114.4	113.5	112.2	104.4	113.1	110.2	105	109.6	92.8	95.8	94.4	85.8	80.8	79.2	77.7
Q8WUD4	CCDC12	Coiled-coil domain-containing protein 12 OS=Homo sapiens OX=9606 GN=CCDC12 PE=1 SV=1	0	16.258	31	4	9	4	4	236.9	183.2			160.5	197.7			192.7	226.5			193.1	206.4			216.8	186.2
O43823	AKAP8	A-kinase anchor protein 8 OS=Homo sapiens OX=9606 GN=AKAP8 PE=1 SV=1	0	16.231	9	4	9	4	4	91.1	93.1	116.1	96.9	47.7	86	87	85.7	267.3	97.7	97.8	88.1	17.2	107.9	83.5	110.5	76.7	115.3	115.6	118.8
Q9H5N1	RABEP2	Rab GTPase-binding effector protein 2 OS=Homo sapiens OX=9606 GN=RABEP2 PE=1 SV=2	0	16.22	11	5	12	5	5	80.2	83.6	97.6	89.4	92.8	94	101.2	89	98.7	119.3	100.7	103.3	124.4	104.2	93.1	107.9	103.9	98.9	107.4	110.3
Q9Y6W5	WASF2	Wiskott-Aldrich syndrome protein family member 2 OS=Homo sapiens OX=9606 GN=WASF2 PE=1 SV=3	0	16.212	8	4	12	4	4			313.4				297.5				438.8				464.3				486.1
Q9NWV4	CZIB	CXXC motif containing zinc binding protein OS=Homo sapiens OX=9606 GN=CZIB PE=1 SV=1	0	16.199	35	4	15	4	4	103.5	88.4	96.7	94.9	92.7	98.1	101.9	102.9	106.4	105.4	106.6	102.9	102.9	98.1	103.5	102.7	94.4	110.1	91.4	96.6
O14828	SCAMP3	Secretory carrier-associated membrane protein 3 OS=Homo sapiens OX=9606 GN=SCAMP3 PE=1 SV=3	0	16.186	16	5	13	5	5	89.8	84.7	86.7	97.1	89	92.2	98	111.6	97.6	96.5	101.2	101.9	112.3	110.4	101.6	102.5	111.3	116.1	112.5	87
Q96K17	BTF3L4	Transcription factor BTF3 homolog 4 OS=Homo sapiens OX=9606 GN=BTF3L4 PE=1 SV=1	0	16.18	27	3	8	3	3	101.3	91.8	92.6	110.2	105.4	107.8	105.9	110.2	100.8	107.1	105.2	105	101.7	108.2	104.8	97.4	90.8	85	91.5	77.2
Q15042	RAB3GAP1	Rab3 GTPase-activating protein catalytic subunit OS=Homo sapiens OX=9606 GN=RAB3GAP1 PE=1 SV=3	0	16.161	5	4	12	4	4	90	83.3	86.3	86.4	83.9	85.2	87.4	80.9	95.7	106.4	102.1	98.3	110.3	111.5	116.6	114.4	120.1	113.6	107.6	119.9
P62841	RPS15	40S ribosomal protein S15 OS=Homo sapiens OX=9606 GN=RPS15 PE=1 SV=2	0	16.161	21	2	20	2	2	125.2	118.7	112.3	114.5	91.9	97.1	99	99.9	96	97	100.5	99.8	77.4	86.9	91	89.2	109.6	100.3	97.2	96.6
Q9UHL4	DPP7	Dipeptidyl peptidase 2 OS=Homo sapiens OX=9606 GN=DPP7 PE=1 SV=3	0	16.158	8	4	14	4	4	88	89.1	98.7	94.1	93.6	91.4	92.4	92.9	95.2	90.4	88.4	89.9	96.3	102.4	94.9	101.2	126.9	126.6	125.6	121.8
P54105	CLNS1A	Methylosome subunit pICln OS=Homo sapiens OX=9606 GN=CLNS1A PE=1 SV=1	0	16.153	16	3	16	3	3	116.7	106.2	102.8	103.2	108.8	120	84	119.3	112.9	108.8	106.7	110.8	85.1	90.4	99.5	94.1	76.5	74.6	107.1	72.7
Q15436	SEC23A	Protein transport protein Sec23A OS=Homo sapiens OX=9606 GN=SEC23A PE=1 SV=2	0	16.106	6	4	12	4	4	56.6	63.2	71	70.4	71.1	86.4	74.1	70.4	85.1	96.8	89.6	91.8	146.1	115.9	131.5	129.3	141.1	137.7	133.9	138.2
Q9NRG9	AAAS	Aladin OS=Homo sapiens OX=9606 GN=AAAS PE=1 SV=1	0	16.06	9	4	10	4	4				383.4				454.8				417.7				364.1				380.1
O43818	RRP9	U3 small nucleolar RNA-interacting protein 2 OS=Homo sapiens OX=9606 GN=RRP9 PE=1 SV=1	0	16.057	7	3	14	3	3	92.7	83.9	102	89.4	127.9	97.1	121.3	117.9	104	79.1	104.7	89.7	99.5	162.3	94.1	123.1	75.9	77.6	78	80
P48634	PRRC2A	Protein PRRC2A OS=Homo sapiens OX=9606 GN=PRRC2A PE=1 SV=3	0	16.029	4	5	14	5	5	109.9	167.6	143	115.4	98.9	177.7	129.5	103.4	100.4	70.5	85.5	86.9	95.6	38.7	69.6	90.7	95.2	45.5	72.3	103.7
O95819	MAP4K4	Mitogen-activated protein kinase kinase kinase kinase 4 OS=Homo sapiens OX=9606 GN=MAP4K4 PE=1 SV=2	0	16.016	4	4	14	4	4	88.2	90	97.4	92.8	94.4	94.5	93.5	95.5	99.1	102	101.7	106.9	107	107.2	103.4	100.7	111.3	106.4	104	104.1
Q9Y5S9	RBM8A	RNA-binding protein 8A OS=Homo sapiens OX=9606 GN=RBM8A PE=1 SV=1	0	16.004	17	3	18	3	3	107	93.4	102.7	98.6	115.6	120.6	118.1	113.6	116.3	116.6	112.3	114	89.6	92.5	92.6	96	71.4	76.8	74.3	77.8
O43660	PLRG1	Pleiotropic regulator 1 OS=Homo sapiens OX=9606 GN=PLRG1 PE=1 SV=1	0	15.986	9	4	12	4	4	106.1	100	99.4	106.5	114.3	113.1	117.1	107.1	111.3	110.4	105.4	110	89.9	93.9	97.5	95.8	78.4	82.6	80.5	80.7
Q969H8	MYDGF	Myeloid-derived growth factor OS=Homo sapiens OX=9606 GN=MYDGF PE=1 SV=1	0	15.91	24	4	9	4	4	133.8		127.1	157.1	134.8		118.9	121	136.5		129.3	136.3	129.5		144.1	113.5	132		147.1	138.8
Q12996	CSTF3	Cleavage stimulation factor subunit 3 OS=Homo sapiens OX=9606 GN=CSTF3 PE=1 SV=1	0	15.904	7	4	9	4	4			182.7	164.4			248.3	206.9			192.2	203.9			202.4	235.4			174.3	189.4
Q9NXG2	THUMPD1	THUMP domain-containing protein 1 OS=Homo sapiens OX=9606 GN=THUMPD1 PE=1 SV=2	0	15.879	20	6	13	6	6	111.5	110.3		116.9	115	117.5		120.7	120.7	134.5		130.1	158.1	156.4		145.3	161.3	148		153.7
O14656	TOR1A	Torsin-1A OS=Homo sapiens OX=9606 GN=TOR1A PE=1 SV=1	0	15.853	12	3	16	3	3	98	102.2	91	90.9	106.9	87.3	94.9	86.2	95.4	79	101.3	89	94.4	124.6	108	117.2	105.3	107	104.8	116.7
Q12959	DLG1	Disks large homolog 1 OS=Homo sapiens OX=9606 GN=DLG1 PE=1 SV=2	0	15.84	7	5	10	5	5	99.2	98.6	100.4	98.2	110	99	101.1	111.5	107.8	106.6	110.2	106	99.8	101.8	97.7	82.8	83.1	94	90.6	101.5
Q8TB36	GDAP1	Ganglioside-induced differentiation-associated protein 1 OS=Homo sapiens OX=9606 GN=GDAP1 PE=1 SV=3	0	15.815	8	2	13	2	2	110.1	99.7	82.2	113.7	87.7	80.9	89.6	83.7	88.5	95.4	100.8	81.1	78	89	106	79.9	135.7	134.9	121.4	141.5
Q9NVJ2	ARL8B	ADP-ribosylation factor-like protein 8B OS=Homo sapiens OX=9606 GN=ARL8B PE=1 SV=1	0	15.814	22	4	10	2	4		101.1	87.9	111.4		112.7	117.5	104.3		117.4	115.3	111.5		156.1	156.2	151.1		179.4	189.8	188.3
O00712	NFIB	Nuclear factor 1 B-type OS=Homo sapiens OX=9606 GN=NFIB PE=1 SV=2	0	15.786	7	3	5	3	3		164.6		152.2		175.4		190.2		190.5		183.2		231.2		253.2		238.2		221.2
O75569	PRKRA	Interferon-inducible double-stranded RNA-dependent protein kinase activator A OS=Homo sapiens OX=9606 GN=PRKRA PE=1 SV=1	0	15.768	17	4	14	4	4	91.5	89.8	92.8	89.4	101.1	89.3	93.4	94.2	94.1	97.4	94.8	93.9	103.4	101.3	98.6	106.2	109.9	122.2	120.5	116.4
Q14781	CBX2	Chromobox protein homolog 2 OS=Homo sapiens OX=9606 GN=CBX2 PE=1 SV=2	0	15.768	9	5	10	5	5	115.1	100.2	102	103.7	130.9	123.3	110.9	121.4	100.9	109.1	106.6	106.3	90.4	76.3	101.4	95.5	62.8	91	79.1	73.1
Q9GZP4	PITHD1	PITH domain-containing protein 1 OS=Homo sapiens OX=9606 GN=PITHD1 PE=1 SV=1	0	15.76	20	3	9	3	3	129.5	155		148.7	113.8	100.4		104.9	122.4	119.6		113.2	133.6	96.9		115.2	167.3	194.7		184.7
Q9UNN5	FAF1	FAS-associated factor 1 OS=Homo sapiens OX=9606 GN=FAF1 PE=1 SV=2	0	15.749	6	3	8	3	3	109.1	112.5	106.6	115.3	105.1	104.1	108.1	103.1	103.6	101	104.2	99.7	95	90.2	95.2	95	87.2	92.2	85.9	86.9
P37235	HPCAL1	Hippocalcin-like protein 1 OS=Homo sapiens OX=9606 GN=HPCAL1 PE=1 SV=3	0	15.733	31	6	20	3	6	202.5			191.6	176.1			158.6	191.8			160.2	210			191.5	219.5			298.2
Q6P587	FAHD1	Acylpyruvase FAHD1, mitochondrial OS=Homo sapiens OX=9606 GN=FAHD1 PE=1 SV=2	0	15.718	27	3	7	3	3	87.3	91.2	90.2	85.5	109.4	104.2	105.7	104.8	106.4	102.3	105.9	105.9	104.9	115.6	103	110.4	92	86.7	95.1	93.5
Q71UM5	RPS27L	40S ribosomal protein S27-like OS=Homo sapiens OX=9606 GN=RPS27L PE=1 SV=3	0	15.709	25	2	21	2	2	103.9	112.9	120.4	101.1	106	104.9	101.6	107.3	108	104.1	103.8	111.5	92.9	86.2	80.9	90.4	89.2	91.9	93.3	89.7
Q9P0J0	NDUFA13	NADH dehydrogenase [ubiquinone] 1 alpha subcomplex subunit 13 OS=Homo sapiens OX=9606 GN=NDUFA13 PE=1 SV=3	0	15.679	25	3	14	3	3	91.4	103	98.2	99.3	120.2	109.8	116	114.2	110.7	101	104.5	105	94	96.3	101.7	97.6	83.8	89.9	79.7	83.8
Q9Y5V3	MAGED1	Melanoma-associated antigen D1 OS=Homo sapiens OX=9606 GN=MAGED1 PE=1 SV=3	0	15.679	6	3	10	2	3	125.7		145	138.2	159.6		126.2	138.1	122.9		124.3	144.8	130		123	121.1	128.4		148.2	124.4
P21283	ATP6V1C1	V-type proton ATPase subunit C 1 OS=Homo sapiens OX=9606 GN=ATP6V1C1 PE=1 SV=4	0	15.674	9	4	11	4	4	85.6	96.2	87.7	87.7	93.4	93.5	100.1	96.5	91	89.9	89.6	92.8	108.2	101.3	101.9	100.6	121.8	119.1	120.7	122.4
Q9Y6I3	EPN1	Epsin-1 OS=Homo sapiens OX=9606 GN=EPN1 PE=1 SV=2	0	15.66	11	4	9	4	4	132	132.8	57.2		155.5	111.6	281.1		153.9	139.1	118.8		123.8	146.4	116.9		101.4	136.8	92.6
Q9Y2Q3	GSTK1	Glutathione S-transferase kappa 1 OS=Homo sapiens OX=9606 GN=GSTK1 PE=1 SV=3	0	15.657	15	3	6	3	3		111.9	113.2	116.3		128.6	120.6	105.1		122.5	134.3	117.3		140.1	134.2	145.4		163.7	164.4	182.5
Q5T6F2	UBAP2	Ubiquitin-associated protein 2 OS=Homo sapiens OX=9606 GN=UBAP2 PE=1 SV=1	0	15.63	5	4	11	4	4	274.6	193.1			191.5	206.2			236.6	252.5			152	173.7			145.3	174.6
Q9Y5A9	YTHDF2	YTH domain-containing family protein 2 OS=Homo sapiens OX=9606 GN=YTHDF2 PE=1 SV=2	0	15.629	15	5	17	4	5	119.6	94.6	101.7	127.9	61.1	79	72.1	109.1	68.9	101.5	83.1	93	113.3	95.6	112.5	77.9	137.2	129.3	130.6	92.1
Q9NQ48	LZTFL1	Leucine zipper transcription factor-like protein 1 OS=Homo sapiens OX=9606 GN=LZTFL1 PE=1 SV=1	0	15.612	25	5	11	5	5	147.5		152.2	143.9	136.5		123	144.6	145.7		133.2	140.5	119.7		127.8	122.9	117.3		130.4	114.8
O43583	DENR	Density-regulated protein OS=Homo sapiens OX=9606 GN=DENR PE=1 SV=2	0	15.6	29	6	18	6	6	96.4	82.5	80.7	96.7	94.1	90.8	100.6	92.6	98.4	97.5	107.2	99.7	106.4	110.9	111.2	105.3	104.8	118.2	100.2	105.6
Q9UHG2	PCSK1N	ProSAAS OS=Homo sapiens OX=9606 GN=PCSK1N PE=1 SV=1	0	15.599	20	3	15	3	3	202				298.9				272.3				635.7				591
O43719	HTATSF1	HIV Tat-specific factor 1 OS=Homo sapiens OX=9606 GN=HTATSF1 PE=1 SV=1	0	15.595	7	5	16	5	5	101	90.4	98.2	103.5	107	110.7	111.1	110.4	109.8	116.6	111.7	110.4	100.7	98.9	99.3	96.7	81.3	83.4	79.7	78.9
Q06124	PTPN11	Tyrosine-protein phosphatase non-receptor type 11 OS=Homo sapiens OX=9606 GN=PTPN11 PE=1 SV=3	0	15.588	11	5	12	5	5	109.6	102.8	107.1	107.8	117.6	109.1	111.2	112.4	106.2	110.4	106.8	113.7	89.6	94.9	89.1	92.4	77	82.8	85.7	73.6
Q14004	CDK13	Cyclin-dependent kinase 13 OS=Homo sapiens OX=9606 GN=CDK13 PE=1 SV=2	0	15.582	2	2	13	1	2	160.8		150.2	131.2	125.7		142	123.1	134.3		125.4	131.7	128.6		131.1	157.5	117.4		118	123.2
Q9HCD5	NCOA5	Nuclear receptor coactivator 5 OS=Homo sapiens OX=9606 GN=NCOA5 PE=1 SV=2	0	15.565	13	6	18	6	6	98.7	91.3	99.5	91.4	94.8	100.9	93.5	95.4	105.7	112	104.4	106.4	101.3	100.3	105.5	102.2	99.5	95.5	97	104.6
Q96A49	SYAP1	Synapse-associated protein 1 OS=Homo sapiens OX=9606 GN=SYAP1 PE=1 SV=1	0	15.561	18	5	15	5	5	125.8	108.2	105.7	117.9	92.1	99.1	94.9	108.2	103	103.4	102.7	109.3	72.7	98.8	97.9	84.6	106.4	90.4	98.9	80
O75962	TRIO	Triple functional domain protein OS=Homo sapiens OX=9606 GN=TRIO PE=1 SV=2	0	15.56	2	5	11	5	5	73.3	89.3	85.6	72	85.8	85.6	93.6	86.3	94	107.1	90.6	109.6	111.6	115.9	109.7	110.4	135.3	102.1	120.5	121.7
Q9Y6D9	MAD1L1	Mitotic spindle assembly checkpoint protein MAD1 OS=Homo sapiens OX=9606 GN=MAD1L1 PE=1 SV=2	0	15.547	11	6	12	6	6		185.8	194.2			200.7	200.5			183.5	185.4			220.3	213.5			209.8	206.4
Q15435	PPP1R7	Protein phosphatase 1 regulatory subunit 7 OS=Homo sapiens OX=9606 GN=PPP1R7 PE=1 SV=1	0	15.511	17	5	13	5	5	138.9	139.2		161.3	142.7	107.3		134.9	136.1	115.5		123.3	129.1	131.8		113.2	119.8	172.8		134
Q9NR12	PDLIM7	PDZ and LIM domain protein 7 OS=Homo sapiens OX=9606 GN=PDLIM7 PE=1 SV=1	0	15.507	5	2	12	2	2	88.7	77.7	93.5	84.1	94.7	75.1	84	88.9	103	108.5	93.8	100.1	106.7	115.7	115.1	123.1	106.8	123	113.5	103.9
Q9UG63	ABCF2	ATP-binding cassette sub-family F member 2 OS=Homo sapiens OX=9606 GN=ABCF2 PE=1 SV=2	0	15.476	8	4	10	4	4	137.3	139	136.8		166.1	170.4	196.1		153.7	145.2	155.6		115.5	109.2	86.9		94	102.9	91.3
Q9BVL2	NUP58	Nucleoporin p58/p45 OS=Homo sapiens OX=9606 GN=NUP58 PE=1 SV=1	0	15.474	8	4	8	4	4	104.9	113	100.1	103.6	106.6	103	102.3	103.7	103.4	108.1	107.4	102	94.3	91.2	95.1	102.9	90.9	84.7	95.1	87.8
Q86Y82	STX12	Syntaxin-12 OS=Homo sapiens OX=9606 GN=STX12 PE=1 SV=1	0	15.467	17	4	11	4	4	94.9	92.7	87.4	91.7	85.2	83.4	85.9	89.3	99.2	91.9	97.7	87.9	100.5	104.5	108.2	100.7	120.2	127.6	120.8	130.3
Q9NPQ8	RIC8A	Synembryn-A OS=Homo sapiens OX=9606 GN=RIC8A PE=1 SV=3	0	15.466	11	4	6	4	4		108.8	100.8	121.8		124.1	129.9	119.5		139.4	138.8	146.8		158.9	150.7	146.2		135.5	146.5	132.4
P60880	SNAP25	Synaptosomal-associated protein 25 OS=Homo sapiens OX=9606 GN=SNAP25 PE=1 SV=1	0	15.448	18	4	12	4	4	75.8	52.4	59.7	84.2	73.3	91.6	78.1	67.4	88	95.7	90.6	84.6	122	124.6	132.9	122.1	140.9	135.6	138.6	141.8
P43897	TSFM	Elongation factor Ts, mitochondrial OS=Homo sapiens OX=9606 GN=TSFM PE=1 SV=2	0	15.435	19	4	12	4	4	93.3	97.4	74.1	98.8	100.5	102.4	109.6	98.6	94.8	97.5	84.9	98.7	106.9	92.9	122.4	94.5	104.4	109.8	109.1	109.5
Q96HC4	PDLIM5	PDZ and LIM domain protein 5 OS=Homo sapiens OX=9606 GN=PDLIM5 PE=1 SV=5	0	15.431	9	4	9	4	4	82.9	79.3	99.5	84.9	85.5	82.7	83.1	87.6	94.1	98	107	101.6	118.3	123.9	97	121.6	119.2	116	113.5	104.3
O43324	EEF1E1	Eukaryotic translation elongation factor 1 epsilon-1 OS=Homo sapiens OX=9606 GN=EEF1E1 PE=1 SV=1	0	15.427	34	5	7	5	5	201.3	240.7			206.8	228			202.5	211.6			187	163.8			202.4	155.9
O00442	RTCA	RNA 3'-terminal phosphate cyclase OS=Homo sapiens OX=9606 GN=RTCA PE=1 SV=1	0	15.409	13	3	3	3	3		123.5		187		192.5		196		220.6		196.7		264.5		193.4		198.9		226.9
Q96KR1	ZFR	Zinc finger RNA-binding protein OS=Homo sapiens OX=9606 GN=ZFR PE=1 SV=2	0	15.408	7	5	7	5	5	128		127.4	118.8	127.1		140.2	123.2	124.7		135.6	133.1	149.5		136.5	138.6	137.4		126.9	152.9
Q8N568	DCLK2	Serine/threonine-protein kinase DCLK2 OS=Homo sapiens OX=9606 GN=DCLK2 PE=1 SV=4	0	15.349	6	4	9	3	4	112.7	105.4		111	127.4	117.2		113.1	131.6	125.7		132.4	148.2	160.2		147.2	146.7	158.2		162.9
P21291	CSRP1	Cysteine and glycine-rich protein 1 OS=Homo sapiens OX=9606 GN=CSRP1 PE=1 SV=3	0	15.326	22	3	10	3	3	97.1	102.3	102.5	101.9	71.6	74	67.9	75.2	102.8	95.1	101.9	99.9	109.4	98.6	97.6	103	119.1	129.9	130.1	119.9
Q96BM9	ARL8A	ADP-ribosylation factor-like protein 8A OS=Homo sapiens OX=9606 GN=ARL8A PE=1 SV=1	0	15.322	22	3	13	1	3	63.5	68	57.4	60.7	80.8	71.8	82.3	79.2	74.6	75.1	78.9	77	121.1	121.8	129.6	129.4	160	163.3	151.8	153.7
P61916	NPC2	NPC intracellular cholesterol transporter 2 OS=Homo sapiens OX=9606 GN=NPC2 PE=1 SV=1	0	15.3	26	3	5	3	3	79.2	55.4	47.1	52	47.3	51	48.1	52.3	64.8	69.5	66.8	74.2	90	118.2	131.4	127.2	218.8	206	206.6	194.3
O95837	GNA14	Guanine nucleotide-binding protein subunit alpha-14 OS=Homo sapiens OX=9606 GN=GNA14 PE=1 SV=1	0	15.264	10	3	8	3	3	73	73.7	80	78.3	94	75.5	88.1	86.5	78.5	108.3	90.4	107.2	100.6	111	110.8	107	153.9	131.4	130.7	121
P02656	APOC3	Apolipoprotein C-III OS=Homo sapiens OX=9606 GN=APOC3 PE=1 SV=1	0	15.242	19	2	7	2	2	257.7	198			38.2	67.8			296.1	314.9			187.5	210.7			220.5	208.6
Q9BPX3	NCAPG	Condensin complex subunit 3 OS=Homo sapiens OX=9606 GN=NCAPG PE=1 SV=1	0	15.238	2	2	15	2	2	98	109.4	112.1	91.5	108.8	104.3	110.3	112.3	121	121.2	122.2	130.5	114.6	105.6	99.5	108.2	57.6	59.5	56	57.5
O15042	U2SURP	U2 snRNP-associated SURP motif-containing protein OS=Homo sapiens OX=9606 GN=U2SURP PE=1 SV=2	0	15.223	8	7	12	6	7		124.5	120	111.7		137.7	147.3	132.6		147.3	138.9	151.1		141	140	148.5		116.1	120.4	122.8
Q9BVP2	GNL3	Guanine nucleotide-binding protein-like 3 OS=Homo sapiens OX=9606 GN=GNL3 PE=1 SV=2	0	15.21	6	2	6	2	2	109.1	103.6	106	107.8	128.8	123.3	126.2	119.4	104.7	105.7	111.6	121.1	87.9	98.3	84.7	85.9	69.5	69	71.5	65.9
Q9BZE1	MRPL37	39S ribosomal protein L37, mitochondrial OS=Homo sapiens OX=9606 GN=MRPL37 PE=1 SV=2	0	15.185	17	5	5	5	5	183.9	163.9			187.9	256.6			213.5	215.7			219.7	198.9			194.9	164.8
Q99816	TSG101	Tumor susceptibility gene 101 protein OS=Homo sapiens OX=9606 GN=TSG101 PE=1 SV=2	0	15.185	14	4	13	4	4	88.6	77.5	72.6	73.9	81.1	85.1	106.5	88.2	93.8	97	87.4	93.9	122.1	119.2	126.1	128.7	114.4	121.2	107.4	115.2
P11274	BCR	Breakpoint cluster region protein OS=Homo sapiens OX=9606 GN=BCR PE=1 SV=2	0	15.167	3	3	14	2	3	90.5	90.1	77.8	92.6	111.9	114	121	118.7	106.8	98	101.5	106.4	94.1	106.6	106.5	95.4	96.7	91.3	93.2	87
P46940	IQGAP1	Ras GTPase-activating-like protein IQGAP1 OS=Homo sapiens OX=9606 GN=IQGAP1 PE=1 SV=1	0	15.15	4	6	8	6	6	170.3		181		146		149.5		177.8		171.5		246.1		234.6		259.8		263.4
Q96I99	SUCLG2	Succinate--CoA ligase [GDP-forming] subunit beta, mitochondrial OS=Homo sapiens OX=9606 GN=SUCLG2 PE=1 SV=2	0	15.142	7	3	12	3	3	104.9	107.4	103.5	97	85.2	82.3	87.9	88	90.5	89.5	80.1	92.7	87.7	100.1	91	94.1	131.7	120.6	137.5	128.2
O14974	PPP1R12A	Protein phosphatase 1 regulatory subunit 12A OS=Homo sapiens OX=9606 GN=PPP1R12A PE=1 SV=1	0	15.13	5	4	12	4	4	87.8	86.5	92.8	94.1	77.3	99.8	112.7	87.3	94.8	91	93.5	99.6	99.3	114.5	105.4	107.4	140.8	108.1	95.6	111.6
P02774	GC	Vitamin D-binding protein OS=Homo sapiens OX=9606 GN=GC PE=1 SV=2	0	15.123	5	3	22	3	3	123	99.3	117.6	107.7	87.3	89.4	86.5	88.7	88.5	101.5	95.9	98.9	79.7	93.4	80.3	88.5	121.6	116.4	119.7	116.3
Q92890	UFD1	Ubiquitin recognition factor in ER-associated degradation protein 1 OS=Homo sapiens OX=9606 GN=UFD1 PE=1 SV=3	0	15.103	10	3	13	3	3	100.1	84.7	82.3	100.8	100.4	105.7	109.4	96.4	102.5	105.5	106.7	99.9	99.9	113.8	113.8	104.2	97.1	90.3	87.8	98.8
Q9Y2V2	CARHSP1	Calcium-regulated heat-stable protein 1 OS=Homo sapiens OX=9606 GN=CARHSP1 PE=1 SV=2	0	15.102	23	3	22	3	3	94.2	98.5	95.7	101.4	100.7	92.9	94.5	95.9	103.5	99.7	102.8	100.3	107.9	103.8	106	105.2	93.7	105.1	101	97.2
Q9UJW0	DCTN4	Dynactin subunit 4 OS=Homo sapiens OX=9606 GN=DCTN4 PE=1 SV=1	0	15.077	11	4	9	4	4	117	98.6	111.5	101.6	84.4	101.4	90.6	94.2	83	101.4	96.3	99.8	61.5	94.4	81.8	88.9	154.1	104.2	119.8	115.5
P50402	EMD	Emerin OS=Homo sapiens OX=9606 GN=EMD PE=1 SV=1	0	15.071	11	2	12	2	2	64.9	96.2	69	83.7	141.7	95	108	86.7	88.9	94.4	104.2	97.5	128	105.3	113.4	127.3	76.5	109.1	105.4	104.9
Q9H2U2	PPA2	Inorganic pyrophosphatase 2, mitochondrial OS=Homo sapiens OX=9606 GN=PPA2 PE=1 SV=2	0	15.05	16	4	10	3	4	98.4	95.3	97.1	107.8	114.4	111.4	113.6	110.5	106.7	111.7	102	101.1	93.6	97.8	96.9	87.6	87	83.8	90.4	93
O75436	VPS26A	Vacuolar protein sorting-associated protein 26A OS=Homo sapiens OX=9606 GN=VPS26A PE=1 SV=2	0	15.049	8	2	16	2	2	74.5	82.9	74.4	93.7	89.9	102.7	97.3	97.7	95.9	102.2	91.2	95.7	130.6	128.3	126.4	111	109.1	84	110.7	101.9
Q9UIJ7	AK3	GTP:AMP phosphotransferase AK3, mitochondrial OS=Homo sapiens OX=9606 GN=AK3 PE=1 SV=4	0	15.044	22	5	12	5	5	121.4	138.8	156.3		132.2	175.2	165.2		136.9	139.1	135.5		137.1	127.8	119.2		139.1	85.7	90.4
Q9Y315	DERA	Deoxyribose-phosphate aldolase OS=Homo sapiens OX=9606 GN=DERA PE=1 SV=2	0	15.001	14	3	9	3	3		184.2	181.3			238.9	213.7			217.6	237.1			191.8	185.4			167.4	182.5
Q8N5N7	MRPL50	39S ribosomal protein L50, mitochondrial OS=Homo sapiens OX=9606 GN=MRPL50 PE=1 SV=2	0	14.988	39	4	10	4	4	100.9	101.4	92.7	93.1	115.2	105.5	102.9	88.2	104.5	99.3	99.3	114	93.8	92.4	107	99.2	85.7	101.4	98.2	105.5
P55081	MFAP1	Microfibrillar-associated protein 1 OS=Homo sapiens OX=9606 GN=MFAP1 PE=1 SV=2	0	14.982	13	3	15	3	3	113.3	99.9	100	106.2	99.1	99.8	105.7	99.7	105.4	111.5	117.4	115.1	90.8	89.9	94.3	88.5	91.4	98.9	82.6	90.6
Q14651	PLS1	Plastin-1 OS=Homo sapiens OX=9606 GN=PLS1 PE=1 SV=2	0	14.948	10	4	9	4	4	147.4			171.7	233.3			194.6	222.7			196.7	205.1			239	191.4			198
Q9Y4W2	LAS1L	Ribosomal biogenesis protein LAS1L OS=Homo sapiens OX=9606 GN=LAS1L PE=1 SV=2	0	14.913	7	3	5	3	3		173.6		210.6		226.2		192.6		190.1		193.8		202.4		184.4		207.7		218.6
Q9UBU9	NXF1	Nuclear RNA export factor 1 OS=Homo sapiens OX=9606 GN=NXF1 PE=1 SV=1	0	14.911	7	3	6	3	3	138.3	95.4		130.8	126.1	109		133	133.3	220.9		153.5	126.3	131.7		128.6	142.8	109.6		120.8
Q92552	MRPS27	28S ribosomal protein S27, mitochondrial OS=Homo sapiens OX=9606 GN=MRPS27 PE=1 SV=3	0	14.89	7	3	10	3	3	93.9	97.7	95.2	99.5	122.6	117.3	116.9	117.7	105	103	99.6	103.1	96.6	95.6	98	93	82	86.3	90.3	86.7
P25490	YY1	Transcriptional repressor protein YY1 OS=Homo sapiens OX=9606 GN=YY1 PE=1 SV=2	0	14.877	8	2	6	2	2		124.2	173.4	200.7		166.3	167.2	161.6		156	151.5	143.8		120.7	91.7	83.2		99.5	82.9	77.4
P12931	SRC	Proto-oncogene tyrosine-protein kinase Src OS=Homo sapiens OX=9606 GN=SRC PE=1 SV=3	0	14.873	9	3	10	3	3	72.5	76.8	68.6	74.1	97.4	90.9	89.9	98.2	100.8	104.3	115.5	106.1	114.6	124.4	118.2	110.1	114.7	103.5	107.9	111.5
Q8NFW8	CMAS	N-acylneuraminate cytidylyltransferase OS=Homo sapiens OX=9606 GN=CMAS PE=1 SV=2	0	14.871	12	4	11	4	4	75.3	73.5	80	78.3	89.4	89.3	85.3	95.5	93.3	96.9	89.8	101.9	115.9	111.9	119.4	107	126	128.3	125.4	117.4
Q9BYD6	MRPL1	39S ribosomal protein L1, mitochondrial OS=Homo sapiens OX=9606 GN=MRPL1 PE=1 SV=2	0	14.859	12	4	9	4	4	113.4	107	116.4	113.7	96.1	103.1	98.1	98.8	97.1	98	95.6	91.9	86	86.6	80.6	85.9	107.5	105.2	109.3	109.7
P23786	CPT2	Carnitine O-palmitoyltransferase 2, mitochondrial OS=Homo sapiens OX=9606 GN=CPT2 PE=1 SV=2	0	14.857	9	5	10	5	5	60.1	89.1	81.7	98.4	108.6	92.2	96.7	94.2	110.1	84.9	93.4	82.6	122	105.7	116.2	92.8	99.3	128.1	111.9	132
Q9NUQ3	TXLNG	Gamma-taxilin OS=Homo sapiens OX=9606 GN=TXLNG PE=1 SV=2	0	14.857	10	5	15	4	5	120.8	118.1	120.2	122.4	97.5	105.5	109.4	112.7	96.5	104.9	92.6	98.2	90.5	83.7	80.9	72.4	94.7	87.8	96.8	94.2
O00566	MPHOSPH10	U3 small nucleolar ribonucleoprotein protein MPP10 OS=Homo sapiens OX=9606 GN=MPHOSPH10 PE=1 SV=2	0	14.817	5	2	8	2	2	133.5	110.7	132.2	93.6	112	121.4	110.2	121.2	99	106.7	107.4	111.1	77.4	85.5	71.6	98.5	78.2	75.6	78.6	75.6
Q99417	MYCBP	c-Myc-binding protein OS=Homo sapiens OX=9606 GN=MYCBP PE=1 SV=3	0	14.804	42	3	8	3	3	95.5	100.5	97.8	95.4	98.5	98.6	104	98.2	112.2	106.7	110.5	111.9	103.4	102.5	102.2	99.2	90.3	91.8	85.4	95.3
Q04726	TLE3	Transducin-like enhancer protein 3 OS=Homo sapiens OX=9606 GN=TLE3 PE=1 SV=2	0	14.791	6	4	13	1	4
A6NDG6	PGP	Glycerol-3-phosphate phosphatase OS=Homo sapiens OX=9606 GN=PGP PE=1 SV=1	0	14.773	15	4	9	4	4	66.9	89.6	88.1	73.5	81.6	113.7	98.4	82	91.8	104.2	103.6	98.1	132.9	105.5	108.1	120.5	126.9	87	101.8	125.9
Q14160	SCRIB	Protein scribble homolog OS=Homo sapiens OX=9606 GN=SCRIB PE=1 SV=5	0	14.77	3	5	8	5	5	167.7		153.8		210.7		193.8		207.4		228		208.4		228.9		205.7		195.5
P48163	ME1	NADP-dependent malic enzyme OS=Homo sapiens OX=9606 GN=ME1 PE=1 SV=1	0	14.758	8	5	14	5	5	94.9	97.6	103	97	101.6	100.2	102.9	100.6	106.1	105.1	103.5	105.7	101.3	99.4	98.7	100.1	96	97.7	91.9	96.5
Q14318	FKBP8	Peptidyl-prolyl cis-trans isomerase FKBP8 OS=Homo sapiens OX=9606 GN=FKBP8 PE=1 SV=2	0	14.682	8	2	14	2	2	79.2	83.4	82.8	75.4	92.6	97.5	95.7	101.2	94.7	94.9	92.2	96.4	119.1	108.9	116.3	117.5	114.4	115.2	113	109.6
P28370	SMARCA1	Probable global transcription activator SNF2L1 OS=Homo sapiens OX=9606 GN=SMARCA1 PE=1 SV=2	0	14.666	6	6	15	2	6	387.1				361				353.8				398.6				499.4
O43617	TRAPPC3	Trafficking protein particle complex subunit 3 OS=Homo sapiens OX=9606 GN=TRAPPC3 PE=1 SV=1	0	14.664	18	4	23	4	4	87.8	94.3	91	93.7	110.9	112.8	112.7	113.2	94.7	91.7	92.5	93.3	106.3	99.6	103.9	100.6	100.3	101.6	100	99.3
Q8WYA6	CTNNBL1	Beta-catenin-like protein 1 OS=Homo sapiens OX=9606 GN=CTNNBL1 PE=1 SV=1	0	14.647	8	5	14	5	5	100.3	91.1	94.9	101.7	102.8	107.7	107.8	106.3	105.1	105.3	106.2	107.2	101.5	107.7	103.3	98.3	90.3	88.2	87.8	86.5
[truncated: 2,005 more rows]

## Sheet: Table S2 IMR Proteome
Accession	Gene Symbol	Description	Exp. q-value: Combined	Sum PEP Score	Coverage [%]	# Peptides	# PSMs	# Unique Peptides	# Peptides	Abundances Control,Batch1	Abundances Control,Batch2	Abundances Control,Batch3	Abundances Control,Batch4	Abundances 12H,Batch1	Abundances 12H,Batch2	Abundances 12H,Batch3	Abundances 12H,Batch4	Abundances Day1,Batch1	Abundances Day1,Batch2	Abundances Day1,Batch3	Abundances Day1,Batch4	Abundances Day3,Batch1	Abundances Day3,Batch2	Abundances Day3,Batch3	Abundances Day3,Batch4	Abundances Day5,Batch1	Abundances Day5,Batch2	Abundances Day5,Batch3	Abundances Day5,Batch4
[truncated: 4,361 more rows]

[truncated: 7 more sheets: Table S3 SH-SY5Y DEPs, Table S4 IMR DEPs, Table S5 GO Enrichment, Table S6 Phosphoproteome, Table S7 List of Phosphopeptide, Table S8 Phosphoproteome DEPs, Table S9 Supp. info. for Method]
